# Supplementary material for: Retinal editome profiling in mice reveals RNA editing in key developmental genes associated with retinitis pigmentosa
Source: PeerJ. 2026 May 15;14:e21019. doi: 10.7717/peerj.21019 (PMC13182725; doi:10.7717/peerj.21019)
Supplement: Supplemental Information 3 [file peerj-14-21019-s003.xlsx]

## Sheet: PRJNA396074
site_id	p.GLM	p.GLM.adj	known_site	Consequence	AAchange	NTchange	BIOTYPE	SYMBOL	description	Existing_variation	SIFT	Mean_rate	Mean_PRErate	Max_rate	Prevalence	Repeat	ensembl_gene_id	E11	E12	E14	E16	P0	P2	P4	P6	P10	P14	P21	P28	E11_VS_E12	E11_VS_E14	E11_VS_E16	E11_VS_P0	E11_VS_P10	E11_VS_P14	E11_VS_P2	E11_VS_P21	E11_VS_P28	E11_VS_P4	E11_VS_P6	E12_VS_E14	E12_VS_E16	E12_VS_P0	E12_VS_P10	E12_VS_P14	E12_VS_P2	E12_VS_P21	E12_VS_P28	E12_VS_P4
Plagl1:chr10:13113722	2.46855e-27	6.7737e-24	FALSE	intron_variant	-	c.-248+1172A>G	protein_coding	Plagl1	pleiomorphic adenoma gene-like 1	-	-	0.290588	2.47	2.5	0.117647	-	ENSMUSG00000019817	0	0	0	2.47	0	0	0	0	NA	0	NA	0	0	0	-2.47	0	NA	0	0	NA	0	0	0	0	-2.47	0	NA	0	0	NA	0	0
Dnajc5:chr2:181549354	8.68394e-27	1.19144e-23	FALSE	missense_variant	p.Y192C	c.575A>G	protein_coding	Dnajc5	DnaJ heat shock protein family (Hsp40) member C5	-	deleterious	0.208333	1.25	1.43	0.166667	-	ENSMUSG00000000826	0	0	0	0	0	1.365	0	0	0	0	1.135	0	0	0	0	0	0	0	-1.365	-1.135	0	0	0	0	0	0	0	0	-1.365	-1.135	0	0
Tmem132a:chr19:10866675	8.68496e-26	7.94384e-23	FALSE	missense_variant	p.R106G	c.316A>G	protein_coding	Tmem132a	transmembrane protein 132A	-	tolerated	0.436111	3.925	4	0.111111	-	ENSMUSG00000024736	0	0	0	0	0	0	NA	NA	0	0	3.925	0	0	0	0	0	0	0	0	-3.925	0	NA	NA	0	0	0	0	0	0	-3.925	0	NA
Snhg11:chr2:158384953	7.28434e-24	4.07381e-21	TRUE	3_prime_UTR_variant	-	c.*4038A>G	protein_coding	Snhg11	small nucleolar RNA host gene 11	-	-	52.5975	66.4389	94.44	0.791667	B1_Mus1	ENSMUSG00000044349	0	5	0	15.465	49.39	60.46	75.18	79.41	77.58	86.495	90.235	91.955	-5	0	-15.465	-49.39	-77.58	-86.495	-60.46	-90.235	-91.955	-75.18	-79.41	5	-10.465	-44.39	-72.58	-81.495	-55.46	-85.235	-86.955	-70.18
Cdh24:chr14:54635695	7.42312e-24	4.07381e-21	FALSE	intron_variant	-	c.1363+638A>G	protein_coding	Cdh24	cadherin-like 24	-	-	6.81684	25.904	42.86	0.263158	PB1D10	ENSMUSG00000059674	0	0	0	0	0	0	0	NA	0	21.11	42.86	22.22	0	0	0	0	0	-21.11	0	-42.86	-22.22	0	NA	0	0	0	0	-21.11	0	-42.86	-22.22	0
Rp1:chr1:4345207	1.75643e-20	8.03275e-18	FALSE	missense_variant	p.E1894G	c.5681A>G	protein_coding	Rp1	retinitis pigmentosa 1 (human)	-	deleterious	0.139375	1.115	1.15	0.125	-	ENSMUSG00000025900	NA	NA	NA	NA	0	0	0	0	0	0	1.115	0	NA	NA	NA	NA	NA	NA	NA	NA	NA	NA	NA	NA	NA	NA	NA	NA	NA	NA	NA	NA
Mis18bp1:chr12:65161535	1.53777e-19	6.02806e-17	FALSE	missense_variant	p.M135V	c.403A>G	protein_coding	Mis18bp1	MIS18 binding protein 1	-	deleterious	9.01786	63.125	64.71	0.142857	-	ENSMUSG00000047534	0	0	0	0	0	63.125	0	NA	NA	NA	NA	NA	0	0	0	0	NA	NA	-63.125	NA	NA	0	NA	0	0	0	NA	NA	-63.125	NA	NA	0
Rab3gap1:chr1:127943591	6.29529e-19	2.15928e-16	TRUE	3_prime_UTR_variant	-	c.*981A>G	protein_coding	Rab3gap1	RAB3 GTPase activating protein subunit 1	-	-	3.79292	30.3433	41.67	0.125	-	ENSMUSG00000036104	0	0	0	0	0	0	0	3.845	0	0	41.67	0	0	0	0	0	0	0	0	-41.67	0	0	-3.845	0	0	0	0	0	0	-41.67	0	0
Snx2:chr18:53191871	1.10136e-17	3.35792e-15	FALSE	intron_variant	-	c.226+2099A>G	protein_coding	Snx2	sorting nexin 2	-	-	5.90143	20.655	33.33	0.285714	B1_Mus1	ENSMUSG00000034484	NA	NA	NA	NA	0	0	0	0	0	33.33	11.11	19.09	NA	NA	NA	NA	NA	NA	NA	NA	NA	NA	NA	NA	NA	NA	NA	NA	NA	NA	NA	NA
Trim9:chr12:70254108	1.15639e-16	3.17313e-14	FALSE	intron_variant	-	c.1825+930A>G	protein_coding	Trim9	tripartite motif-containing 9	-	-	3.98833	35.895	38.46	0.111111	-	ENSMUSG00000021071	NA	NA	NA	0	0	35.895	0	0	0	0	0	0	NA	NA	NA	NA	NA	NA	NA	NA	NA	NA	NA	NA	NA	NA	NA	NA	NA	NA	NA	NA
Cyfip2:chr11:46272643	2.19815e-15	5.48337e-13	TRUE	missense_variant	p.K320E	c.958A>G	protein_coding	Cyfip2	cytoplasmic FMR1 interacting protein 2	-	tolerated	28.1733	35.5874	65.45	0.791667	-	ENSMUSG00000020340	0	0	1.725	9.19	27.56	23.905	34.82	22.045	43.25	52.375	63.235	59.975	0	-1.725	-9.19	-27.56	-43.25	-52.375	-23.905	-63.235	-59.975	-34.82	-22.045	-1.725	-9.19	-27.56	-43.25	-52.375	-23.905	-63.235	-59.975	-34.82
Gabra3:chrX:72445292	2.89328e-15	6.61597e-13	TRUE	missense_variant	p.I342M	c.1026A>G	protein_coding	Gabra3	gamma-aminobutyric acid (GABA) A receptor, subunit alpha 3	rs234499065	tolerated	57.1355	66.1568	100	0.863636	-	ENSMUSG00000031343	0	20	5	5.555	55	51.43	56.58	60.95	83.975	100	100	100	-20	-5	-5.555	-55	-83.975	-100	-51.43	-100	-100	-56.58	-60.95	15	14.445	-35	-63.975	-80	-31.43	-80	-80	-36.58
Pofut1:chr2:153266572	4.01283e-14	8.47015e-12	TRUE	3_prime_UTR_variant	-	c.*689A>G	protein_coding	Pofut1	protein O-fucosyltransferase 1	-	-	2.36208	9.44833	11.11	0.25	-	ENSMUSG00000046020	0	0	0	0	0	0	0	0	9.4	8.845	0	10.1	0	0	0	0	-9.4	-8.845	0	0	-10.1	0	0	0	0	0	-9.4	-8.845	0	0	-10.1	0
Rpa1:chr11:75300618	5.34709e-14	1.04803e-11	TRUE	3_prime_UTR_variant	-	c.*687A>G	protein_coding	Rpa1	replication protein A1	rs13472445	-	13.9075	14.5122	46.15	0.958333	-	ENSMUSG00000000751	1.04	3.335	3.845	2.86	4.615	6.545	6.35	12.965	13.075	26.195	40.41	45.655	-2.295	-2.805	-1.82	-3.575	-12.035	-25.155	-5.505	-39.37	-44.615	-5.31	-11.925	-0.51	0.475	-1.28	-9.74	-22.86	-3.21	-37.075	-42.32	-3.015
Ap3m2:chr8:22795732	7.40089e-14	1.35387e-11	FALSE	intron_variant	-	c.583+1350A>G	protein_coding	Ap3m2	adaptor-related protein complex 3, mu 2 subunit	-	-	1.786	13.395	14.29	0.133333	B3	ENSMUSG00000031539	NA	NA	NA	0	0	0	0	0	0	0	0	13.395	NA	NA	NA	NA	NA	NA	NA	NA	NA	NA	NA	NA	NA	NA	NA	NA	NA	NA	NA	NA
Wdr76:chr2:121543262	1.20303e-13	2.0632e-11	TRUE	3_prime_UTR_variant	-	c.*700A>G	protein_coding	Wdr76	WD repeat domain 76	-	-	4.02048	10.5538	42.86	0.380952	PB1D10	ENSMUSG00000027242	2	2.38	2.175	8.35	5.88	0	0	NA	0	42.86	0	0	-0.38	-0.175	-6.35	-3.88	2	-40.86	2	2	2	2	NA	0.205	-5.97	-3.5	2.38	-40.48	2.38	2.38	2.38	2.38
Ssr1:chr13:37976112	2.78775e-13	4.46592e-11	FALSE	3_prime_UTR_variant	-	c.*3627A>G	protein_coding	Ssr1	signal sequence receptor, alpha	-	-	4.64958	15.9414	33.33	0.291667	(CA)n	ENSMUSG00000021427	0	0	0	0	0	32.05	3.57	0	2.38	2.94	14.855	0	0	0	0	0	-2.38	-2.94	-32.05	-14.855	0	-3.57	0	0	0	0	-2.38	-2.94	-32.05	-14.855	0	-3.57
Snhg11:chr2:158383957	2.92954e-13	4.46592e-11	TRUE	3_prime_UTR_variant	-	c.*3042A>G	protein_coding	Snhg11	small nucleolar RNA host gene 11	-	-	1.60375	6.415	11.32	0.25	ID_B1	ENSMUSG00000044349	0	0	0	0	0	0	0	1.22	0	1.085	10.87	6.07	0	0	0	0	0	-1.085	0	-10.87	-6.07	0	-1.22	0	0	0	0	-1.085	0	-10.87	-6.07	0
Tra2a:chr6:49254769	4.93543e-13	7.1278e-11	TRUE	intron_variant	-	c.37-2254A>G	protein_coding	Tra2a	transformer 2 alpha	-	-	5.81125	9.96214	15.38	0.583333	B1_Mus1	ENSMUSG00000029817	0	0	0	3.935	0	0	8.33	9.125	9.22	13.69	15.095	10.34	0	0	-3.935	0	-9.22	-13.69	0	-15.095	-10.34	-8.33	-9.125	0	-3.935	0	-9.22	-13.69	0	-15.095	-10.34	-8.33
Psma3:chr12:70994601	5.75716e-13	7.89883e-11	TRUE	3_prime_UTR_variant	-	c.*206A>G	protein_coding	Psma3	proteasome (prosome, macropain) subunit, alpha type 3	-	-	1.34917	10.7933	14.29	0.125	B3	ENSMUSG00000060073	0	0	0	0	0	0	0	2.38	0	0	0	13.81	0	0	0	0	0	0	0	0	-13.81	0	-2.38	0	0	0	0	0	0	0	-13.81	0
Rp1l1:chr14:64022428	9.29061e-13	1.167e-10	FALSE	missense_variant	p.Q173R	c.518A>G	protein_coding	Rp1l1	retinitis pigmentosa 1 homolog like 1	-	deleterious	1.13529	9.65	16.67	0.117647	-	ENSMUSG00000046049	NA	NA	NA	16.67	0	0	0	0	0	0	1.315	0	NA	NA	NA	NA	NA	NA	NA	NA	NA	NA	NA	NA	NA	NA	NA	NA	NA	NA	NA	NA
Tafa3:chr3:104769322	9.35639e-13	1.167e-10	FALSE	3_prime_UTR_variant	-	c.*1412A>G	protein_coding	Tafa3	family with sequence similarity 19, member A3	-	-	0.36625	2.93	3.23	0.125	-	ENSMUSG00000055865	NA	NA	NA	NA	0	0	0	0	2.93	0	0	0	NA	NA	NA	NA	NA	NA	NA	NA	NA	NA	NA	NA	NA	NA	NA	NA	NA	NA	NA	NA
4930447C04Rik:chr12:72909374	1.17192e-12	1.39816e-10	TRUE	intron_variant	-	c.554+397A>G	protein_coding	4930447C04Rik	RIKEN cDNA 4930447C04 gene	-	-	17.6513	21.1815	62.86	0.833333	-	ENSMUSG00000021098	4.165	2.38	1.85	2	6.365	8.175	11.29	15.225	25.11	29.63	49.195	56.43	1.785	2.315	2.165	-2.2	-20.945	-25.465	-4.01	-45.03	-52.265	-7.125	-11.06	0.53	0.38	-3.985	-22.73	-27.25	-5.795	-46.815	-54.05	-8.91
Snhg11:chr2:158384964	1.27483e-12	1.45755e-10	FALSE	3_prime_UTR_variant	-	c.*4049A>G	protein_coding	Snhg11	small nucleolar RNA host gene 11	-	-	3.17333	9.52	19.18	0.333333	B1_Mus1	ENSMUSG00000044349	0	0	0	0	0	0	0	1.19	0.96	4.45	18.46	13.02	0	0	0	0	-0.96	-4.45	0	-18.46	-13.02	0	-1.19	0	0	0	-0.96	-4.45	0	-18.46	-13.02	0
Mad2l1:chr6:66540212	1.43786e-12	1.57819e-10	TRUE	intron_variant	-	c.*8-214A>G	protein_coding	Mad2l1	MAD2 mitotic arrest deficient-like 1	-	-	12.6124	20.3738	60	0.619048	-	ENSMUSG00000029910	3.195	7.7	9.52	1.85	0	0	5.88	0	50	NA	55	24.285	-4.505	-6.325	1.345	3.195	-46.805	NA	3.195	-51.805	-21.09	-2.685	3.195	-1.82	5.85	7.7	-42.3	NA	7.7	-47.3	-16.585	1.82
Gnat1:chr9:107674738	1.55881e-12	1.64515e-10	FALSE	3_prime_UTR_variant	-	c.*847A>G	protein_coding	Gnat1	guanine nucleotide binding protein, alpha transducing 1	-	-	12.2673	61.3367	100	0.2	-	ENSMUSG00000034837	NA	91.665	NA	NA	NA	0	0	0	0	0	0.34	0	NA	NA	NA	NA	NA	NA	NA	NA	NA	NA	NA	NA	NA	NA	91.665	91.665	91.665	91.325	91.665	91.665
Gm29650:chrY:1048604	2.28265e-12	2.31984e-10	FALSE	non_coding_transcript_exon_variant	-	n.212A>G	lincRNA	Gm29650	predicted gene 29650	-	-	1.82	5.824	9.09	0.3125	Lx2B2	ENSMUSG00000099876	0	NA	0	0	0	4.35	7.69	0	0	0	3.995	9.09	NA	0	0	0	0	0	-4.35	-3.995	-9.09	-7.69	0	NA	NA	NA	NA	NA	NA	NA	NA	NA
Flnb:chr14:7936041	2.65528e-12	2.60217e-10	TRUE	missense_variant	p.S2294G	c.6880A>G	protein_coding	Flnb	filamin, beta	-	tolerated	3.30059	18.7033	25	0.176471	-	ENSMUSG00000025278	0	0	0	0	11.11	0	NA	NA	0	0	0	22.5	0	0	0	-11.11	0	0	0	0	-22.5	NA	NA	0	0	-11.11	0	0	0	0	-22.5	NA
Rpa1:chr11:75300623	4.55561e-12	4.31055e-10	TRUE	3_prime_UTR_variant	-	c.*682A>G	protein_coding	Rpa1	replication protein A1	-	-	8.81375	10.0729	33.33	0.875	-	ENSMUSG00000000751	0	3.425	2.565	2.865	3.005	4.78	8.835	5.695	9.38	13.245	29.57	22.4	-3.425	-2.565	-2.865	-3.005	-9.38	-13.245	-4.78	-29.57	-22.4	-8.835	-5.695	0.86	0.56	0.42	-5.955	-9.82	-1.355	-26.145	-18.975	-5.41
4933434E20Rik:chr3:90060617	6.08954e-12	5.5699e-10	TRUE	intron_variant	-	c.567-1021A>G	protein_coding	4933434E20Rik	RIKEN cDNA 4933434E20 gene	-	-	20.4482	28.1163	60	0.727273	PB1D10	ENSMUSG00000027942	0	0	11.69	3.335	10.83	10.415	0	55.56	32.385	55	49.21	24.285	0	-11.69	-3.335	-10.83	-32.385	-55	-10.415	-49.21	-24.285	0	-55.56	-11.69	-3.335	-10.83	-32.385	-55	-10.415	-49.21	-24.285	0
4930447C04Rik:chr12:72906957	6.35959e-12	5.62926e-10	TRUE	intron_variant	-	c.676-678A>G	protein_coding	4930447C04Rik	RIKEN cDNA 4930447C04 gene	-	-	11.0554	13.9647	46.15	0.791667	B3	ENSMUSG00000021098	0	2.085	0	3.79	5.235	5.835	8.895	4.555	9.89	22.955	25.515	43.91	-2.085	0	-3.79	-5.235	-9.89	-22.955	-5.835	-25.515	-43.91	-8.895	-4.555	2.085	-1.705	-3.15	-7.805	-20.87	-3.75	-23.43	-41.825	-6.81
Son:chr16:91656089	7.39554e-12	6.34167e-10	TRUE	missense_variant	p.R575G	c.1723A>G	protein_coding	Son	Son DNA binding protein	-	tolerated_low_confidence	7.62917	10.7706	25	0.708333	-	ENSMUSG00000022961	0	0	5.16	1.725	4.555	7.29	3.57	1.785	5.625	16.67	22.375	22.795	0	-5.16	-1.725	-4.555	-5.625	-16.67	-7.29	-22.375	-22.795	-3.57	-1.785	-5.16	-1.725	-4.555	-5.625	-16.67	-7.29	-22.375	-22.795	-3.57
Lrp8:chr4:107844292	8.08493e-12	6.72274e-10	TRUE	intron_variant	-	c.478+948A>G	protein_coding	Lrp8	low density lipoprotein receptor-related protein 8, apolipoprotein e receptor	-	-	12.0146	52.0633	80	0.230769	-	ENSMUSG00000028613	NA	NA	0	NA	0	0	0	0	0	38.095	NA	80	NA	NA	NA	NA	NA	NA	NA	NA	NA	NA	NA	NA	NA	NA	NA	NA	NA	NA	NA	NA
Rbm41:chrX:139943563	9.61928e-12	7.76332e-10	TRUE	3_prime_UTR_variant	-	c.*2174A>G	protein_coding	Rbm41	RNA binding motif protein 41	-	-	1.7213	13.1967	16.67	0.130435	B3A	ENSMUSG00000031433	0	0	0	0	3.125	0	0	0	0	0	16.67	0	0	0	0	-3.125	0	0	0	-16.67	0	0	0	0	0	-3.125	0	0	0	-16.67	0	0
Selenot:chr3:58590700	2.02715e-11	1.58928e-09	TRUE	3_prime_UTR_variant	-	c.*35A>G	protein_coding	Selenot	selenoprotein T	-	-	2.35208	7.05625	12.24	0.333333	-	ENSMUSG00000075700	0	0	0	0	0	0	0	0	4.37	3.02	11.225	9.61	0	0	0	0	-4.37	-3.02	0	-11.225	-9.61	0	0	0	0	0	-4.37	-3.02	0	-11.225	-9.61	0
Mrto4:chr4:139348382	3.54622e-11	2.70301e-09	FALSE	synonymous_variant	p.Q144=	c.432A>G	protein_coding	Mrto4	mRNA turnover 4, ribosome maturation factor	-	-	1.08792	8.70333	11.76	0.125	-	ENSMUSG00000028741	0	0	0	0	0	2.175	0	0	0	0	10.88	0	0	0	0	0	0	0	-2.175	-10.88	0	0	0	0	0	0	0	0	-2.175	-10.88	0	0
Ppp2r5e:chr12:75455056	5.72628e-11	4.24673e-09	TRUE	intron_variant	-	c.1305-1243A>G	protein_coding	Ppp2r5e	protein phosphatase 2, regulatory subunit B', epsilon	-	-	2.38154	15.48	16.67	0.153846	B3	ENSMUSG00000021051	0	NA	0	0	NA	0	0	NA	0	0	0	15.48	NA	0	0	NA	0	0	0	0	-15.48	0	NA	NA	NA	NA	NA	NA	NA	NA	NA	NA
Gm29650:chrY:1048726	6.08018e-11	4.35976e-09	TRUE	non_coding_transcript_exon_variant	-	n.334A>G	lincRNA	Gm29650	predicted gene 29650	-	-	7.57467	16.2314	36.36	0.466667	Lx2B2	ENSMUSG00000099876	0	0	10	0	0	0	0	0	8.33	33.565	7.415	13.33	0	-10	0	0	-8.33	-33.565	0	-7.415	-13.33	0	0	-10	0	0	-8.33	-33.565	0	-7.415	-13.33	0
Snhg11:chr2:158384936	6.19645e-11	4.35976e-09	FALSE	3_prime_UTR_variant	-	c.*4021A>G	protein_coding	Snhg11	small nucleolar RNA host gene 11	-	-	0.939583	4.51	8.06	0.208333	B1_Mus1	ENSMUSG00000044349	0	0	0	0	0	0	0	0	1.11	0	7.365	2.8	0	0	0	0	-1.11	0	0	-7.365	-2.8	0	0	0	0	0	-1.11	0	0	-7.365	-2.8	0
Snhg11:chr2:158384950	1.03772e-10	7.11873e-09	FALSE	3_prime_UTR_variant	-	c.*4035A>G	protein_coding	Snhg11	small nucleolar RNA host gene 11	-	-	6.73708	11.5493	24.14	0.583333	B1_Mus1	ENSMUSG00000044349	0	0	0	0	1.165	3.705	3.41	11.805	7.295	10.435	20.775	22.255	0	0	0	-1.165	-7.295	-10.435	-3.705	-20.775	-22.255	-3.41	-11.805	0	0	-1.165	-7.295	-10.435	-3.705	-20.775	-22.255	-3.41
Cox19:chr5:139341789	1.40427e-10	9.3983e-09	FALSE	intron_variant	-	c.194+774A>G	protein_coding	Cox19	cytochrome c oxidase assembly protein 19	-	-	3.71333	11.14	16.67	0.333333	-	ENSMUSG00000045438	NA	NA	NA	0	0	0	0	16.67	7.69	0	10.1	0	NA	NA	NA	NA	NA	NA	NA	NA	NA	NA	NA	NA	NA	NA	NA	NA	NA	NA	NA	NA
Itga4:chr2:79324901	1.51001e-10	9.86542e-09	FALSE	intron_variant	-	c.2785-166A>G	protein_coding	Itga4	integrin alpha 4	-	-	1.15929	8.115	9.09	0.142857	-	ENSMUSG00000027009	NA	NA	NA	NA	NA	0	0	0	0	0	0	8.115	NA	NA	NA	NA	NA	NA	NA	NA	NA	NA	NA	NA	NA	NA	NA	NA	NA	NA	NA	NA
Ctps2:chrX:162940248	2.12036e-10	1.3056e-08	TRUE	intron_variant	-	c.1190-1399A>G	protein_coding	Ctps2	cytidine 5'-triphosphate synthase 2	-	-	18.656	23.32	50	0.8	B1_Mur4	ENSMUSG00000031360	NA	NA	NA	NA	0	13.395	50	33.33	18.335	27.27	12.5	NA	NA	NA	NA	NA	NA	NA	NA	NA	NA	NA	NA	NA	NA	NA	NA	NA	NA	NA	NA	NA
4930447C04Rik:chr12:72909062	2.13365e-10	1.3056e-08	TRUE	intron_variant	-	c.554+709A>G	protein_coding	4930447C04Rik	RIKEN cDNA 4930447C04 gene	-	-	2.83792	6.811	14.29	0.416667	-	ENSMUSG00000021098	0	0	0	2	0	0	3.355	1.515	0	5.63	8.16	13.395	0	0	-2	0	0	-5.63	0	-8.16	-13.395	-3.355	-1.515	0	-2	0	0	-5.63	0	-8.16	-13.395	-3.355
Unc80:chr1:66672714	2.14111e-10	1.3056e-08	TRUE	missense_variant	p.S2732G	c.8194A>G	protein_coding	Unc80	unc-80, NALCN activator	-	tolerated	16.8589	33.7178	60	0.5	-	ENSMUSG00000055567	NA	NA	NA	0	0	0	2.63	0	16.99	35.49	53.44	43.18	NA	NA	NA	NA	NA	NA	NA	NA	NA	NA	NA	NA	NA	NA	NA	NA	NA	NA	NA	NA
Gnl3l:chrX:150984264	2.35438e-10	1.40444e-08	TRUE	3_prime_UTR_variant	-	c.*1840A>G	protein_coding	Gnl3l	guanine nucleotide binding protein-like 3 (nucleolar)-like	-	-	5.31958	11.6064	22.22	0.458333	PB1D7	ENSMUSG00000025266	0	0	0	0	0	0	2.78	4.145	6.43	13.075	20.415	16.99	0	0	0	0	-6.43	-13.075	0	-20.415	-16.99	-2.78	-4.145	0	0	0	-6.43	-13.075	0	-20.415	-16.99	-2.78
Alkbh8:chr9:3387771	2.51641e-10	1.46915e-08	TRUE	3_prime_UTR_variant	-	c.*2172A>G	protein_coding	Alkbh8	alkB homolog 8, tRNA methyltransferase	-	-	10.3029	13.0142	28.57	0.791667	B1_Mur2	ENSMUSG00000025899	0	0	6.905	15.38	11.855	4.165	9.165	7.735	9.82	20.715	26.785	11.11	0	-6.905	-15.38	-11.855	-9.82	-20.715	-4.165	-26.785	-11.11	-9.165	-7.735	-6.905	-15.38	-11.855	-9.82	-20.715	-4.165	-26.785	-11.11	-9.165
4930447C04Rik:chr12:72909074	3.29196e-10	1.8819e-08	TRUE	intron_variant	-	c.554+697A>G	protein_coding	4930447C04Rik	RIKEN cDNA 4930447C04 gene	-	-	13.0083	19.5125	44.44	0.666667	-	ENSMUSG00000021098	0	0	0	2.275	1.47	7.735	12.02	10.29	13.335	33.035	42.18	33.76	0	0	-2.275	-1.47	-13.335	-33.035	-7.735	-42.18	-33.76	-12.02	-10.29	0	-2.275	-1.47	-13.335	-33.035	-7.735	-42.18	-33.76	-12.02
Snhg11:chr2:158383951	3.53097e-10	1.97735e-08	TRUE	3_prime_UTR_variant	-	c.*3036A>G	protein_coding	Snhg11	small nucleolar RNA host gene 11	-	-	7.5775	13.9892	29.41	0.541667	ID_B1	ENSMUSG00000044349	0	0	0	0	1.315	0	4.37	10.92	8.1	15.175	28.705	22.345	0	0	0	-1.315	-8.1	-15.175	0	-28.705	-22.345	-4.37	-10.92	0	0	-1.315	-8.1	-15.175	0	-28.705	-22.345	-4.37
Gnl3l:chrX:150985529	3.90486e-10	2.14298e-08	TRUE	3_prime_UTR_variant	-	c.*575A>G	protein_coding	Gnl3l	guanine nucleotide binding protein-like 3 (nucleolar)-like	-	-	8.68958	11.5861	21.43	0.75	B1_Mur3	ENSMUSG00000025266	1.85	0	0	3.125	11.555	4.415	7.67	8.955	10.33	17.86	20.015	18.5	1.85	1.85	-1.275	-9.705	-8.48	-16.01	-2.565	-18.165	-16.65	-5.82	-7.105	0	-3.125	-11.555	-10.33	-17.86	-4.415	-20.015	-18.5	-7.67
Cacng7:chr7:3337833	4.42852e-10	2.38272e-08	TRUE	intron_variant	-	c.197-612A>G	protein_coding	Cacng7	calcium channel, voltage-dependent, gamma subunit 7	-	-	6.51048	17.09	27.27	0.380952	MT2B,B1_Mur4	ENSMUSG00000069806	0	0	3.57	5	0	0	0	0	11.805	0	27.27	20.715	0	-3.57	-5	0	-11.805	0	0	-27.27	-20.715	0	0	-3.57	-5	0	-11.805	0	0	-27.27	-20.715	0
Snhg11:chr2:158383542	5.55796e-10	2.93289e-08	TRUE	3_prime_UTR_variant	-	c.*2627A>G	protein_coding	Snhg11	small nucleolar RNA host gene 11	-	-	1.11917	2.98444	5.17	0.375	B2_Mm2	ENSMUSG00000044349	0	0	0	0	0	1.11	0	2	0	1.75	4.26	4.31	0	0	0	0	0	-1.75	-1.11	-4.26	-4.31	0	-2	0	0	0	0	-1.75	-1.11	-4.26	-4.31	0
Pkd2:chr5:104504427	5.87231e-10	3.04031e-08	FALSE	3_prime_UTR_variant	-	c.*739A>G	protein_coding	Pkd2	polycystic kidney disease 2	-	-	1.49875	8.9925	13.33	0.166667	B1_Mus1	ENSMUSG00000034462	0	0	2.38	0	0	0	0	0	0	2.275	0	13.33	0	-2.38	0	0	0	-2.275	0	0	-13.33	0	0	-2.38	0	0	0	-2.275	0	0	-13.33	0
Map7:chr10:20253043	7.50562e-10	3.79581e-08	TRUE	intron_variant	-	c.637+2563A>G	protein_coding	Map7	microtubule-associated protein 7	-	-	7.651	17.0022	31.58	0.45	B1_Mur2	ENSMUSG00000019996	0	0	16.67	20	0	0	0	0	0	6.905	15.48	25.79	0	-16.67	-20	0	0	-6.905	0	-15.48	-25.79	0	0	-16.67	-20	0	0	-6.905	0	-15.48	-25.79	0
Bri3bp:chr5:125457477	7.60822e-10	3.79581e-08	TRUE	3_prime_UTR_variant	-	c.*2724A>G	protein_coding	Bri3bp	Bri3 binding protein	-	-	17.3087	27.694	73.33	0.625	B1_Mur2	ENSMUSG00000037905	0	3.335	6.46	0	2.78	0	10	20.3	19.05	29.41	61.665	54.705	-3.335	-6.46	0	-2.78	-19.05	-29.41	0	-61.665	-54.705	-10	-20.3	-3.125	3.335	0.555	-15.715	-26.075	3.335	-58.33	-51.37	-6.665
Gm49394:chr7:142653273	9.00684e-10	4.41335e-08	TRUE	3_prime_UTR_variant	-	c.*1137A>G	protein_coding	Gm49394	predicted gene, 49394	-	-	8.31833	18.1491	64.29	0.458333	-	ENSMUSG00000115302	0	0	0	2.38	0	1.615	1.43	0	5.755	16.3	16.665	55.675	0	0	-2.38	0	-5.755	-16.3	-1.615	-16.665	-55.675	-1.43	0	0	-2.38	0	-5.755	-16.3	-1.615	-16.665	-55.675	-1.43
Zfp760:chr17:21724309	1.07041e-09	5.15298e-08	TRUE	3_prime_UTR_variant	-	c.*463A>G	protein_coding	Zfp760	zinc finger protein 760	-	-	5.12333	10.2467	33.33	0.5	-	ENSMUSG00000067928	1.615	0	2.175	5.13	0	1.85	0	3.125	6.925	0	11.495	29.165	1.615	-0.56	-3.515	1.615	-5.31	1.615	-0.235	-9.88	-27.55	1.615	-1.51	-2.175	-5.13	0	-6.925	0	-1.85	-11.495	-29.165	0
Rpa1:chr11:75301000	1.30079e-09	6.13992e-08	TRUE	3_prime_UTR_variant	-	c.*305A>G	protein_coding	Rpa1	replication protein A1	-	-	20.8475	21.7539	56	0.958333	-	ENSMUSG00000000751	4.055	11.405	10.525	11.25	7.715	8.625	12.07	18.545	31.855	31.815	51.73	50.58	-7.35	-6.47	-7.195	-3.66	-27.8	-27.76	-4.57	-47.675	-46.525	-8.015	-14.49	0.88	0.155	3.69	-20.45	-20.41	2.78	-40.325	-39.175	-0.665
Hjurp:chr1:88271761	1.32017e-09	6.13992e-08	FALSE	intron_variant	-	c.256+968A>G	protein_coding	Hjurp	Holliday junction recognition protein	-	-	51.1928	51.1928	87.5	1	-	ENSMUSG00000044783	58.355	47.37	43.225	34.23	33.46	39.23	55.56	NA	83.75	80	66.67	40	10.985	15.13	24.125	24.895	-25.395	-21.645	19.125	-8.315	18.355	2.795	NA	4.145	13.14	13.91	-36.38	-32.63	8.14	-19.3	7.37	-8.19
Paip2:chr18:35601610	1.38784e-09	6.34704e-08	TRUE	intron_variant	-	c.-109+1493A>G	protein_coding	Paip2	polyadenylate-binding protein-interacting protein 2	-	-	2.915	16.0325	27.27	0.181818	B3	ENSMUSG00000037058	0	0	0	0	0	0	0	0	7.69	12.5	0	21.97	0	0	0	0	-7.69	-12.5	0	0	-21.97	0	0	0	0	0	-7.69	-12.5	0	0	-21.97	0
Fam219a:chr4:41518712	2.01917e-09	9.08295e-08	TRUE	3_prime_UTR_variant	-	c.*1528A>G	protein_coding	Fam219a	family with sequence similarity 219, member A	-	-	6.39583	17.0556	41.18	0.375	-	ENSMUSG00000028439	0	0	0	0	0	0	0	3.845	3.54	15.97	19.645	33.75	0	0	0	0	-3.54	-15.97	0	-19.645	-33.75	0	-3.845	0	0	0	-3.54	-15.97	0	-19.645	-33.75	0
4930447C04Rik:chr12:72909063	2.16431e-09	9.57881e-08	TRUE	intron_variant	-	c.554+708A>G	protein_coding	4930447C04Rik	RIKEN cDNA 4930447C04 gene	-	-	13.1417	19.7125	47.06	0.666667	-	ENSMUSG00000021098	2	0	0	0	6.915	3.45	11.975	9.61	13.26	32.195	42.28	36.015	2	2	2	-4.915	-11.26	-30.195	-1.45	-40.28	-34.015	-9.975	-7.61	0	0	-6.915	-13.26	-32.195	-3.45	-42.28	-36.015	-11.975
Usp45:chr4:21836550	2.33196e-09	1.00033e-07	TRUE	3_prime_UTR_variant	-	c.*2185A>G	protein_coding	Usp45	ubiquitin specific petidase 45	-	-	4.335	10.404	25	0.416667	B1_Mus1	ENSMUSG00000040455	0	0	0	2.63	2.5	2.5	2.78	0	0	21.875	11.54	8.195	0	0	-2.63	-2.5	0	-21.875	-2.5	-11.54	-8.195	-2.78	0	0	-2.63	-2.5	0	-21.875	-2.5	-11.54	-8.195	-2.78
Rpa1:chr11:75300560	2.33314e-09	1.00033e-07	TRUE	3_prime_UTR_variant	-	c.*745A>G	protein_coding	Rpa1	replication protein A1	rs13472447	-	9.93417	11.3533	35.29	0.875	-	ENSMUSG00000000751	3.175	2.785	3.88	5.03	1.665	0	9.52	9.34	13.6	23.59	28.935	17.69	0.39	-0.705	-1.855	1.51	-10.425	-20.415	3.175	-25.76	-14.515	-6.345	-6.165	-1.095	-2.245	1.12	-10.815	-20.805	2.785	-26.15	-14.905	-6.735
Raf1:chr6:115629550	2.38618e-09	1.00733e-07	TRUE	intron_variant	-	c.834+1665A>G	protein_coding	Raf1	v-raf-leukemia viral oncogene 1	-	-	3.25619	17.095	25	0.190476	B1_Mur4	ENSMUSG00000000441	0	0	0	0	4.545	0	0	0	0	14.29	0	22.5	0	0	0	-4.545	0	-14.29	0	0	-22.5	0	0	0	0	-4.545	0	-14.29	0	0	-22.5	0
Lyrm9:chr11:78845821	2.70015e-09	1.12261e-07	FALSE	3_prime_UTR_variant	-	c.*6681A>G	protein_coding	Lyrm9	LYR motif containing 9	-	-	1.83636	10.1	11.11	0.181818	B1_Mus1	ENSMUSG00000072640	NA	NA	NA	0	0	NA	NA	NA	0	0	10.1	0	NA	NA	NA	NA	NA	NA	NA	NA	NA	NA	NA	NA	NA	NA	NA	NA	NA	NA	NA	NA
Flna:chrX:74226650	2.86077e-09	1.17163e-07	TRUE	intron_variant	-	c.6999+211A>G	protein_coding	Flna	filamin, alpha	-	-	49.1112	51.2465	87.5	0.958333	-	ENSMUSG00000031328	5.555	12.5	12.145	27.19	67.29	49.42	69.32	57.555	64.915	76.665	72.915	73.865	-6.945	-6.59	-21.635	-61.735	-59.36	-71.11	-43.865	-67.36	-68.31	-63.765	-52	0.355	-14.69	-54.79	-52.415	-64.165	-36.92	-60.415	-61.365	-56.82
Tef:chr15:81818192	3.19944e-09	1.29107e-07	FALSE	intron_variant	-	c.469+2931A>G	protein_coding	Tef	thyrotroph embryonic factor	-	-	2.41278	10.8575	15.79	0.222222	B1_Mur2	ENSMUSG00000022389	NA	NA	0	0	0	0	0	0	0	0	13.775	7.94	NA	NA	NA	NA	NA	NA	NA	NA	NA	NA	NA	NA	NA	NA	NA	NA	NA	NA	NA	NA
Hmg20a:chr9:56491133	3.58028e-09	1.42381e-07	TRUE	intron_variant	-	c.*6+1169A>G	protein_coding	Hmg20a	high mobility group 20A	-	-	9.75435	17.2577	40	0.565217	B1_Mur3	ENSMUSG00000032329	0	5	3.125	4.545	0	0	10.795	12.18	3.335	19.445	40	33.75	-5	-3.125	-4.545	0	-3.335	-19.445	0	-40	-33.75	-10.795	-12.18	1.875	0.455	5	1.665	-14.445	5	-35	-28.75	-5.795
Eif2s3y:chrY:1016203	3.64085e-09	1.42721e-07	FALSE	intron_variant	-	c.772+12A>G	protein_coding	Eif2s3y	eukaryotic translation initiation factor 2, subunit 3, structural gene Y-linked	-	-	0.462632	4.395	6.9	0.105263	-	ENSMUSG00000069049	0	0	0	0	0	0	6.9	0	0	0	0.945	0	0	0	0	0	0	0	0	-0.945	0	-6.9	0	0	0	0	0	0	0	-0.945	0	-6.9
Rps19bp1:chr15:80261021	4.30477e-09	1.6637e-07	FALSE	missense_variant	p.D132G	c.395A>G	protein_coding	Rps19bp1	ribosomal protein S19 binding protein 1	-	deleterious	1.23292	4.22714	6.45	0.291667	-	ENSMUSG00000051518	1.165	0	3.23	0	0	4.84	0	0	0	0	0	5.56	1.165	-2.065	1.165	1.165	1.165	1.165	-3.675	1.165	-4.395	1.165	1.165	-3.23	0	0	0	0	-4.84	0	-5.56	0
Zkscan7:chr9:122896248	4.43858e-09	1.68271e-07	TRUE	3_prime_UTR_variant	-	c.*124A>G	protein_coding	Zkscan7	zinc finger with KRAB and SCAN domains 7	-	-	9.22895	14.6125	25	0.631579	B1_Mus1	ENSMUSG00000063488	12.5	0	7.14	12.915	0	0	0	17.145	3.845	12.5	12.7	25	12.5	5.36	-0.415	12.5	8.655	0	12.5	-0.2	-12.5	12.5	-4.645	-7.14	-12.915	0	-3.845	-12.5	0	-12.7	-25	0
Ift46:chr9:44775926	4.4766e-09	1.68271e-07	TRUE	intron_variant	-	c.-36+2142A>G	protein_coding	Ift46	intraflagellar transport 46	-	-	3.93476	13.7717	20	0.285714	B1_Mur2	ENSMUSG00000002031	0	0	0	0	2.38	0	0	0	0	18.18	14.29	15.555	0	0	0	-2.38	0	-18.18	0	-14.29	-15.555	0	0	0	0	-2.38	0	-18.18	0	-14.29	-15.555	0
Ociad1:chr5:73312444	5.17881e-09	1.91865e-07	TRUE	intron_variant	-	c.707-999A>G	protein_coding	Ociad1	OCIA domain containing 1	-	-	4.95333	13.2089	20	0.375	B1_Mur4	ENSMUSG00000029152	0	0	0	0	2.94	0	0	3.335	2.78	15.255	16.435	18.695	0	0	0	-2.94	-2.78	-15.255	0	-16.435	-18.695	0	-3.335	0	0	-2.94	-2.78	-15.255	0	-16.435	-18.695	0
Ppm1b:chr17:85006635	5.24412e-09	1.91865e-07	TRUE	intron_variant	-	c.1134+1069A>G	protein_coding	Ppm1b	protein phosphatase 1B, magnesium dependent, beta isoform	-	-	2.10174	9.668	12.5	0.217391	PB1D9	ENSMUSG00000061130	0	0	0	0	0	0	12.5	0	3.335	0	0	8.335	0	0	0	0	-3.335	0	0	0	-8.335	-12.5	0	0	0	0	-3.335	0	0	0	-8.335	-12.5
Gm43951:chr11:72163070	6.29695e-09	2.27353e-07	TRUE	intron_variant	-	c.2416+2447A>G	protein_coding	Gm43951	predicted gene, 43951	-	-	4.45682	16.3417	44.44	0.272727	B3A	ENSMUSG00000107877	0	0	0	5	3.335	12.915	5.555	0	0	0	44.44	0	0	0	-5	-3.335	0	0	-12.915	-44.44	0	-5.555	0	0	-5	-3.335	0	0	-12.915	-44.44	0	-5.555
Psma3:chr12:70994629	8.22459e-09	2.93094e-07	TRUE	3_prime_UTR_variant	-	c.*234A>G	protein_coding	Psma3	proteasome (prosome, macropain) subunit, alpha type 3	-	-	43.4233	45.3113	90	0.958333	B3	ENSMUSG00000060073	22.025	5.555	20	45.835	29.67	39.775	37.145	46.315	51.085	76.105	89.445	58.125	16.47	2.025	-23.81	-7.645	-29.06	-54.08	-17.75	-67.42	-36.1	-15.12	-24.29	-14.445	-40.28	-24.115	-45.53	-70.55	-34.22	-83.89	-52.57	-31.59
Grik2:chr10:49272789	1.08253e-08	3.80827e-07	TRUE	missense_variant	p.I567V	c.1699A>G	protein_coding	Grik2	glutamate receptor, ionotropic, kainate 2 (beta 2)	-	tolerated	49.7016	55.5488	100	0.894737	-	ENSMUSG00000056073	0	NA	0	8.335	24.745	38.815	60	39.585	70.33	87.5	100	85.71	NA	0	-8.335	-24.745	-70.33	-87.5	-38.815	-100	-85.71	-60	-39.585	NA	NA	NA	NA	NA	NA	NA	NA	NA
Snhg11:chr2:158383625	1.18768e-08	4.12529e-07	TRUE	3_prime_UTR_variant	-	c.*2710A>G	protein_coding	Snhg11	small nucleolar RNA host gene 11	-	-	4.30125	7.37357	14.55	0.583333	B2_Mm2	ENSMUSG00000044349	0	0	0	1.615	1.135	1.43	3.635	10.355	11.275	1.755	8.925	11.49	0	0	-1.615	-1.135	-11.275	-1.755	-1.43	-8.925	-11.49	-3.635	-10.355	0	-1.615	-1.135	-11.275	-1.755	-1.43	-8.925	-11.49	-3.635
A230077H06Rik:chr7:40850314	1.33353e-08	4.5194e-07	FALSE	non_coding_transcript_exon_variant	-	n.1757A>G	antisense	A230077H06Rik	RIKEN cDNA A230077H06 gene	-	-	9.33636	17.1167	20	0.545455	ORR1C1	ENSMUSG00000100600	NA	NA	NA	NA	NA	NA	0	15.48	0	0	18.18	17.69	NA	NA	NA	NA	NA	NA	NA	NA	NA	NA	NA	NA	NA	NA	NA	NA	NA	NA	NA	NA
Pou2f1:chr1:165867232	1.33408e-08	4.5194e-07	TRUE	3_prime_UTR_variant	-	c.*8506A>G	protein_coding	Pou2f1	POU domain, class 2, transcription factor 1	-	-	1.52667	7.328	11.11	0.208333	-	ENSMUSG00000026565	0	0	0	0	3.125	0	4.88	0	0	10.315	0	0	0	0	0	-3.125	0	-10.315	0	0	0	-4.88	0	0	0	-3.125	0	-10.315	0	0	0	-4.88
Acp2:chr2:91213422	1.39588e-08	4.6711e-07	FALSE	3_prime_UTR_variant	-	c.*2682A>G	protein_coding	Acp2	acid phosphatase 2, lysosomal	-	-	1.53292	7.358	10.53	0.208333	B3A	ENSMUSG00000002103	0	0	0	0	0	2	0	0	0	8.045	0	8.35	0	0	0	0	0	-8.045	-2	0	-8.35	0	0	0	0	0	0	-8.045	-2	0	-8.35	0
Ebna1bp2:chr4:118626808	1.41503e-08	4.67813e-07	TRUE	3_prime_UTR_variant	-	c.*938A>G	protein_coding	Ebna1bp2	EBNA1 binding protein 2	-	-	28.8642	31.4882	57.89	0.916667	B1_Mur4,MT2B2	ENSMUSG00000028729	3.335	9.09	13.94	19.645	31.37	19.155	27.675	41.965	37.5	38.75	51	52.945	-5.755	-10.605	-16.31	-28.035	-34.165	-35.415	-15.82	-47.665	-49.61	-24.34	-38.63	-4.85	-10.555	-22.28	-28.41	-29.66	-10.065	-41.91	-43.855	-18.585
Calm1:chr12:100207186	1.69116e-08	5.52447e-07	TRUE	3_prime_UTR_variant	-	c.*758A>G	protein_coding	Calm1	calmodulin 1	-	-	2.135	4.27	9.41	0.5	-	ENSMUSG00000001175	0	0	0	0	0	0	1.965	1.325	3.75	4.475	9.25	4.855	0	0	0	0	-3.75	-4.475	0	-9.25	-4.855	-1.965	-1.325	0	0	0	-3.75	-4.475	0	-9.25	-4.855	-1.965
Atp6v0e:chr17:26697549	1.75795e-08	5.67507e-07	TRUE	3_prime_UTR_variant	-	c.*2101A>G	protein_coding	Atp6v0e	ATPase, H+ transporting, lysosomal V0 subunit E	-	-	18.774	31.29	66.67	0.6	B1_Mur4	ENSMUSG00000015575	NA	NA	NA	0	0	0	NA	12.5	24.285	NA	66.67	30	NA	NA	NA	NA	NA	NA	NA	NA	NA	NA	NA	NA	NA	NA	NA	NA	NA	NA	NA	NA
Sv2a:chr3:96194788	2.01878e-08	6.44131e-07	FALSE	3_prime_UTR_variant	-	c.*872A>G	protein_coding	Sv2a	synaptic vesicle glycoprotein 2 a	-	-	1.8345	4.58625	9.26	0.4	-	ENSMUSG00000038486	NA	NA	0	0	0	0	0	0	4.21	4.395	7.515	2.225	NA	NA	NA	NA	NA	NA	NA	NA	NA	NA	NA	NA	NA	NA	NA	NA	NA	NA	NA	NA
Pcbp2:chr15:102490733	2.06392e-08	6.50966e-07	FALSE	missense_variant	p.T328A	c.982A>G	protein_coding	Pcbp2	poly(rC) binding protein 2	-	tolerated	0.205417	1.2325	2.06	0.166667	-	ENSMUSG00000056851	0	0	0	0	0	1.545	0	0	0	0	0.92	0	0	0	0	0	0	0	-1.545	-0.92	0	0	0	0	0	0	0	0	-1.545	-0.92	0	0
Ntng2:chr2:29243868	2.08871e-08	6.51297e-07	FALSE	intron_variant	-	c.213+3960A>G	protein_coding	Ntng2	netrin G2	-	-	11.5787	18.526	25	0.625	B1_Mus1	ENSMUSG00000035513	NA	NA	NA	NA	0	0	16.67	20	NA	NA	25	15.48	NA	NA	NA	NA	NA	NA	NA	NA	NA	NA	NA	NA	NA	NA	NA	NA	NA	NA	NA	NA
Rgs9bp:chr7:35581766	2.68805e-08	8.28767e-07	FALSE	3_prime_UTR_variant	-	c.*2741A>G	protein_coding	Rgs9bp	regulator of G-protein signalling 9 binding protein	-	-	5.05667	8.66857	20	0.583333	B1_Mur2	ENSMUSG00000056043	NA	NA	NA	NA	NA	NA	0	0	1.25	2.245	7.47	19.375	NA	NA	NA	NA	NA	NA	NA	NA	NA	NA	NA	NA	NA	NA	NA	NA	NA	NA	NA	NA
Casc3:chr11:98830951	2.86218e-08	8.72647e-07	TRUE	intron_variant	-	c.1951-337A>G	protein_coding	Casc3	cancer susceptibility candidate 3	-	-	26.9378	26.9378	50	1	B1_Mm	ENSMUSG00000078676	NA	NA	NA	NA	36.36	14.29	20	NA	13.395	NA	22.5	50	NA	NA	NA	NA	NA	NA	NA	NA	NA	NA	NA	NA	NA	NA	NA	NA	NA	NA	NA	NA
Ovca2:chr11:75176384	2.94488e-08	8.87994e-07	TRUE	3_prime_UTR_variant	-	c.*1510A>G	protein_coding	Ovca2	candidate tumor suppressor in ovarian cancer 2	-	-	7.1925	12.33	23.53	0.583333	-	ENSMUSG00000038268	0	0	0	0	2	3.335	9.72	20.2	8.33	12.06	19.17	11.495	0	0	0	-2	-8.33	-12.06	-3.335	-19.17	-11.495	-9.72	-20.2	0	0	-2	-8.33	-12.06	-3.335	-19.17	-11.495	-9.72
Cds2:chr2:132309656	3.43021e-08	1.0231e-06	TRUE	3_prime_UTR_variant	-	c.*4371A>G	protein_coding	Cds2	CDP-diacylglycerol synthase (phosphatidate cytidylyltransferase) 2	-	-	4.21875	10.125	17.65	0.416667	MIRb	ENSMUSG00000058793	0	0	0	0	1.85	0	2.085	0	6.495	11.35	15.075	13.77	0	0	0	-1.85	-6.495	-11.35	0	-15.075	-13.77	-2.085	0	0	0	-1.85	-6.495	-11.35	0	-15.075	-13.77	-2.085
Ftx:chrX:103576493	3.6288e-08	1.07069e-06	TRUE	intron_variant,non_coding_transcript_variant	-	n.1172-11921A>G	lincRNA	Ftx	Ftx transcript, Xist regulator (non-protein coding)	-	-	16.0327	44.09	60	0.363636	B1_Mus2	ENSMUSG00000086370	NA	NA	0	NA	0	NA	0	0	0	0	55	33.18	NA	NA	NA	NA	NA	NA	NA	NA	NA	NA	NA	NA	NA	NA	NA	NA	NA	NA	NA	NA
Zbtb37:chr1:161012504	3.68567e-08	1.0759e-06	FALSE	3_prime_UTR_variant	-	c.*7417A>G	protein_coding	Zbtb37	zinc finger and BTB domain containing 37	-	-	2.61364	19.1667	25	0.136364	-	ENSMUSG00000043467	0	0	0	0	0	20	0	0	0	0	18.75	0	0	0	0	0	0	0	-20	-18.75	0	0	0	0	0	0	0	0	-20	-18.75	0	0
Ro60:chr1:143755378	3.7905e-08	1.09486e-06	TRUE	3_prime_UTR_variant	-	c.*2364A>G	protein_coding	Ro60	TROVE domain family, member 2	-	-	49.3171	49.3171	86.21	1	B1_Mm	ENSMUSG00000018199	17.785	23.81	31.155	37.575	57.73	59.05	54.24	52.78	43.155	76.525	54.57	83.43	-6.025	-13.37	-19.79	-39.945	-25.37	-58.74	-41.265	-36.785	-65.645	-36.455	-34.995	-7.345	-13.765	-33.92	-19.345	-52.715	-35.24	-30.76	-59.62	-30.43
Gnl3l:chrX:150985454	3.9363e-08	1.12513e-06	TRUE	3_prime_UTR_variant	-	c.*650A>G	protein_coding	Gnl3l	guanine nucleotide binding protein-like 3 (nucleolar)-like	-	-	7.51292	13.87	36.84	0.541667	B1_Mur3	ENSMUSG00000025266	0	0	0	0	0	2.63	8.45	7.63	7.07	12.5	23.455	28.42	0	0	0	0	-7.07	-12.5	-2.63	-23.455	-28.42	-8.45	-7.63	0	0	0	-7.07	-12.5	-2.63	-23.455	-28.42	-8.45
4930447C04Rik:chr12:72909387	4.0505e-08	1.14583e-06	TRUE	intron_variant	-	c.554+384A>G	protein_coding	4930447C04Rik	RIKEN cDNA 4930447C04 gene	-	-	27.6588	28.8613	78.57	0.958333	-	ENSMUSG00000021098	7.5	18.065	14.12	11.25	11.805	7.44	22.965	23.61	40.195	40.835	68.75	65.37	-10.565	-6.62	-3.75	-4.305	-32.695	-33.335	0.06	-61.25	-57.87	-15.465	-16.11	3.945	6.815	6.26	-22.13	-22.77	10.625	-50.685	-47.305	-4.9
Cog3:chr14:75719719	4.42403e-08	1.23873e-06	TRUE	missense_variant	p.I635V	c.1903A>G	protein_coding	Cog3	component of oligomeric golgi complex 3	-	tolerated	41.8504	41.8504	93.75	1	-	ENSMUSG00000034893	68.675	81.875	50.555	47.12	67.545	55.03	27.285	37.01	22.205	26.94	11.74	6.225	-13.2	18.12	21.555	1.13	46.47	41.735	13.645	56.935	62.45	41.39	31.665	31.32	34.755	14.33	59.67	54.935	26.845	70.135	75.65	54.59
Zfp397:chr18:23960791	4.76873e-08	1.32176e-06	TRUE	synonymous_variant	p.K444=	c.1332A>G	protein_coding	Zfp397	zinc finger protein 397	-	-	0.878333	5.27	7.41	0.166667	MMSAT4	ENSMUSG00000024276	0	0	0	0	0	0	0	0	0	0	4.91	5.63	0	0	0	0	0	0	0	-4.91	-5.63	0	0	0	0	0	0	0	0	-4.91	-5.63	0
Cnep1r1:chr8:88122105	5.31318e-08	1.45502e-06	FALSE	intron_variant	-	c.97+2254A>G	protein_coding	Cnep1r1	CTD nuclear envelope phosphatase 1 regulatory subunit 1	-	-	5.13722	23.1175	40	0.222222	B3	ENSMUSG00000036810	NA	0	0	0	0	0	0	0	0	19.09	40	7.145	NA	NA	NA	NA	NA	NA	NA	NA	NA	NA	NA	0	0	0	0	-19.09	0	-40	-7.145	0
Fxr2:chr11:69643391	5.35557e-08	1.45502e-06	FALSE	intron_variant	-	c.544-447A>G	protein_coding	Fxr2	fragile X mental retardation, autosomal homolog 2	-	-	7.95111	23.8533	71.43	0.333333	B1_Mur4	ENSMUSG00000018765	NA	0	NA	0	4.165	0	8.335	5.555	0	0	17.79	71.43	NA	NA	NA	NA	NA	NA	NA	NA	NA	NA	NA	NA	0	-4.165	0	0	0	-17.79	-71.43	-8.335
4930447C04Rik:chr12:72909061	5.45834e-08	1.4684e-06	TRUE	intron_variant	-	c.554+710A>G	protein_coding	4930447C04Rik	RIKEN cDNA 4930447C04 gene	-	-	4.4225	9.64909	20.51	0.458333	-	ENSMUSG00000021098	0	0	0	0	1.615	0	3.03	1.39	7.705	7.28	19.08	12.97	0	0	0	-1.615	-7.705	-7.28	0	-19.08	-12.97	-3.03	-1.39	0	0	-1.615	-7.705	-7.28	0	-19.08	-12.97	-3.03
Gm1976:chr17:94760051	5.77494e-08	1.52403e-06	TRUE	non_coding_transcript_exon_variant	-	n.1802A>G	lincRNA	Gm1976	predicted gene 1976	-	-	12.3247	21.2882	50	0.578947	B1_Mus2	ENSMUSG00000066057	0	0	0	0	8.66	7.69	17.145	37.5	11.11	39.285	40	NA	0	0	0	-8.66	-11.11	-39.285	-7.69	-40	NA	-17.145	-37.5	0	0	-8.66	-11.11	-39.285	-7.69	-40	NA	-17.145
Alkbh8:chr9:3387716	5.86745e-08	1.52403e-06	TRUE	3_prime_UTR_variant	-	c.*2117A>G	protein_coding	Alkbh8	alkB homolog 8, tRNA methyltransferase	-	-	7.69833	13.1971	28.57	0.583333	B1_Mur2	ENSMUSG00000025899	2.63	0	2.94	2.275	8.57	0	4.165	5	9.585	28.175	24.04	5	2.63	-0.31	0.355	-5.94	-6.955	-25.545	2.63	-21.41	-2.37	-1.535	-2.37	-2.94	-2.275	-8.57	-9.585	-28.175	0	-24.04	-5	-4.165
Flna:chrX:74226649	5.8868e-08	1.52403e-06	TRUE	intron_variant	-	c.6999+212A>G	protein_coding	Flna	filamin, alpha	-	-	13.9779	19.7335	50	0.708333	-	ENSMUSG00000031328	2.5	0	0	0	7.78	12.25	17.785	16.27	12.895	32.855	43.18	22.22	2.5	2.5	2.5	-5.28	-10.395	-30.355	-9.75	-40.68	-19.72	-15.285	-13.77	0	0	-7.78	-12.895	-32.855	-12.25	-43.18	-22.22	-17.785
H3f3a:chr1:180808215	5.88727e-08	1.52403e-06	TRUE	intron_variant	-	c.282+1902A>G	protein_coding	H3f3a	H3 histone, family 3A	-	-	2.12773	11.7025	15.38	0.181818	B1_Mus1	ENSMUSG00000060743	0	0	0	0	0	0	0	0	0	NA	12.145	11.26	0	0	0	0	0	NA	0	-12.145	-11.26	0	0	0	0	0	0	NA	0	-12.145	-11.26	0
Klc1:chr12:111779209	6.00681e-08	1.54044e-06	TRUE	intron_variant	-	c.987+509A>G	protein_coding	Klc1	kinesin light chain 1	-	-	4.47	16.39	20	0.272727	B3	ENSMUSG00000021288	NA	0	NA	NA	0	0	14.585	0	NA	20	0	0	NA	NA	NA	NA	NA	NA	NA	NA	NA	NA	NA	NA	NA	0	NA	-20	0	0	0	-14.585
Crk:chr11:75705315	6.06438e-08	1.5408e-06	FALSE	3_prime_UTR_variant	-	c.*1812A>G	protein_coding	Crk	v-crk avian sarcoma virus CT10 oncogene homolog	-	-	1.4575	4.99714	12	0.291667	B1_Mur2	ENSMUSG00000017776	0	0	0	0	0	1.43	0	1.25	0	1.785	2.86	10.165	0	0	0	0	0	-1.785	-1.43	-2.86	-10.165	0	-1.25	0	0	0	0	-1.785	-1.43	-2.86	-10.165	0
Rmnd1:chr10:4403323	6.51022e-08	1.6389e-06	FALSE	3_prime_UTR_variant	-	c.*146A>G	protein_coding	Rmnd1	required for meiotic nuclear division 1 homolog	-	-	0.925833	7.40667	10.53	0.125	PB1D10	ENSMUSG00000019763	0	0	0	0	0	0	0	0	0	0	2.275	8.835	0	0	0	0	0	0	0	-2.275	-8.835	0	0	0	0	0	0	0	0	-2.275	-8.835	0
Ndnf:chr6:65710661	6.8546e-08	1.70991e-06	TRUE	3_prime_UTR_variant	-	c.*6216A>G	protein_coding	Ndnf	neuron-derived neurotrophic factor	-	-	12.859	16.0738	33.33	0.8	B3	ENSMUSG00000049001	NA	NA	NA	0	NA	NA	NA	0	4.89	9.69	18.99	30.725	NA	NA	NA	NA	NA	NA	NA	NA	NA	NA	NA	NA	NA	NA	NA	NA	NA	NA	NA	NA
Ifnar1:chr16:91490511	7.65476e-08	1.89231e-06	FALSE	intron_variant	-	c.197+692A>G	protein_coding	Ifnar1	interferon (alpha and beta) receptor 1	-	-	2.04545	11.25	12.5	0.181818	B2_Mm2	ENSMUSG00000022967	NA	NA	NA	NA	0	0	0	0	0	11.25	0	0	NA	NA	NA	NA	NA	NA	NA	NA	NA	NA	NA	NA	NA	NA	NA	NA	NA	NA	NA	NA
Rgs9bp:chr7:35583176	7.83851e-08	1.92043e-06	FALSE	3_prime_UTR_variant	-	c.*1331A>G	protein_coding	Rgs9bp	regulator of G-protein signalling 9 binding protein	-	-	2.47923	5.37167	16.67	0.461538	B1_Mus2	ENSMUSG00000056043	NA	NA	NA	NA	16.67	NA	0	0	0	1.19	2.66	3.93	NA	NA	NA	NA	NA	NA	NA	NA	NA	NA	NA	NA	NA	NA	NA	NA	NA	NA	NA	NA
Klhl24:chr16:20123748	8.17991e-08	1.96518e-06	TRUE	3_prime_UTR_variant	-	c.*642A>G	protein_coding	Klhl24	kelch-like 24	-	-	13.6429	16.3715	37.5	0.833333	B3	ENSMUSG00000062901	2.085	0	9.005	4.295	6.28	8.165	9.06	11.64	22.08	28.975	33.455	28.675	2.085	-6.92	-2.21	-4.195	-19.995	-26.89	-6.08	-31.37	-26.59	-6.975	-9.555	-9.005	-4.295	-6.28	-22.08	-28.975	-8.165	-33.455	-28.675	-9.06
5031425E22Rik:chr5:23425894	8.18041e-08	1.96518e-06	TRUE	intron_variant,non_coding_transcript_variant	-	n.127+7316A>G	lincRNA	5031425E22Rik	RIKEN cDNA 5031425E22 gene	-	-	2.00565	9.226	14.29	0.217391	B1_Mm	ENSMUSG00000073147	0	0	0	3.57	0	0	0	0	0	0	12.7	6.795	0	0	-3.57	0	0	0	0	-12.7	-6.795	0	0	0	-3.57	0	0	0	0	-12.7	-6.795	0
4930447C04Rik:chr12:72909381	8.23598e-08	1.96518e-06	TRUE	intron_variant	-	c.554+390A>G	protein_coding	4930447C04Rik	RIKEN cDNA 4930447C04 gene	-	-	5.87542	10.0721	20	0.583333	-	ENSMUSG00000021098	0	0	2.275	2.085	1.56	0	3.515	2.565	7.73	16	17.88	16.895	0	-2.275	-2.085	-1.56	-7.73	-16	0	-17.88	-16.895	-3.515	-2.565	-2.275	-2.085	-1.56	-7.73	-16	0	-17.88	-16.895	-3.515
2900026A02Rik:chr5:113087781	9.31469e-08	2.20341e-06	TRUE	3_prime_UTR_variant	-	c.*3248A>G	protein_coding	2900026A02Rik	RIKEN cDNA 2900026A02 gene	-	-	2.03391	11.695	20	0.173913	MTB	ENSMUSG00000051339	0	0	0	0	0	0	0	0	0	0	8.39	15	0	0	0	0	0	0	0	-8.39	-15	0	0	0	0	0	0	0	0	-8.39	-15	0
Tial1:chr7:128451465	9.5847e-08	2.2479e-06	TRUE	intron_variant	-	c.130-2695A>G	protein_coding	Tial1	Tia1 cytotoxic granule-associated RNA binding protein-like 1	-	-	23.0558	29.204	71.43	0.789474	B1_Mur2	ENSMUSG00000030846	NA	0	0	12.5	13.65	11.805	7.145	18.18	32.05	18.055	60.27	60.715	NA	NA	NA	NA	NA	NA	NA	NA	NA	NA	NA	0	-12.5	-13.65	-32.05	-18.055	-11.805	-60.27	-60.715	-7.145
Cenpa:chr5:30670886	9.68008e-08	2.25103e-06	FALSE	intron_variant	-	c.86-1578A>G	protein_coding	Cenpa	centromere protein A	-	-	7.25286	11.2822	40	0.642857	B3	ENSMUSG00000029177	6.35	10.795	3.7	0	9.925	0	40	NA	0	NA	NA	NA	-4.445	2.65	6.35	-3.575	6.35	NA	6.35	NA	NA	-33.65	NA	7.095	10.795	0.87	10.795	NA	10.795	NA	NA	-29.205
Gm49394:chr7:142652607	1.06819e-07	2.46313e-06	TRUE	3_prime_UTR_variant	-	c.*1803A>G	protein_coding	Gm49394	predicted gene, 49394	-	-	1.525	9.15	13.64	0.166667	-	ENSMUSG00000115302	0	0	0	0	0	0	1.065	0	0	0	4.165	13.07	0	0	0	0	0	0	0	-4.165	-13.07	-1.065	0	0	0	0	0	0	0	-4.165	-13.07	-1.065
Ppp1r15b:chr1:133137983	1.10593e-07	2.5289e-06	TRUE	3_prime_UTR_variant	-	c.*1096A>G	protein_coding	Ppp1r15b	protein phosphatase 1, regulatory subunit 15B	-	-	2.65583	7.9675	17.65	0.333333	BC1_Mm	ENSMUSG00000046062	0	0	0	0	0	6.02	0	2.275	2.5	0	6.695	14.38	0	0	0	0	-2.5	0	-6.02	-6.695	-14.38	0	-2.275	0	0	0	-2.5	0	-6.02	-6.695	-14.38	0
Gria2:chr3:80706648	1.13776e-07	2.58018e-06	TRUE	intron_variant	-	c.1844+240A>G	protein_coding	Gria2	glutamate receptor, ionotropic, AMPA2 (alpha 2)	-	-	41.2578	41.2578	63.16	1	-	ENSMUSG00000033981	NA	NA	NA	22.5	25	51.385	38.195	43.53	30.805	60.745	48.81	50.35	NA	NA	NA	NA	NA	NA	NA	NA	NA	NA	NA	NA	NA	NA	NA	NA	NA	NA	NA	NA
Raly:chr2:154851422	1.27861e-07	2.87583e-06	FALSE	intron_variant	-	c.-9-5847A>G	protein_coding	Raly	hnRNP-associated with lethal yellow	-	-	7.64938	15.2988	33.33	0.5	B1_Mur4	ENSMUSG00000027593	NA	33.33	NA	NA	8.495	0	0	0	5	0	18.335	12.7	NA	NA	NA	NA	NA	NA	NA	NA	NA	NA	NA	NA	NA	24.835	28.33	33.33	33.33	14.995	20.63	33.33
Zfp811:chr17:32796573	1.32347e-07	2.95252e-06	TRUE	3_prime_UTR_variant	-	c.*833A>G	protein_coding	Zfp811	zinc finger protein 811	-	-	5.31905	13.9625	33.33	0.380952	B3	ENSMUSG00000055202	0	0	2	2.275	31.665	6.665	7.69	0	0	11.11	0	0	0	-2	-2.275	-31.665	0	-11.11	-6.665	0	0	-7.69	0	-2	-2.275	-31.665	0	-11.11	-6.665	0	0	-7.69
Tra2a:chr6:49254628	1.4229e-07	3.14874e-06	TRUE	intron_variant	-	c.37-2113A>G	protein_coding	Tra2a	transformer 2 alpha	rs864261172	-	14.1738	16.1986	40	0.875	B3	ENSMUSG00000029817	9.125	15.525	11.09	10.35	17.52	6.25	12.145	0	7.115	16.235	29.515	35.215	-6.4	-1.965	-1.225	-8.395	2.01	-7.11	2.875	-20.39	-26.09	-3.02	9.125	4.435	5.175	-1.995	8.41	-0.71	9.275	-13.99	-19.69	3.38
Rrp1b:chr17:32047149	1.52367e-07	3.34477e-06	TRUE	intron_variant	-	c.214-525A>G	protein_coding	Rrp1b	ribosomal RNA processing 1 homolog B (S. cerevisiae)	-	-	15.1667	22.75	37.5	0.666667	B1_Mur4	ENSMUSG00000058392	NA	NA	0	NA	NA	NA	NA	NA	0	NA	8.57	36.93	NA	NA	NA	NA	NA	NA	NA	NA	NA	NA	NA	NA	NA	NA	NA	NA	NA	NA	NA	NA
Meg3:chr12:109546089	1.54434e-07	3.36322e-06	FALSE	non_coding_transcript_exon_variant	-	n.692A>G	lincRNA	Meg3	maternally expressed 3	-	-	0.72625	3.486	5.71	0.208333	-	ENSMUSG00000021268	0	0	0	0	0	0	1.22	0	0	1.04	0.895	5.56	0	0	0	0	0	-1.04	0	-0.895	-5.56	-1.22	0	0	0	0	0	-1.04	0	-0.895	-5.56	-1.22
Iws1:chr18:32102599	1.5764e-07	3.40601e-06	TRUE	3_prime_UTR_variant	-	c.*5318A>G	protein_coding	Iws1	IWS1, SUPT6 interacting protein	rs864265874	-	22.4454	25.6519	61.54	0.875	B1_Mur1	ENSMUSG00000024384	5.88	18.9	4.76	24.525	17.705	12.5	24.355	2.63	24.04	35.385	57.695	40.97	-13.02	1.12	-18.645	-11.825	-18.16	-29.505	-6.62	-51.815	-35.09	-18.475	3.25	14.14	-5.625	1.195	-5.14	-16.485	6.4	-38.795	-22.07	-5.455
Grik2:chr10:49244330	1.62101e-07	3.47504e-06	TRUE	missense_variant	p.Q621R	c.1862A>G	protein_coding	Grik2	glutamate receptor, ionotropic, kainate 2 (beta 2)	-	tolerated	77.2014	81.0615	100	0.952381	-	ENSMUSG00000056073	NA	42.86	15	76.19	77.62	70.835	75.98	80.355	97.37	95.835	100	100	NA	NA	NA	NA	NA	NA	NA	NA	NA	NA	NA	27.86	-33.33	-34.76	-54.51	-52.975	-27.975	-57.14	-57.14	-33.12
Gli3:chr13:15724514	1.82258e-07	3.87686e-06	FALSE	missense_variant	p.S829G	c.2485A>G	protein_coding	Gli3	GLI-Kruppel family member GLI3	-	tolerated	0.608667	4.565	5.56	0.133333	-	ENSMUSG00000021318	0	0	0	0	0	4.565	0	0	NA	NA	NA	NA	0	0	0	0	NA	NA	-4.565	NA	NA	0	0	0	0	0	NA	NA	-4.565	NA	NA	0
Lmbrd2:chr15:9200901	2.04431e-07	4.31506e-06	FALSE	3_prime_UTR_variant	-	c.*4185A>G	protein_coding	Lmbrd2	LMBR1 domain containing 2	-	-	1.53042	7.346	10.53	0.208333	MT2B,B1_Mus1	ENSMUSG00000039704	0	0	0	0	0	0	0	0	0	6.625	9.11	2.63	0	0	0	0	0	-6.625	0	-9.11	-2.63	0	0	0	0	0	0	-6.625	0	-9.11	-2.63	0
Ttyh3:chr5:140622619	2.18242e-07	4.54923e-06	TRUE	3_prime_UTR_variant	-	c.*838A>G	protein_coding	Ttyh3	tweety family member 3	-	-	1.92292	5.76875	10	0.333333	-	ENSMUSG00000036565	0	0	0	1	0	0	0	0	1.35	4.615	7.66	8.45	0	0	-1	0	-1.35	-4.615	0	-7.66	-8.45	0	0	0	-1	0	-1.35	-4.615	0	-7.66	-8.45	0
Rpa1:chr11:75300632	2.1884e-07	4.54923e-06	FALSE	3_prime_UTR_variant	-	c.*673A>G	protein_coding	Rpa1	replication protein A1	-	-	2.38625	5.727	9.38	0.416667	-	ENSMUSG00000000751	0	0	0	0	0	0	1.785	3.71	1.085	8.16	5.635	8.26	0	0	0	0	-1.085	-8.16	0	-5.635	-8.26	-1.785	-3.71	0	0	0	-1.085	-8.16	0	-5.635	-8.26	-1.785
Klhdc2:chr12:69308625	2.21518e-07	4.57027e-06	TRUE	intron_variant	-	c.957-333A>G	protein_coding	Klhdc2	kelch domain containing 2	-	-	9.67737	20.43	40	0.473684	B2_Mm2	ENSMUSG00000020978	0	0	0	0	10.085	0	13.635	7.145	0	28.57	40	26.785	0	0	0	-10.085	0	-28.57	0	-40	-26.785	-13.635	-7.145	0	0	-10.085	0	-28.57	0	-40	-26.785	-13.635
Rpa1:chr11:75300561	2.38454e-07	4.88297e-06	TRUE	3_prime_UTR_variant	-	c.*744A>G	protein_coding	Rpa1	replication protein A1	-	-	1.105	4.42	7.69	0.25	-	ENSMUSG00000000751	0	0	0	0	0	0	1.785	0	0	2.945	1.56	6.97	0	0	0	0	0	-2.945	0	-1.56	-6.97	-1.785	0	0	0	0	0	-2.945	0	-1.56	-6.97	-1.785
Zfp445:chr9:122860497	2.54384e-07	5.1706e-06	TRUE	intron_variant	-	c.420+1212A>G	protein_coding	Zfp445	zinc finger protein 445	-	-	2.855	11.42	16.67	0.25	LTRIS4	ENSMUSG00000047036	0	0	0	0	0	0	0	3.845	0	0	8.68	16.025	0	0	0	0	0	0	0	-8.68	-16.025	0	-3.845	0	0	0	0	0	0	-8.68	-16.025	0
Rpa1:chr11:75300578	2.74285e-07	5.5341e-06	TRUE	3_prime_UTR_variant	-	c.*727A>G	protein_coding	Rpa1	replication protein A1	-	-	50.4279	50.4279	89.66	1	-	ENSMUSG00000000751	29.03	28.335	30.465	38.99	38.645	30.955	54.075	56.36	59.82	80.145	84.83	73.485	0.695	-1.435	-9.96	-9.615	-30.79	-51.115	-1.925	-55.8	-44.455	-25.045	-27.33	-2.13	-10.655	-10.31	-31.485	-51.81	-2.62	-56.495	-45.15	-25.74
Polb:chr8:22633777	2.79109e-07	5.56054e-06	TRUE	intron_variant	-	c.709-2258A>G	protein_coding	Polb	polymerase (DNA directed), beta	-	-	2.6087	10	15.15	0.26087	B3A	ENSMUSG00000031536	0	0	0	0	0	0	0	0	0	11.42	8.115	10.465	0	0	0	0	0	-11.42	0	-8.115	-10.465	0	0	0	0	0	0	-11.42	0	-8.115	-10.465	0
Bbs5:chr2:69659996	2.79648e-07	5.56054e-06	TRUE	intron_variant	-	c.619-1040A>G	protein_coding	Bbs5	Bardet-Biedl syndrome 5 (human)	-	-	2.76462	8.985	11.11	0.307692	MTD	ENSMUSG00000063145	NA	NA	NA	NA	0	NA	0	0	0	9.4	0	8.57	NA	NA	NA	NA	NA	NA	NA	NA	NA	NA	NA	NA	NA	NA	NA	NA	NA	NA	NA	NA
Zfp335os:chr2:164919538	2.87645e-07	5.6784e-06	TRUE	non_coding_transcript_exon_variant	-	n.712A>G	antisense	Zfp335os	zinc finger protein 335, opposite strand	-	-	4.31619	12.9486	28.57	0.333333	MTC	ENSMUSG00000085436	0	NA	0	0	0	0	0	3.57	4.545	9.585	28.57	13.335	NA	0	0	0	-4.545	-9.585	0	-28.57	-13.335	0	-3.57	NA	NA	NA	NA	NA	NA	NA	NA	NA
Gria4:chr9:4442054	2.94961e-07	5.78124e-06	TRUE	intron_variant	-	c.2295-9167A>G	protein_coding	Gria4	glutamate receptor, ionotropic, AMPA4 (alpha 4)	-	-	7.31769	13.59	18.18	0.538462	-	ENSMUSG00000025892	NA	NA	NA	NA	13.335	12.5	0	0	10.555	0	0	17.425	NA	NA	NA	NA	NA	NA	NA	NA	NA	NA	NA	NA	NA	NA	NA	NA	NA	NA	NA	NA
Krba1:chr6:48398301	2.98027e-07	5.7999e-06	TRUE	intron_variant	-	c.12+2414A>G	protein_coding	Krba1	KRAB-A domain containing 1	-	-	26.0171	34.1475	75	0.761905	MLT1A1	ENSMUSG00000042810	0	0	0	9.09	29.285	27.92	5.555	29.86	17.62	51.665	62.5	44.23	0	0	-9.09	-29.285	-17.62	-51.665	-27.92	-62.5	-44.23	-5.555	-29.86	0	-9.09	-29.285	-17.62	-51.665	-27.92	-62.5	-44.23	-5.555
Ankrd28:chr14:31700662	3.20305e-07	6.18955e-06	TRUE	3_prime_UTR_variant	-	c.*1358A>G	protein_coding	Ankrd28	ankyrin repeat domain 28	-	-	15.0221	17.1681	53.85	0.875	-	ENSMUSG00000014496	2.175	7.69	0	13.395	11.09	8.66	6.21	5.95	12.66	39.265	41.63	31.54	-5.515	2.175	-11.22	-8.915	-10.485	-37.09	-6.485	-39.455	-29.365	-4.035	-3.775	7.69	-5.705	-3.4	-4.97	-31.575	-0.97	-33.94	-23.85	1.48
Bfar:chr16:13702581	3.26988e-07	6.2745e-06	TRUE	3_prime_UTR_variant	-	c.*324A>G	protein_coding	Bfar	bifunctional apoptosis regulator	-	-	5.615	10.3662	23.53	0.541667	B1_Mus2	ENSMUSG00000022684	0	0	0	2.5	2.78	3.57	2.63	4.905	2	11.335	16.52	21.14	0	0	-2.5	-2.78	-2	-11.335	-3.57	-16.52	-21.14	-2.63	-4.905	0	-2.5	-2.78	-2	-11.335	-3.57	-16.52	-21.14	-2.63
P4hb:chr11:120563895	3.34608e-07	6.35895e-06	FALSE	missense_variant	p.E219G	c.656A>G	protein_coding	P4hb	prolyl 4-hydroxylase, beta polypeptide	-	deleterious	0.657917	1.579	2.38	0.416667	-	ENSMUSG00000025130	0.525	0	0.65	1.885	1.315	0	0	0	1.41	0	0	2.11	0.525	-0.125	-1.36	-0.79	-0.885	0.525	0.525	0.525	-1.585	0.525	0.525	-0.65	-1.885	-1.315	-1.41	0	0	0	-2.11	0
Zfp445:chr9:122860211	3.37641e-07	6.35895e-06	TRUE	intron_variant	-	c.420+1498A>G	protein_coding	Zfp445	zinc finger protein 445	-	-	19.4458	30.7892	66.67	0.631579	LTRIS4	ENSMUSG00000047036	16.67	0	0	NA	15.75	3.845	36.665	0	6.25	5.555	50	58.335	16.67	16.67	NA	0.92	10.42	11.115	12.825	-33.33	-41.665	-19.995	16.67	0	NA	-15.75	-6.25	-5.555	-3.845	-50	-58.335	-36.665
Ankrd28:chr14:31700663	3.38607e-07	6.35895e-06	TRUE	3_prime_UTR_variant	-	c.*1357A>G	protein_coding	Ankrd28	ankyrin repeat domain 28	-	-	5.40958	12.983	23.08	0.416667	-	ENSMUSG00000014496	0	0	0	0	4.545	3.66	0	6.19	0	13.89	20.915	15.715	0	0	0	-4.545	0	-13.89	-3.66	-20.915	-15.715	0	-6.19	0	0	-4.545	0	-13.89	-3.66	-20.915	-15.715	0
Jmjd4:chr11:59458314	3.40658e-07	6.35895e-06	TRUE	3_prime_UTR_variant	-	c.*2708A>G	protein_coding	Jmjd4	jumonji domain containing 4	-	-	25.0904	30.3726	83.33	0.826087	B2_Mm2	ENSMUSG00000036819	11.54	13.395	11.25	5.555	16.285	5.555	31.815	8.335	36.22	42.86	56.925	70.235	-1.855	0.29	5.985	-4.745	-24.68	-31.32	5.985	-45.385	-58.695	-20.275	3.205	2.145	7.84	-2.89	-22.825	-29.465	7.84	-43.53	-56.84	-18.42
Zfp799:chr17:32819182	3.50654e-07	6.50131e-06	TRUE	3_prime_UTR_variant	-	c.*162A>G	protein_coding	Zfp799	zinc finger protein 799	-	-	8.86083	17.7217	50	0.5	B1_Mur1,MT2B	ENSMUSG00000095253	0	0	2.94	0	0	2	0	8.89	5.905	14.585	27.78	44.23	0	-2.94	0	0	-5.905	-14.585	-2	-27.78	-44.23	0	-8.89	-2.94	0	0	-5.905	-14.585	-2	-27.78	-44.23	0
Sdf4:chr4:156010666	3.54601e-07	6.53037e-06	TRUE	3_prime_UTR_variant	-	c.*716A>G	protein_coding	Sdf4	stromal cell derived factor 4	rs864306447	-	10.5279	14.8629	27.27	0.708333	B1_Mur4	ENSMUSG00000029076	0	7.145	0	0	18.35	13.585	7.415	10.555	7.555	13.89	23.335	24.505	-7.145	0	0	-18.35	-7.555	-13.89	-13.585	-23.335	-24.505	-7.415	-10.555	7.145	7.145	-11.205	-0.41	-6.745	-6.44	-16.19	-17.36	-0.27
Fzd3:chr14:65197191	3.95606e-07	7.23696e-06	TRUE	3_prime_UTR_variant	-	c.*5528A>G	protein_coding	Fzd3	frizzled class receptor 3	-	-	11.1339	25.608	66.67	0.434783	B1_Mus1	ENSMUSG00000007989	0	0	0	2.38	6	3.125	5	10	0	27.92	40.28	66.67	0	0	-2.38	-6	0	-27.92	-3.125	-40.28	-66.67	-5	-10	0	-2.38	-6	0	-27.92	-3.125	-40.28	-66.67	-5
B3gat3:chr19:8923285	4.25298e-07	7.72859e-06	TRUE	intron_variant	-	c.257+1305A>G	protein_coding	B3gat3	beta-1,3-glucuronyltransferase 3 (glucuronosyltransferase I)	-	-	7.11609	16.367	33.33	0.434783	B1F	ENSMUSG00000071649	0	6.25	3.125	3.57	0	0	11.805	4.545	0	0	29.165	23.375	-6.25	-3.125	-3.57	0	0	0	0	-29.165	-23.375	-11.805	-4.545	3.125	2.68	6.25	6.25	6.25	6.25	-22.915	-17.125	-5.555
Ebna1bp2:chr4:118626125	4.4107e-07	7.93413e-06	TRUE	3_prime_UTR_variant	-	c.*255A>G	protein_coding	Ebna1bp2	EBNA1 binding protein 2	-	-	9.80667	16.8114	43.75	0.583333	B1_Mur4	ENSMUSG00000028729	5	0	3.57	0	2.94	5.44	9.02	0	18.89	37.5	5.77	29.55	5	1.43	5	2.06	-13.89	-32.5	-0.44	-0.77	-24.55	-4.02	5	-3.57	0	-2.94	-18.89	-37.5	-5.44	-5.77	-29.55	-9.02
Chka:chr19:3866385	4.42391e-07	7.93413e-06	TRUE	intron_variant	-	c.450+1626A>G	protein_coding	Chka	choline kinase alpha	-	-	7.63947	20.7357	42.86	0.368421	PB1D7	ENSMUSG00000024843	0	0	0	0	13.845	0	0	NA	3.845	4.165	42.86	29.29	0	0	0	-13.845	-3.845	-4.165	0	-42.86	-29.29	0	NA	0	0	-13.845	-3.845	-4.165	0	-42.86	-29.29	0
Dagla:chr19:10245696	4.47138e-07	7.96718e-06	TRUE	3_prime_UTR_variant	-	c.*1968A>G	protein_coding	Dagla	diacylglycerol lipase, alpha	-	-	51.4087	58.7529	77.78	0.875	-	ENSMUSG00000035735	NA	NA	0	NA	NA	14.29	NA	NA	NA	59.6	62.5	76.39	NA	NA	NA	NA	NA	NA	NA	NA	NA	NA	NA	NA	NA	NA	NA	NA	NA	NA	NA	NA
Ssu72:chr4:155716521	4.68683e-07	8.25997e-06	TRUE	intron_variant	-	c.224+916A>G	protein_coding	Ssu72	Ssu72 RNA polymerase II CTD phosphatase homolog (yeast)	-	-	5.6713	14.4933	30.77	0.391304	B1F	ENSMUSG00000029038	0	0	0	0	10.1	2.94	0	0	2.275	5.555	24.475	19.875	0	0	0	-10.1	-2.275	-5.555	-2.94	-24.475	-19.875	0	0	0	0	-10.1	-2.275	-5.555	-2.94	-24.475	-19.875	0
Bri3bp:chr5:125456906	4.6959e-07	8.25997e-06	TRUE	3_prime_UTR_variant	-	c.*2153A>G	protein_coding	Bri3bp	Bri3 binding protein	-	-	8.923	22.3075	40	0.4	ID_B1	ENSMUSG00000037905	0	0	0	0	5.555	9.09	NA	0	4.165	22.915	40	32.05	0	0	0	-5.555	-4.165	-22.915	-9.09	-40	-32.05	NA	0	0	0	-5.555	-4.165	-22.915	-9.09	-40	-32.05	NA
Zfp811:chr17:32796554	4.91012e-07	8.57656e-06	FALSE	3_prime_UTR_variant	-	c.*852A>G	protein_coding	Zfp811	zinc finger protein 811	-	-	1.08952	7.62667	10	0.142857	B3	ENSMUSG00000055202	0	0	0	0	7.275	0	0	0	0	8.33	0	0	0	0	0	-7.275	0	-8.33	0	0	0	0	0	0	0	-7.275	0	-8.33	0	0	0	0
Cpsf7:chr19:10541930	4.9384e-07	8.57656e-06	FALSE	intron_variant	-	c.*5+1082A>G	protein_coding	Cpsf7	cleavage and polyadenylation specific factor 7	-	-	7.135	18.3471	50	0.388889	B1_Mm	ENSMUSG00000034820	14.29	NA	0	0	7.145	5	50	0	0	17.145	0	2.78	NA	14.29	14.29	7.145	14.29	-2.855	9.29	14.29	11.51	-35.71	14.29	NA	NA	NA	NA	NA	NA	NA	NA	NA
D130040H23Rik:chr8:69313960	5.00185e-07	8.61655e-06	FALSE	non_coding_transcript_exon_variant	-	n.261A>G	processed_transcript	D130040H23Rik	RIKEN cDNA D130040H23 gene	-	-	2.71826	12.504	18.18	0.217391	Lx2B2	ENSMUSG00000079038	0	0	0	0	0	0	0	0	0	3.57	14.09	13.6	0	0	0	0	0	-3.57	0	-14.09	-13.6	0	0	0	0	0	0	-3.57	0	-14.09	-13.6	0
Harbi1:chr2:91721422	5.02423e-07	8.61655e-06	TRUE	3_prime_UTR_variant	-	c.*689A>G	protein_coding	Harbi1	harbinger transposase derived 1	-	-	9.74214	27.278	57.14	0.357143	B2_Mm2	ENSMUSG00000027243	0	0	0	23.375	6.25	0	20	0	0	NA	NA	57.14	0	0	-23.375	-6.25	0	NA	0	NA	-57.14	-20	0	0	-23.375	-6.25	0	NA	0	NA	-57.14	-20
Txnip:chr3:96560516	5.07786e-07	8.61935e-06	FALSE	missense_variant	p.N394S	c.1181A>G	protein_coding	Txnip	thioredoxin interacting protein	-	tolerated_low_confidence	3.87091	21.29	54.55	0.181818	(CAA)n	ENSMUSG00000038393	0.875	0	0	0	0	0	0	0.795	0	0	40.91	NA	0.875	0.875	0.875	0.875	0.875	0.875	0.875	-40.035	NA	0.875	0.08	0	0	0	0	0	0	-40.91	NA	0
Adprh:chr16:38450273	5.08868e-07	8.61935e-06	FALSE	missense_variant	p.R57G	c.169A>G	protein_coding	Adprh	ADP-ribosylarginine hydrolase	-	tolerated	0.35625	2.85	4.17	0.125	-	ENSMUSG00000002844	0	0	0	0.91	0	0	0	0	0	0	0	3.365	0	0	-0.91	0	0	0	0	0	-3.365	0	0	0	-0.91	0	0	0	0	0	-3.365	0
Gnl3l:chrX:150985656	5.21192e-07	8.77394e-06	TRUE	3_prime_UTR_variant	-	c.*448A>G	protein_coding	Gnl3l	guanine nucleotide binding protein-like 3 (nucleolar)-like	-	-	1.9175	6.57429	9.52	0.291667	PB1D10	ENSMUSG00000025266	0	0	0	0	0	0	1.47	2.705	0	2.175	8.925	7.735	0	0	0	0	0	-2.175	0	-8.925	-7.735	-1.47	-2.705	0	0	0	0	-2.175	0	-8.925	-7.735	-1.47
Smg5:chr3:88352191	5.59951e-07	9.36893e-06	TRUE	intron_variant	-	c.1858+610A>G	protein_coding	Smg5	Smg-5 homolog, nonsense mediated mRNA decay factor (C. elegans)	-	-	53.0948	53.0948	84.62	1	B1_Mus1	ENSMUSG00000001415	36.36	36.665	32.14	31.06	57.5	50.595	46.025	50.26	72.62	77.78	79.8	78.675	-0.305	4.22	5.3	-21.14	-36.26	-41.42	-14.235	-43.44	-42.315	-9.665	-13.9	4.525	5.605	-20.835	-35.955	-41.115	-13.93	-43.135	-42.01	-9.36
Mad2l1:chr6:66540755	5.90919e-07	9.82716e-06	FALSE	3_prime_UTR_variant	-	c.*337A>G	protein_coding	Mad2l1	MAD2 mitotic arrest deficient-like 1	-	-	4.85083	8.31571	15.38	0.583333	-	ENSMUSG00000029910	0	5.205	4.545	3.49	1.35	0	1.785	3.125	0	14.835	10.48	13.395	-5.205	-4.545	-3.49	-1.35	0	-14.835	0	-10.48	-13.395	-1.785	-3.125	0.66	1.715	3.855	5.205	-9.63	5.205	-5.275	-8.19	3.42
Spag9:chr11:94122209	6.32561e-07	1.04563e-05	TRUE	intron_variant	-	c.3809-513A>G	protein_coding	Spag9	sperm associated antigen 9	-	-	2.03437	10.85	16.67	0.1875	ORR1B1	ENSMUSG00000020859	0	NA	0	0	0	0	0	2.94	0	16.67	10	0	NA	0	0	0	0	-16.67	0	-10	0	0	-2.94	NA	NA	NA	NA	NA	NA	NA	NA	NA
Ro60:chr1:143755383	6.39675e-07	1.05106e-05	TRUE	3_prime_UTR_variant	-	c.*2359A>G	protein_coding	Ro60	TROVE domain family, member 2	-	-	6.18375	10.6007	30	0.583333	B1_Mm	ENSMUSG00000018199	0	0	0	0	5.03	0	7.035	5.05	7.685	14.665	8.45	26.29	0	0	0	-5.03	-7.685	-14.665	0	-8.45	-26.29	-7.035	-5.05	0	0	-5.03	-7.685	-14.665	0	-8.45	-26.29	-7.035
Zfp799:chr17:32819210	6.65514e-07	1.08701e-05	TRUE	3_prime_UTR_variant	-	c.*134A>G	protein_coding	Zfp799	zinc finger protein 799	-	-	1.01667	8.13333	12.5	0.125	B1_Mur1,MT2B	ENSMUSG00000095253	0	0	0	0	0	0	0	0	2.38	0	0	9.82	0	0	0	0	-2.38	0	0	0	-9.82	0	0	0	0	0	-2.38	0	0	0	-9.82	0
Snx2:chr18:53192729	6.87057e-07	1.11555e-05	FALSE	intron_variant	-	c.227-1701A>G	protein_coding	Snx2	sorting nexin 2	-	-	2.34222	10.54	15.38	0.222222	PB1D9,B4A	ENSMUSG00000034484	NA	NA	0	0	0	0	0	0	0	0	11.535	9.545	NA	NA	NA	NA	NA	NA	NA	NA	NA	NA	NA	NA	NA	NA	NA	NA	NA	NA	NA	NA
Mad2l1:chr6:66540126	7.25428e-07	1.17093e-05	TRUE	intron_variant	-	c.*7+176A>G	protein_coding	Mad2l1	MAD2 mitotic arrest deficient-like 1	-	-	14.5396	17.4475	60	0.833333	-	ENSMUSG00000029910	1.665	4.465	4.79	6.56	3.57	3.57	15.555	5	18.75	38.095	46.665	25.79	-2.8	-3.125	-4.895	-1.905	-17.085	-36.43	-1.905	-45	-24.125	-13.89	-3.335	-0.325	-2.095	0.895	-14.285	-33.63	0.895	-42.2	-21.325	-11.09
4930447C04Rik:chr12:72907641	7.38856e-07	1.18563e-05	TRUE	intron_variant	-	c.675+180A>G	protein_coding	4930447C04Rik	RIKEN cDNA 4930447C04 gene	-	-	11.3317	15.9976	37.5	0.708333	B2_Mm2	ENSMUSG00000021098	0	2.275	0	5.95	2.63	3.335	7.555	12.25	17.205	24.825	33.455	26.5	-2.275	0	-5.95	-2.63	-17.205	-24.825	-3.335	-33.455	-26.5	-7.555	-12.25	2.275	-3.675	-0.355	-14.93	-22.55	-1.06	-31.18	-24.225	-5.28
Grik2:chr10:49272776	7.49253e-07	1.19144e-05	TRUE	missense_variant	p.Y571C	c.1712A>G	protein_coding	Grik2	glutamate receptor, ionotropic, kainate 2 (beta 2)	-	tolerated	54.0517	57.2312	100	0.944444	-	ENSMUSG00000056073	0	NA	25	17.095	38.635	43.59	57.145	30	87.5	100	100	100	NA	-25	-17.095	-38.635	-87.5	-100	-43.59	-100	-100	-57.145	-30	NA	NA	NA	NA	NA	NA	NA	NA	NA
Rpa1:chr11:75300577	7.53259e-07	1.19144e-05	TRUE	3_prime_UTR_variant	-	c.*728A>G	protein_coding	Rpa1	replication protein A1	rs13472442	-	68.3775	68.3775	96.55	1	-	ENSMUSG00000000751	42.84	57.305	67.23	65.035	54.84	35.58	70.015	75.67	81.165	90.545	93.275	87.03	-14.465	-24.39	-22.195	-12	-38.325	-47.705	7.26	-50.435	-44.19	-27.175	-32.83	-9.925	-7.73	2.465	-23.86	-33.24	21.725	-35.97	-29.725	-12.71
Cox14:chr15:99728210	7.55507e-07	1.19144e-05	TRUE	3_prime_UTR_variant	-	c.*384A>G	protein_coding	Cox14	cytochrome c oxidase assembly protein 14	-	-	19.4683	34.4438	57.89	0.565217	B1_Mur2	ENSMUSG00000023020	0	20	0	0	5.555	10	0	13.6	25.175	50	43.685	55.87	-20	0	0	-5.555	-25.175	-50	-10	-43.685	-55.87	0	-13.6	20	20	14.445	-5.175	-30	10	-23.685	-35.87	20
Btrc:chr19:45524750	8.1827e-07	1.28305e-05	TRUE	intron_variant	-	c.1657-2514A>G	protein_coding	Btrc	beta-transducin repeat containing protein	-	-	8.07818	13.6708	26.09	0.590909	B3	ENSMUSG00000025217	0	0	0	4.545	3.335	0	8.6	6.345	17.235	18.42	5.265	25.115	0	0	-4.545	-3.335	-17.235	-18.42	0	-5.265	-25.115	-8.6	-6.345	0	-4.545	-3.335	-17.235	-18.42	0	-5.265	-25.115	-8.6
Whrn:chr4:63420122	8.32406e-07	1.2978e-05	TRUE	intron_variant	-	c.1663-629A>G	protein_coding	Whrn	whirlin	-	-	3.01526	8.18429	14.29	0.368421	-	ENSMUSG00000039137	0	NA	0	0	0	0	0	0	5.3	13.395	3.45	6.5	NA	0	0	0	-5.3	-13.395	0	-3.45	-6.5	0	0	NA	NA	NA	NA	NA	NA	NA	NA	NA
Nfix:chr8:84772023	8.54897e-07	1.32533e-05	FALSE	missense_variant	p.N99S	c.296A>G	protein_coding	Nfix	nuclear factor I/X	-	deleterious	1.51533	11.365	16.67	0.133333	-	ENSMUSG00000001911	NA	NA	NA	NA	0	3.03	16.67	0	0	0	0	0	NA	NA	NA	NA	NA	NA	NA	NA	NA	NA	NA	NA	NA	NA	NA	NA	NA	NA	NA	NA
Psmc6:chr14:45339265	9.12998e-07	1.40745e-05	TRUE	intron_variant	-	c.530-1365A>G	protein_coding	Psmc6	proteasome (prosome, macropain) 26S subunit, ATPase, 6	-	-	5.7825	9.91286	21.43	0.583333	B3	ENSMUSG00000021832	0	0	0	3.335	5.44	0	16.965	10.27	3.125	16.025	7.88	6.35	0	0	-3.335	-5.44	-3.125	-16.025	0	-7.88	-6.35	-16.965	-10.27	0	-3.335	-5.44	-3.125	-16.025	0	-7.88	-6.35	-16.965
Slc15a2:chr16:36763784	9.25877e-07	1.41933e-05	FALSE	intron_variant	-	c.731-1397A>G	protein_coding	Slc15a2	solute carrier family 15 (H+/peptide transporter), member 2	-	-	4.11062	16.4425	28.57	0.25	MTE2a	ENSMUSG00000022899	NA	NA	0	0	0	0	NA	0	0	0	10.265	22.62	NA	NA	NA	NA	NA	NA	NA	NA	NA	NA	NA	NA	NA	NA	NA	NA	NA	NA	NA	NA
Cbfa2t2:chr2:154537930	9.41707e-07	1.43558e-05	TRUE	3_prime_UTR_variant	-	c.*2750A>G	protein_coding	Cbfa2t2	CBFA2/RUNX1 translocation partner 2	rs864283323	-	6.57875	11.2779	26.32	0.583333	ID_B1	ENSMUSG00000038533	0	0	1.665	0	0	6.73	8.84	1.85	4.715	12.71	23.025	19.41	0	-1.665	0	0	-4.715	-12.71	-6.73	-23.025	-19.41	-8.84	-1.85	-1.665	0	0	-4.715	-12.71	-6.73	-23.025	-19.41	-8.84
Mri1:chr8:84250017	9.96886e-07	1.5113e-05	TRUE	3_prime_UTR_variant	-	c.*1534A>G	protein_coding	Mri1	methylthioribose-1-phosphate isomerase 1	rs864287428	-	13.8806	24.985	44.44	0.555556	B2_Mm2	ENSMUSG00000004996	0	NA	0	NA	3.845	0	8.39	12.5	17.79	38.75	0	43.65	NA	0	NA	-3.845	-17.79	-38.75	0	0	-43.65	-8.39	-12.5	NA	NA	NA	NA	NA	NA	NA	NA	NA
Cox14:chr15:99729393	1.00577e-06	1.51639e-05	FALSE	3_prime_UTR_variant	-	c.*1567A>G	protein_coding	Cox14	cytochrome c oxidase assembly protein 14	-	-	2.55176	14.46	20	0.176471	B1_Mus1	ENSMUSG00000023020	0	NA	0	0	14.29	NA	0	0	0	0	4.545	20	NA	0	0	-14.29	0	0	NA	-4.545	-20	0	0	NA	NA	NA	NA	NA	NA	NA	NA	NA
Kyat1:chr2:30188845	1.06732e-06	1.6004e-05	TRUE	intron_variant	-	c.202-481A>G	protein_coding	Kyat1	kynurenine aminotransferase 1	-	-	26.82	34.4829	80	0.777778	B1_Mus1	ENSMUSG00000039648	NA	0	NA	20	NA	NA	33.33	80	0	NA	17.36	36.665	NA	NA	NA	NA	NA	NA	NA	NA	NA	NA	NA	NA	-20	NA	0	NA	NA	-17.36	-36.665	-33.33
Grb10:chr11:11932137	1.08528e-06	1.61849e-05	FALSE	3_prime_UTR_variant	-	c.*1326A>G	protein_coding	Grb10	growth factor receptor bound protein 10	-	-	1.1375	5.46	8.33	0.208333	-	ENSMUSG00000020176	0	0	0	0	0	0	0	0	0	5.21	2	6.44	0	0	0	0	0	-5.21	0	-2	-6.44	0	0	0	0	0	0	-5.21	0	-2	-6.44	0
Cep68:chr11:20228299	1.17196e-06	1.73493e-05	FALSE	3_prime_UTR_variant	-	c.*1187A>G	protein_coding	Cep68	centrosomal protein 68	-	-	1.87917	9.02	18.18	0.208333	B1_Mur4	ENSMUSG00000044066	0	0	0	0	1.615	0	0	0	2.63	3.335	0	14.97	0	0	0	-1.615	-2.63	-3.335	0	0	-14.97	0	0	0	0	-1.615	-2.63	-3.335	0	0	-14.97	0
Naxd:chr8:11508107	1.17601e-06	1.73493e-05	TRUE	intron_variant	-	c.550-1215A>G	protein_coding	Naxd	NAD(P)HX dehydratase	-	-	14.1529	19.9806	58.33	0.708333	MTC	ENSMUSG00000031505	0	17.145	0	11.11	9.585	4.545	12.66	7.145	5	21.97	45.83	34.845	-17.145	0	-11.11	-9.585	-5	-21.97	-4.545	-45.83	-34.845	-12.66	-7.145	17.145	6.035	7.56	12.145	-4.825	12.6	-28.685	-17.7	4.485
Kif3c:chr12:3404648	1.18249e-06	1.73516e-05	TRUE	3_prime_UTR_variant	-	c.*1763A>G	protein_coding	Kif3c	kinesin family member 3C	-	-	4.40833	8.81667	15.62	0.5	B3A	ENSMUSG00000020668	0	0	0	0	2.085	1.85	6.165	3.03	2.855	11.945	11.895	13.075	0	0	0	-2.085	-2.855	-11.945	-1.85	-11.895	-13.075	-6.165	-3.03	0	0	-2.085	-2.855	-11.945	-1.85	-11.895	-13.075	-6.165
Tra2a:chr6:49254610	1.21715e-06	1.77651e-05	TRUE	intron_variant	-	c.37-2095A>G	protein_coding	Tra2a	transformer 2 alpha	-	-	0.404167	4.85	6.67	0.0833333	B3	ENSMUSG00000029817	0	0	0	0	0	0	0	0	0	0	4.85	0	0	0	0	0	0	0	0	-4.85	0	0	0	0	0	0	0	0	0	-4.85	0	0
Adarb1:chr10:77324068	1.24137e-06	1.79619e-05	TRUE	intron_variant	-	c.29-1485A>G	protein_coding	Adarb1	adenosine deaminase, RNA-specific, B1	-	-	12.3544	15.8843	28.57	0.777778	-	ENSMUSG00000020262	NA	NA	NA	0	0	28.57	12.145	12.5	NA	11.805	NA	22.22	NA	NA	NA	NA	NA	NA	NA	NA	NA	NA	NA	NA	NA	NA	NA	NA	NA	NA	NA	NA
Hip1:chr5:135408861	1.24372e-06	1.79619e-05	TRUE	3_prime_UTR_variant	-	c.*2356A>G	protein_coding	Hip1	huntingtin interacting protein 1	-	-	6.40875	9.61313	28.57	0.666667	B1_Mur1	ENSMUSG00000039959	0	0	0	1.56	8.425	6.115	6.475	23.81	7.7	10.53	9.165	3.125	0	0	-1.56	-8.425	-7.7	-10.53	-6.115	-9.165	-3.125	-6.475	-23.81	0	-1.56	-8.425	-7.7	-10.53	-6.115	-9.165	-3.125	-6.475
Baz2b:chr2:59968788	1.28757e-06	1.84622e-05	FALSE	missense_variant	p.T331A	c.991A>G	protein_coding	Baz2b	bromodomain adjacent to zinc finger domain, 2B	-	deleterious_low_confidence	0.413333	3.30667	4.17	0.125	-	ENSMUSG00000026987	0	0	0	0	0	1.315	3.645	0	0	0	0	0	0	0	0	0	0	0	-1.315	0	0	-3.645	0	0	0	0	0	0	-1.315	0	0	-3.645
Dusp11:chr6:85955371	1.29182e-06	1.84622e-05	TRUE	intron_variant	-	c.307-1877A>G	protein_coding	Dusp11	dual specificity phosphatase 11 (RNA/RNP complex 1-interacting)	-	-	9.07125	12.8065	27.27	0.708333	PB1D10	ENSMUSG00000030002	0	0	2.5	8.9	0	24.745	12.005	16.67	13.035	15.84	4.21	10.95	0	-2.5	-8.9	0	-13.035	-15.84	-24.745	-4.21	-10.95	-12.005	-16.67	-2.5	-8.9	0	-13.035	-15.84	-24.745	-4.21	-10.95	-12.005
Zyg11b:chr4:108232672	1.36817e-06	1.94522e-05	FALSE	3_prime_UTR_variant	-	c.*3332A>G	protein_coding	Zyg11b	zyg-ll family member B, cell cycle regulator	-	-	0.92	7.36	12.5	0.125	B1_Mur2	ENSMUSG00000034636	0	0	0	0	0	0	0	0	1.665	0	9.375	0	0	0	0	0	-1.665	0	0	-9.375	0	0	0	0	0	0	-1.665	0	0	-9.375	0	0
Fam32a:chr8:72223582	1.50021e-06	2.12195e-05	TRUE	3_prime_UTR_variant	-	c.*1332A>G	protein_coding	Fam32a	family with sequence similarity 32, member A	-	-	28.3329	28.3329	72.73	1	B1_Mur2,B4	ENSMUSG00000003039	5.505	10.27	9.925	12.35	26.54	18.75	26.37	26.525	40.62	49.21	61.365	52.565	-4.765	-4.42	-6.845	-21.035	-35.115	-43.705	-13.245	-55.86	-47.06	-20.865	-21.02	0.345	-2.08	-16.27	-30.35	-38.94	-8.48	-51.095	-42.295	-16.1
Ncl:chr1:86345930	1.61535e-06	2.27308e-05	TRUE	3_prime_UTR_variant	-	c.*4690A>G	protein_coding	Ncl	nucleolin	-	-	3.68292	9.82111	16.67	0.375	B1_Mur2	ENSMUSG00000026234	0	2.94	0	0	2.38	2.94	0	3.57	0	15	2.78	14.585	-2.94	0	0	-2.38	0	-15	-2.94	-2.78	-14.585	0	-3.57	2.94	2.94	0.56	2.94	-12.06	0	0.16	-11.645	2.94
Kif3c:chr12:3404647	1.69188e-06	2.36863e-05	TRUE	3_prime_UTR_variant	-	c.*1762A>G	protein_coding	Kif3c	kinesin family member 3C	-	-	11.6088	16.3888	28.57	0.708333	B3A	ENSMUSG00000020668	0	0	0	1.25	14	3.635	18	13.825	16.115	23.79	20.95	27.74	0	0	-1.25	-14	-16.115	-23.79	-3.635	-20.95	-27.74	-18	-13.825	0	-1.25	-14	-16.115	-23.79	-3.635	-20.95	-27.74	-18
Bri3bp:chr5:125457542	1.70613e-06	2.37646e-05	TRUE	3_prime_UTR_variant	-	c.*2789A>G	protein_coding	Bri3bp	Bri3 binding protein	-	-	4.84917	19.3967	31.25	0.25	B1_Mur2	ENSMUSG00000037905	0	0	0	0	0	0	0	0	5	3.335	19.23	30.625	0	0	0	0	-5	-3.335	0	-19.23	-30.625	0	0	0	0	0	-5	-3.335	0	-19.23	-30.625	0
Nup214:chr2:32042861	1.76644e-06	2.44804e-05	TRUE	intron_variant	-	c.5887+292A>G	protein_coding	Nup214	nucleoporin 214	-	-	5.95867	14.8967	20	0.4	B2_Mm2	ENSMUSG00000001855	20	NA	0	NA	0	0	14.29	0	14.29	0	0	13.255	NA	20	NA	20	5.71	20	20	20	6.745	5.71	20	NA	NA	NA	NA	NA	NA	NA	NA	NA
Paip2:chr18:35606436	1.93795e-06	2.67222e-05	TRUE	intron_variant	-	c.-108-2302A>G	protein_coding	Paip2	polyadenylate-binding protein-interacting protein 2	-	-	8.88857	23.3325	60	0.380952	B1_Mur3	ENSMUSG00000037058	0	0	0	0	4.165	5	0	6.25	8.335	60	22.915	33.33	0	0	0	-4.165	-8.335	-60	-5	-22.915	-33.33	0	-6.25	0	0	-4.165	-8.335	-60	-5	-22.915	-33.33	0
Prkar1b:chr5:139018041	2.05539e-06	2.81999e-05	FALSE	3_prime_UTR_variant	-	c.*618A>G	protein_coding	Prkar1b	protein kinase, cAMP dependent regulatory, type I beta	-	-	0.933182	3.42167	6.12	0.272727	-	ENSMUSG00000025855	0	0	0	0	0	0	1.25	0	0	1.02	2.715	5.28	0	0	0	0	0	-1.02	0	-2.715	-5.28	-1.25	0	0	0	0	0	-1.02	0	-2.715	-5.28	-1.25
Bri3bp:chr5:125456605	2.16672e-06	2.95795e-05	TRUE	3_prime_UTR_variant	-	c.*1852A>G	protein_coding	Bri3bp	Bri3 binding protein	-	-	26.6529	29.0759	69.23	0.916667	B1_Mur2	ENSMUSG00000037905	7.69	11.11	8.095	6.275	24.04	21.325	25	21.11	34.52	43.91	66.76	50	-3.42	-0.405	1.415	-16.35	-26.83	-36.22	-13.635	-59.07	-42.31	-17.31	-13.42	3.015	4.835	-12.93	-23.41	-32.8	-10.215	-55.65	-38.89	-13.89
Hip1:chr5:135408855	2.21208e-06	3.00492e-05	TRUE	3_prime_UTR_variant	-	c.*2362A>G	protein_coding	Hip1	huntingtin interacting protein 1	-	-	8.58458	12.1194	21.05	0.708333	B1_Mur1	ENSMUSG00000039959	0	0	1.665	4.785	11.665	6.25	16.515	20.525	16.52	13.185	5	6.905	0	-1.665	-4.785	-11.665	-16.52	-13.185	-6.25	-5	-6.905	-16.515	-20.525	-1.665	-4.785	-11.665	-16.52	-13.185	-6.25	-5	-6.905	-16.515
Bri3bp:chr5:125456623	2.31671e-06	3.094e-05	TRUE	3_prime_UTR_variant	-	c.*1870A>G	protein_coding	Bri3bp	Bri3 binding protein	-	-	6.81958	23.3814	53.85	0.291667	B1_Mur2	ENSMUSG00000037905	0	0	0	0	0	0	0	0	9.72	7.69	39.425	25	0	0	0	0	-9.72	-7.69	0	-39.425	-25	0	0	0	0	0	-9.72	-7.69	0	-39.425	-25	0
2610002M06Rik:chrX:107784379	2.31795e-06	3.094e-05	TRUE	3_prime_UTR_variant	-	c.*3430A>G	protein_coding	2610002M06Rik	RIKEN cDNA 2610002M06 gene	-	-	2.86	15.015	23.08	0.190476	B3	ENSMUSG00000031242	NA	0	0	0	0	0	0	0	5.555	20.63	0	3.845	NA	NA	NA	NA	NA	NA	NA	NA	NA	NA	NA	0	0	0	-5.555	-20.63	0	0	-3.845	0
Plppr3:chr10:79870286	2.32255e-06	3.094e-05	TRUE	intron_variant	-	c.76-2713A>G	protein_coding	Plppr3	phospholipid phosphatase related 3	-	-	3.14417	12.5767	18.18	0.25	B1_Mus1	ENSMUSG00000035835	NA	0	0	0	2.63	0	0	16.235	NA	NA	NA	NA	NA	NA	NA	NA	NA	NA	NA	NA	NA	NA	NA	0	0	-2.63	NA	NA	0	NA	NA	0
Cadm2:chr16:67488055	2.32276e-06	3.094e-05	TRUE	intron_variant	-	c.61+132116A>G	protein_coding	Cadm2	cell adhesion molecule 2	-	-	20.216	20.216	40	1	B1_Mus1	ENSMUSG00000064115	NA	NA	NA	NA	40	NA	NA	NA	13.395	NA	20	14.29	NA	NA	NA	NA	NA	NA	NA	NA	NA	NA	NA	NA	NA	NA	NA	NA	NA	NA	NA	NA
Tax1bp1:chr6:52759101	2.34888e-06	3.11369e-05	TRUE	intron_variant	-	c.2160+746A>G	protein_coding	Tax1bp1	Tax1 (human T cell leukemia virus type I) binding protein 1	-	-	8.15364	17.938	40	0.454545	B1_Mm	ENSMUSG00000004535	NA	NA	NA	NA	14.29	NA	40	0	0	5	0	12.7	NA	NA	NA	NA	NA	NA	NA	NA	NA	NA	NA	NA	NA	NA	NA	NA	NA	NA	NA	NA
Rcbtb1:chr14:59235937	2.40615e-06	3.17426e-05	TRUE	3_prime_UTR_variant	-	c.*578A>G	protein_coding	Rcbtb1	regulator of chromosome condensation (RCC1) and BTB (POZ) domain containing protein 1	-	-	1.47042	4.41125	6.45	0.333333	RSINE1	ENSMUSG00000035469	0	0	0	0	4.78	1.39	0	1.85	0	4.55	0	5.075	0	0	0	-4.78	0	-4.55	-1.39	0	-5.075	0	-1.85	0	0	-4.78	0	-4.55	-1.39	0	-5.075	0
Wipi2:chr5:142669249	2.45497e-06	3.20215e-05	TRUE	3_prime_UTR_variant	-	c.*2277A>G	protein_coding	Wipi2	WD repeat domain, phosphoinositide interacting 2	-	-	4.7775	9.555	17.14	0.5	B1F1	ENSMUSG00000029578	0	0	0	1.56	0	1.615	3.555	6.45	1.925	12.405	14.82	15	0	0	-1.56	0	-1.925	-12.405	-1.615	-14.82	-15	-3.555	-6.45	0	-1.56	0	-1.925	-12.405	-1.615	-14.82	-15	-3.555
4930447C04Rik:chr12:72909339	2.46357e-06	3.20215e-05	TRUE	intron_variant	-	c.554+432A>G	protein_coding	4930447C04Rik	RIKEN cDNA 4930447C04 gene	-	-	3.57125	7.79182	20.83	0.458333	-	ENSMUSG00000021098	0	0	0	0	0	0	1.315	4.02	8.48	4.295	14.96	9.785	0	0	0	0	-8.48	-4.295	0	-14.96	-9.785	-1.315	-4.02	0	0	0	-8.48	-4.295	0	-14.96	-9.785	-1.315
Vamp4:chr1:162598198	2.4816e-06	3.20215e-05	TRUE	3_prime_UTR_variant	-	c.*1121A>G	protein_coding	Vamp4	vesicle-associated membrane protein 4	-	-	4.33875	13.0162	23.08	0.333333	PB1D9	ENSMUSG00000026696	0	0	0	0	0	0	0	1.785	7.895	4.76	19.565	18.06	0	0	0	0	-7.895	-4.76	0	-19.565	-18.06	0	-1.785	0	0	0	-7.895	-4.76	0	-19.565	-18.06	0
Rgs9bp:chr7:35581718	2.48242e-06	3.20215e-05	FALSE	3_prime_UTR_variant	-	c.*2789A>G	protein_coding	Rgs9bp	regulator of G-protein signalling 9 binding protein	-	-	8.5525	12.8287	24.66	0.666667	B1_Mur2	ENSMUSG00000056043	NA	NA	NA	NA	NA	0	0	0	2.38	6.9	22.465	19.57	NA	NA	NA	NA	NA	NA	NA	NA	NA	NA	NA	NA	NA	NA	NA	NA	NA	NA	NA	NA
Meg3:chr12:109548982	2.48564e-06	3.20215e-05	FALSE	intron_variant,non_coding_transcript_variant	-	n.1146-497A>G	lincRNA	Meg3	maternally expressed 3	-	-	1.38455	6.092	8.57	0.227273	-	ENSMUSG00000021268	0	NA	0	0	0	0	0	0	0	2.325	7.475	5.43	NA	0	0	0	0	-2.325	0	-7.475	-5.43	0	0	NA	NA	NA	NA	NA	NA	NA	NA	NA
Dennd1a:chr2:37806075	2.57433e-06	3.30092e-05	TRUE	intron_variant	-	c.1578-3802A>G	protein_coding	Dennd1a	DENN/MADD domain containing 1A	-	-	12.2714	19.8231	46.67	0.619048	B1_Mur3	ENSMUSG00000035392	NA	0	0	16.235	5.28	0	0	8.335	14.355	19.645	25	40	NA	NA	NA	NA	NA	NA	NA	NA	NA	NA	NA	0	-16.235	-5.28	-14.355	-19.645	0	-25	-40	0
Meaf6:chr4:125104295	2.62972e-06	3.35625e-05	TRUE	intron_variant	-	c.533+1264A>G	protein_coding	Meaf6	MYST/Esa1-associated factor 6	-	-	5.89118	12.5188	20	0.470588	B2_Mm2	ENSMUSG00000028863	0	3.845	8.57	3.845	0	0	16.67	NA	0	NA	18.335	14.29	-3.845	-8.57	-3.845	0	0	NA	0	-18.335	-14.29	-16.67	NA	-4.725	0	3.845	3.845	NA	3.845	-14.49	-10.445	-12.825
Strbp:chr2:37573942	2.6558e-06	3.36427e-05	TRUE	3_prime_UTR_variant	-	c.*10088A>G	protein_coding	Strbp	spermatid perinuclear RNA binding protein	-	-	0.83	6.64	8.11	0.125	-	ENSMUSG00000026915	0	0	0	0	0	0	2.78	0	0	0	7.18	0	0	0	0	0	0	0	0	-7.18	0	-2.78	0	0	0	0	0	0	0	-7.18	0	-2.78
Crocc:chr4:141024802	2.66736e-06	3.36427e-05	TRUE	intron_variant	-	c.4384+394A>G	protein_coding	Crocc	ciliary rootlet coiled-coil, rootletin	-	-	0.348571	3.66	4.88	0.0952381	B1_Mus2	ENSMUSG00000040860	0	0	0	0	0	0	0	0	0	0	3.66	0	0	0	0	0	0	0	0	-3.66	0	0	0	0	0	0	0	0	0	-3.66	0	0
Pkd2:chr5:104504977	2.67278e-06	3.36427e-05	TRUE	3_prime_UTR_variant	-	c.*1289A>G	protein_coding	Pkd2	polycystic kidney disease 2	-	-	6.12833	9.80533	28.57	0.625	B1_Mur1	ENSMUSG00000034462	1.85	0	1.785	2.175	2	0	5	6.625	12.67	9.725	8.6	23.11	1.85	0.065	-0.325	-0.15	-10.82	-7.875	1.85	-6.75	-21.26	-3.15	-4.775	-1.785	-2.175	-2	-12.67	-9.725	0	-8.6	-23.11	-5
Plpp5:chr8:25723227	2.68797e-06	3.36794e-05	TRUE	intron_variant	-	c.622+627A>G	protein_coding	Plpp5	phospholipid phosphatase 5	-	-	3.78818	20.835	25	0.181818	B1_Mur1	ENSMUSG00000031570	0	NA	0	0	NA	NA	NA	NA	0	NA	0	20.835	NA	0	0	NA	0	NA	NA	0	-20.835	NA	NA	NA	NA	NA	NA	NA	NA	NA	NA	NA
Lmbr1:chr5:29230629	2.86933e-06	3.57883e-05	TRUE	3_prime_UTR_variant	-	c.*2434A>G	protein_coding	Lmbr1	limb region 1	-	-	3.88056	13.97	25	0.277778	B3	ENSMUSG00000010721	0	NA	0	0	0	0	0	0	0	4.545	9.545	20.835	NA	0	0	0	0	-4.545	0	-9.545	-20.835	0	0	NA	NA	NA	NA	NA	NA	NA	NA	NA
Hdhd2:chr18:76973934	2.93576e-06	3.64512e-05	TRUE	3_prime_UTR_variant	-	c.*3220A>G	protein_coding	Hdhd2	haloacid dehalogenase-like hydrolase domain containing 2	rs1132691413	-	3.31308	14.3567	20	0.230769	-	ENSMUSG00000025421	NA	NA	0	0	NA	NA	0	20	0	0	11.535	0	NA	NA	NA	NA	NA	NA	NA	NA	NA	NA	NA	NA	NA	NA	NA	NA	NA	NA	NA	NA
Nova1:chr12:46700334	3.0721e-06	3.79723e-05	TRUE	missense_variant	p.S387G	c.1159A>G	protein_coding	Nova1	neuro-oncological ventral antigen 1	-	tolerated	13.74	26.106	50	0.526316	-	ENSMUSG00000021047	0	NA	0	0	3.125	14.165	NA	0	12.5	23.66	43.75	33.33	NA	0	0	-3.125	-12.5	-23.66	-14.165	-43.75	-33.33	NA	0	NA	NA	NA	NA	NA	NA	NA	NA	NA
Iws1:chr18:32102590	3.14616e-06	3.87133e-05	TRUE	3_prime_UTR_variant	-	c.*5309A>G	protein_coding	Iws1	IWS1, SUPT6 interacting protein	-	-	9.80417	13.8412	50	0.708333	B1_Mur1	ENSMUSG00000024384	2.94	5.88	0	7.73	8.425	2.175	4.165	6.115	3.335	12.215	40.385	24.285	-2.94	2.94	-4.79	-5.485	-0.395	-9.275	0.765	-37.445	-21.345	-1.225	-3.175	5.88	-1.85	-2.545	2.545	-6.335	3.705	-34.505	-18.405	1.715
Amph:chr13:19123857	3.1957e-06	3.91474e-05	TRUE	intron_variant	-	c.1273-1169A>G	protein_coding	Amph	amphiphysin	-	-	4.375	26.25	40	0.166667	AT_rich	ENSMUSG00000021314	NA	NA	NA	NA	40	NA	0	0	6.25	0	0	0	NA	NA	NA	NA	NA	NA	NA	NA	NA	NA	NA	NA	NA	NA	NA	NA	NA	NA	NA	NA
Tmem234:chr4:129604316	3.33708e-06	4.06976e-05	FALSE	intron_variant	-	c.235+2055A>G	protein_coding	Tmem234	transmembrane protein 234	-	-	3.645	13.365	18.18	0.272727	B1_Mur3	ENSMUSG00000028797	0	0	0	0	0	0	0	5	0	17.425	13.825	3.845	0	0	0	0	0	-17.425	0	-13.825	-3.845	0	-5	0	0	0	0	-17.425	0	-13.825	-3.845	0
Zfp445:chr9:122860623	3.52981e-06	4.28575e-05	TRUE	intron_variant	-	c.420+1086A>G	protein_coding	Zfp445	zinc finger protein 445	-	-	5.6	11.2	27.27	0.5	LTRIS4	ENSMUSG00000047036	0	0	0	5.555	1.85	2.78	0	9.125	3.125	7.415	21.325	16.025	0	0	-5.555	-1.85	-3.125	-7.415	-2.78	-21.325	-16.025	0	-9.125	0	-5.555	-1.85	-3.125	-7.415	-2.78	-21.325	-16.025	0
Snhg11:chr2:158377573	3.69078e-06	4.46145e-05	TRUE	intron_variant	-	c.206+501A>G	protein_coding	Snhg11	small nucleolar RNA host gene 11	-	-	4.315	10.7875	15.38	0.4	B1_Mus2	ENSMUSG00000044349	NA	NA	NA	NA	0	NA	0	0	0	0	8.33	13.245	NA	NA	NA	NA	NA	NA	NA	NA	NA	NA	NA	NA	NA	NA	NA	NA	NA	NA	NA	NA
Syp:chrX:7652334	3.85953e-06	4.64498e-05	FALSE	3_prime_UTR_variant	-	c.*502A>G	protein_coding	Syp	synaptophysin	-	-	0.213182	1.56333	1.85	0.136364	-	ENSMUSG00000031144	NA	0	0	0	0	1.695	0	0.65	0	0	0	0	NA	NA	NA	NA	NA	NA	NA	NA	NA	NA	NA	0	0	0	0	0	-1.695	0	0	0
4930447C04Rik:chr12:72909384	3.9135e-06	4.68936e-05	TRUE	intron_variant	-	c.554+387A>G	protein_coding	4930447C04Rik	RIKEN cDNA 4930447C04 gene	-	-	10.6771	16.0156	34.62	0.666667	-	ENSMUSG00000021098	0	2.38	0	2	3.03	6.52	11.665	8.835	14.815	24.57	26.24	28.07	-2.38	0	-2	-3.03	-14.815	-24.57	-6.52	-26.24	-28.07	-11.665	-8.835	2.38	0.38	-0.65	-12.435	-22.19	-4.14	-23.86	-25.69	-9.285
2900026A02Rik:chr5:113087834	4.12842e-06	4.92538e-05	TRUE	3_prime_UTR_variant	-	c.*3195A>G	protein_coding	2900026A02Rik	RIKEN cDNA 2900026A02 gene	-	-	13.9713	22.9529	50	0.608696	MTB	ENSMUSG00000051339	0	8.335	14.285	5.265	7.69	1.47	2.175	5.555	20	15.715	40.18	50	-8.335	-14.285	-5.265	-7.69	-20	-15.715	-1.47	-40.18	-50	-2.175	-5.555	-5.95	3.07	0.645	-11.665	-7.38	6.865	-31.845	-41.665	6.16
Tbc1d24:chr17:24176488	4.18139e-06	4.96698e-05	TRUE	3_prime_UTR_variant	-	c.*4205A>G	protein_coding	Tbc1d24	TBC1 domain family, member 24	-	-	3.99208	7.98417	21.88	0.5	B1_Mus2	ENSMUSG00000036473	0	0	0	6.665	0	1.85	6.16	0	3.93	20.03	2.055	7.215	0	0	-6.665	0	-3.93	-20.03	-1.85	-2.055	-7.215	-6.16	0	0	-6.665	0	-3.93	-20.03	-1.85	-2.055	-7.215	-6.16
Mkln1:chr6:31512151	4.34814e-06	5.1428e-05	TRUE	3_prime_UTR_variant	-	c.*4405A>G	protein_coding	Mkln1	muskelin 1, intracellular mediator containing kelch motifs	-	-	15.4154	18.4985	38.89	0.833333	B1_Mus2	ENSMUSG00000025609	16.025	16.67	0	18.57	10.795	5.265	2.085	13.045	7.14	29.96	31.28	34.15	-0.645	16.025	-2.545	5.23	8.885	-13.935	10.76	-15.255	-18.125	13.94	2.98	16.67	-1.9	5.875	9.53	-13.29	11.405	-14.61	-17.48	14.585
Jmjd4:chr11:59458313	4.53875e-06	5.32561e-05	TRUE	3_prime_UTR_variant	-	c.*2707A>G	protein_coding	Jmjd4	jumonji domain containing 4	-	-	23.357	28.2742	58.33	0.826087	B2_Mm2	ENSMUSG00000036819	3.57	15.555	12.145	11.11	23.81	5.555	24.545	8.335	29.165	42.86	55.055	58.33	-11.985	-8.575	-7.54	-20.24	-25.595	-39.29	-1.985	-51.485	-54.76	-20.975	-4.765	3.41	4.445	-8.255	-13.61	-27.305	10	-39.5	-42.775	-8.99
Rabgef1:chr5:130213572	4.54152e-06	5.32561e-05	FALSE	3_prime_UTR_variant	-	c.*340A>G	protein_coding	Rabgef1	RAB guanine nucleotide exchange factor (GEF) 1	-	-	0.41	3.28	3.51	0.125	-	ENSMUSG00000025340	0	0	0	0	0	0	0	0	0	1.47	3.45	0	0	0	0	0	0	-1.47	0	-3.45	0	0	0	0	0	0	0	-1.47	0	-3.45	0	0
Gnl3l:chrX:150984618	4.6344e-06	5.4114e-05	TRUE	3_prime_UTR_variant	-	c.*1486A>G	protein_coding	Gnl3l	guanine nucleotide binding protein-like 3 (nucleolar)-like	-	-	11.1921	16.7881	41.67	0.666667	B1_Mus1	ENSMUSG00000025266	0	5	3.57	0	10.235	3.845	4.165	17.16	15.21	16.665	34.17	24.285	-5	-3.57	0	-10.235	-15.21	-16.665	-3.845	-34.17	-24.285	-4.165	-17.16	1.43	5	-5.235	-10.21	-11.665	1.155	-29.17	-19.285	0.835
Bri3bp:chr5:125456907	4.68215e-06	5.444e-05	TRUE	3_prime_UTR_variant	-	c.*2154A>G	protein_coding	Bri3bp	Bri3 binding protein	-	-	5.6325	18.775	40	0.3	ID_B1	ENSMUSG00000037905	0	0	0	0	0	0	NA	0	16.025	9.585	40	10.715	0	0	0	0	-16.025	-9.585	0	-40	-10.715	NA	0	0	0	0	-16.025	-9.585	0	-40	-10.715	NA
Mid1:chrX:169979148	4.74295e-06	5.48133e-05	FALSE	intron_variant	-	c.864+2119A>G	protein_coding	Mid1	midline 1	-	-	23.99	35.985	93.75	0.666667	-	ENSMUSG00000035299	NA	NA	NA	9.375	0	78.695	8.01	5	NA	NA	NA	42.86	NA	NA	NA	NA	NA	NA	NA	NA	NA	NA	NA	NA	NA	NA	NA	NA	NA	NA	NA	NA
Ankrd28:chr14:31701484	4.75421e-06	5.48133e-05	TRUE	3_prime_UTR_variant	-	c.*536A>G	protein_coding	Ankrd28	ankyrin repeat domain 28	-	-	2.33083	5.594	9.09	0.416667	-	ENSMUSG00000014496	0	0	2.085	0	0	1.85	0	1.19	1.85	5.12	7.485	8.39	0	-2.085	0	0	-1.85	-5.12	-1.85	-7.485	-8.39	0	-1.19	-2.085	0	0	-1.85	-5.12	-1.85	-7.485	-8.39	0
Cbfa2t2:chr2:154537909	4.80053e-06	5.51157e-05	TRUE	3_prime_UTR_variant	-	c.*2729A>G	protein_coding	Cbfa2t2	CBFA2/RUNX1 translocation partner 2	-	-	2.41208	5.789	10	0.416667	ID_B1	ENSMUSG00000038533	0	0	0	1.665	0	1.315	2.175	4.805	0	2.94	9.35	6.695	0	0	-1.665	0	0	-2.94	-1.315	-9.35	-6.695	-2.175	-4.805	0	-1.665	0	0	-2.94	-1.315	-9.35	-6.695	-2.175
Dnajc27:chr12:4107502	4.92441e-06	5.62341e-05	TRUE	3_prime_UTR_variant	-	c.*568A>G	protein_coding	Dnajc27	DnaJ heat shock protein family (Hsp40) member C27	-	-	0.528696	4.05333	5.56	0.130435	-	ENSMUSG00000020657	0	0	0	0	0	0	0	0	0	0	1.515	4.565	0	0	0	0	0	0	0	-1.515	-4.565	0	0	0	0	0	0	0	0	-1.515	-4.565	0
Ndnf:chr6:65707444	4.93893e-06	5.62341e-05	TRUE	3_prime_UTR_variant	-	c.*2999A>G	protein_coding	Ndnf	neuron-derived neurotrophic factor	-	-	7.974	11.3914	20	0.7	B3	ENSMUSG00000049001	NA	NA	20	NA	NA	NA	NA	7.69	2.38	0	13.925	9.72	NA	NA	NA	NA	NA	NA	NA	NA	NA	NA	NA	NA	NA	NA	NA	NA	NA	NA	NA	NA
Sppl2a:chr2:126892846	4.98251e-06	5.64959e-05	TRUE	3_prime_UTR_variant	-	c.*1366A>G	protein_coding	Sppl2a	signal peptide peptidase like 2A	-	-	25.333	29.8035	80	0.85	B1_Mus2	ENSMUSG00000027366	13.395	0	12.7	5.555	10.815	15.385	12.5	13.395	80	77.5	50	16.67	13.395	0.695	7.84	2.58	-66.605	-64.105	-1.99	-36.605	-3.275	0.895	0	-12.7	-5.555	-10.815	-80	-77.5	-15.385	-50	-16.67	-12.5
Ska2:chr11:87123288	5.0046e-06	5.65128e-05	TRUE	3_prime_UTR_variant	-	c.*1289A>G	protein_coding	Ska2	spindle and kinetochore associated complex subunit 2	-	-	4.60375	8.49923	18.18	0.541667	B1_Mur1	ENSMUSG00000020492	0	0	0	1.35	2.38	8.63	0	9.375	5.88	3.125	9.165	15.34	0	0	-1.35	-2.38	-5.88	-3.125	-8.63	-9.165	-15.34	0	-9.375	0	-1.35	-2.38	-5.88	-3.125	-8.63	-9.165	-15.34	0
Polb:chr8:22635222	5.13241e-06	5.77185e-05	TRUE	intron_variant	-	c.708+1846A>G	protein_coding	Polb	polymerase (DNA directed), beta	-	-	10.9496	17.9886	47.06	0.608696	B1F	ENSMUSG00000031536	0	0	0	0	6.52	3.125	7.035	6.5	12.065	25	31.73	33.945	0	0	0	-6.52	-12.065	-25	-3.125	-31.73	-33.945	-7.035	-6.5	0	0	-6.52	-12.065	-25	-3.125	-31.73	-33.945	-7.035
Psmd6:chr14:14118496	5.38386e-06	6.02962e-05	TRUE	intron_variant	-	c.351+1491A>G	protein_coding	Psmd6	proteasome (prosome, macropain) 26S subunit, non-ATPase, 6	-	-	19.923	24.9037	57.14	0.8	B1_Mur4	ENSMUSG00000021737	0	20	0	3.845	13.395	10.17	19.515	16.3	11.54	38.46	39.39	55.845	-20	0	-3.845	-13.395	-11.54	-38.46	-10.17	-39.39	-55.845	-19.515	-16.3	20	16.155	6.605	8.46	-18.46	9.83	-19.39	-35.845	0.485
Cadps:chr14:12411582	5.43662e-06	6.02962e-05	TRUE	missense_variant	p.E1258G	c.3773A>G	protein_coding	Cadps	Ca2+-dependent secretion activator	-	deleterious	11.753	15.0178	37.84	0.782609	-	ENSMUSG00000054423	0	0	0	2.9	3.81	7.28	12.97	14.89	21.58	30.03	22.055	19.645	0	0	-2.9	-3.81	-21.58	-30.03	-7.28	-22.055	-19.645	-12.97	-14.89	0	-2.9	-3.81	-21.58	-30.03	-7.28	-22.055	-19.645	-12.97
Wipi2:chr5:142669235	5.43925e-06	6.02962e-05	TRUE	3_prime_UTR_variant	-	c.*2263A>G	protein_coding	Wipi2	WD repeat domain, phosphoinositide interacting 2	-	-	14.8958	16.25	43.75	0.916667	B1F1	ENSMUSG00000029578	1.785	4.2	3.175	1.56	10.93	30.21	20.48	10.155	6.835	24.87	27.015	37.535	-2.415	-1.39	0.225	-9.145	-5.05	-23.085	-28.425	-25.23	-35.75	-18.695	-8.37	1.025	2.64	-6.73	-2.635	-20.67	-26.01	-22.815	-33.335	-16.28
Kansl1l:chr1:66733658	5.44951e-06	6.02962e-05	TRUE	intron_variant	-	c.2029+1979A>G	protein_coding	Kansl1l	KAT8 regulatory NSL complex subunit 1-like	-	-	19.1111	24.5714	55.56	0.777778	B3	ENSMUSG00000026004	NA	NA	0	55.56	4.545	NA	NA	NA	15.34	40	20	16.67	NA	NA	NA	NA	NA	NA	NA	NA	NA	NA	NA	NA	NA	NA	NA	NA	NA	NA	NA	NA
Dusp3:chr11:101972551	5.47672e-06	6.03539e-05	TRUE	3_prime_UTR_variant	-	c.*2183A>G	protein_coding	Dusp3	dual specificity phosphatase 3 (vaccinia virus phosphatase VH1-related)	-	-	5.70708	15.2189	33.33	0.375	B1_Mus1	ENSMUSG00000003518	0	0	0	0	0	0	0	2.78	9.81	11.42	20.31	24.165	0	0	0	0	-9.81	-11.42	0	-20.31	-24.165	0	-2.78	0	0	0	-9.81	-11.42	0	-20.31	-24.165	0
Sag:chr1:87837766	5.51479e-06	6.05304e-05	FALSE	intron_variant	-	c.1037+433A>G	protein_coding	Sag	S-antigen, retina and pineal gland (arrestin)	-	-	8.03308	10.443	33.33	0.769231	RMER5	ENSMUSG00000056055	NA	NA	NA	NA	NA	0	29.165	4.35	1.47	3.51	9.34	4.38	NA	NA	NA	NA	NA	NA	NA	NA	NA	NA	NA	NA	NA	NA	NA	NA	NA	NA	NA	NA
Cds2:chr2:132309880	5.69475e-06	6.22566e-05	TRUE	3_prime_UTR_variant	-	c.*4595A>G	protein_coding	Cds2	CDP-diacylglycerol synthase (phosphatidate cytidylyltransferase) 2	-	-	23.98	27.4057	60.98	0.875	MIRb	ENSMUSG00000058793	2.78	7.145	2.63	20.835	11.835	29.45	22.255	28.84	28.055	32.31	48.515	53.11	-4.365	0.15	-18.055	-9.055	-25.275	-29.53	-26.67	-45.735	-50.33	-19.475	-26.06	4.515	-13.69	-4.69	-20.91	-25.165	-22.305	-41.37	-45.965	-15.11
Gm29650:chrY:1048551	5.80628e-06	6.3034e-05	TRUE	non_coding_transcript_exon_variant	-	n.159A>G	lincRNA	Gm29650	predicted gene 29650	-	-	24.2284	25.5744	62.07	0.947368	Lx2B2	ENSMUSG00000099876	0	23.81	9.76	11.025	20.385	18.75	5.88	25	25.1	46.43	37.81	62.07	-23.81	-9.76	-11.025	-20.385	-25.1	-46.43	-18.75	-37.81	-62.07	-5.88	-25	14.05	12.785	3.425	-1.29	-22.62	5.06	-14	-38.26	17.93
Map4:chr9:110053466	5.81187e-06	6.3034e-05	FALSE	intron_variant	-	c.1913-9551A>G	protein_coding	Map4	microtubule-associated protein 4	-	-	0.636667	2.865	3.7	0.222222	-	ENSMUSG00000032479	NA	NA	NA	0	0	3.28	0	0	0	0	2.45	0	NA	NA	NA	NA	NA	NA	NA	NA	NA	NA	NA	NA	NA	NA	NA	NA	NA	NA	NA	NA
Acly:chr11:100501674	5.83478e-06	6.3034e-05	TRUE	intron_variant	-	c.1459+1486A>G	protein_coding	Acly	ATP citrate lyase	-	-	18.1932	20.0125	42.11	0.909091	B3A	ENSMUSG00000020917	7.69	7.145	13.395	8.115	37.72	22.5	16.52	23.61	3.845	37.5	16.11	28.57	0.545	-5.705	-0.425	-30.03	3.845	-29.81	-14.81	-8.42	-20.88	-8.83	-15.92	-6.25	-0.97	-30.575	3.3	-30.355	-15.355	-8.965	-21.425	-9.375
Rictor:chr15:6791811	6.05095e-06	6.51129e-05	FALSE	missense_variant	p.I1539V	c.4615A>G	protein_coding	Rictor	RPTOR independent companion of MTOR, complex 2	-	tolerated	0.535833	4.28667	6.06	0.125	-	ENSMUSG00000050310	0	0	0	0	0	1.615	0	0	0	0	4.815	0	0	0	0	0	0	0	-1.615	-4.815	0	0	0	0	0	0	0	0	-1.615	-4.815	0	0
Septin3:chr15:82281469	6.08866e-06	6.52628e-05	TRUE	intron_variant	-	c.164-1590A>G	protein_coding	Septin3	septin 3	-	-	11.4045	28.5113	81.82	0.4	B2_Mm1t	ENSMUSG00000022456	20	0	0	0	0	7.145	10	13.845	0	7.145	NA	65.91	20	20	20	20	20	12.855	12.855	NA	-45.91	10	6.155	0	0	0	0	-7.145	-7.145	NA	-65.91	-10
Rpa1:chr11:75300584	6.22073e-06	6.6419e-05	TRUE	3_prime_UTR_variant	-	c.*721A>G	protein_coding	Rpa1	replication protein A1	rs13472440	-	27.4621	27.4621	51.52	1	-	ENSMUSG00000000751	19.375	17.155	18.75	25.745	43.405	45	17.265	20.47	27.15	36.46	28.215	30.555	2.22	0.625	-6.37	-24.03	-7.775	-17.085	-25.625	-8.84	-11.18	2.11	-1.095	-1.595	-8.59	-26.25	-9.995	-19.305	-27.845	-11.06	-13.4	-0.11
Mir124a-1hg:chr14:64593619	6.27266e-06	6.67139e-05	FALSE	non_coding_transcript_exon_variant	-	n.3761A>G	lincRNA	Mir124a-1hg	Mir124-1 host gene (non-protein coding)	-	-	0.24	1.84	2.99	0.130435	-	ENSMUSG00000097545	0	0	0	0	0	0	0	0	0.505	2.255	0	0	0	0	0	0	-0.505	-2.255	0	0	0	0	0	0	0	0	-0.505	-2.255	0	0	0	0
Stard7:chr2:127289731	6.36962e-06	6.74394e-05	TRUE	intron_variant	-	c.559-1041A>G	protein_coding	Stard7	START domain containing 7	-	-	10.105	16.168	60	0.625	B3	ENSMUSG00000027367	NA	NA	10	20	20	60	0	8.495	2	0	5.935	4.41	NA	NA	NA	NA	NA	NA	NA	NA	NA	NA	NA	NA	NA	NA	NA	NA	NA	NA	NA	NA
Klc1:chr12:111780095	6.39811e-06	6.74394e-05	TRUE	intron_variant	-	c.987+1395A>G	protein_coding	Klc1	kinesin light chain 1	-	-	11.0085	17.8888	27.27	0.615385	B3	ENSMUSG00000021288	0	NA	NA	NA	4.165	0	16.67	16.25	16.67	26.135	0	16.67	NA	NA	NA	-4.165	-16.67	-26.135	0	0	-16.67	-16.67	-16.25	NA	NA	NA	NA	NA	NA	NA	NA	NA
Plekhd1:chr12:80723749	6.41461e-06	6.74394e-05	TRUE	3_prime_UTR_variant	-	c.*1264A>G	protein_coding	Plekhd1	pleckstrin homology domain containing, family D (with coiled-coil domains) member 1	-	-	40.262	44.7356	84.62	0.9	B3	ENSMUSG00000066438	NA	NA	0	24.405	13.395	30.555	37.725	27.84	50.21	54.39	80.125	83.975	NA	NA	NA	NA	NA	NA	NA	NA	NA	NA	NA	NA	NA	NA	NA	NA	NA	NA	NA	NA
Srpk1:chr17:28593342	6.515e-06	6.82334e-05	TRUE	intron_variant	-	c.1599+828A>G	protein_coding	Srpk1	serine/arginine-rich protein specific kinase 1	-	-	9.11474	24.74	44.44	0.368421	B1F	ENSMUSG00000004865	0	0	5.555	0	0	NA	0	8.335	7.145	16.67	40	37.22	0	-5.555	0	0	-7.145	-16.67	NA	-40	-37.22	0	-8.335	-5.555	0	0	-7.145	-16.67	NA	-40	-37.22	0
Ctps2:chrX:162940464	6.55896e-06	6.84326e-05	TRUE	intron_variant	-	c.1190-1183A>G	protein_coding	Ctps2	cytidine 5'-triphosphate synthase 2	-	-	9.78778	16.0164	20	0.611111	ID_B1	ENSMUSG00000031360	NA	NA	NA	0	0	0	17.425	12.7	15.48	16.25	7.145	19.09	NA	NA	NA	NA	NA	NA	NA	NA	NA	NA	NA	NA	NA	NA	NA	NA	NA	NA	NA	NA
Snhg11:chr2:158383552	6.61788e-06	6.87859e-05	TRUE	3_prime_UTR_variant	-	c.*2637A>G	protein_coding	Snhg11	small nucleolar RNA host gene 11	-	-	1.48208	3.557	9.09	0.416667	B2_Mm2	ENSMUSG00000044349	0	0	0	1.56	0	0	1.02	0	3.105	2.76	2.115	7.225	0	0	-1.56	0	-3.105	-2.76	0	-2.115	-7.225	-1.02	0	0	-1.56	0	-3.105	-2.76	0	-2.115	-7.225	-1.02
3110053B16Rik:chr12:20898411	6.84201e-06	7.08471e-05	FALSE	intron_variant,non_coding_transcript_variant	-	n.548+16348A>G	processed_transcript	3110053B16Rik	RIKEN cDNA 3110053B16 gene	-	-	3.429	17.145	20	0.2	B1_Mus1	ENSMUSG00000085642	0	0	0	17.145	0	NA	0	NA	0	NA	NA	NA	0	0	-17.145	0	0	NA	NA	NA	NA	0	NA	0	-17.145	0	0	NA	NA	NA	NA	0
BC031181:chr18:75007256	7.04887e-06	7.27147e-05	TRUE	intron_variant	-	c.-24+1142A>G	protein_coding	BC031181	cDNA sequence BC031181	-	-	7.30769	19	40	0.384615	B1_Mus1	ENSMUSG00000036299	0	NA	0	10	6.25	0	20	0	0	NA	12.5	40	NA	0	-10	-6.25	0	NA	0	-12.5	-40	-20	0	NA	NA	NA	NA	NA	NA	NA	NA	NA
Slc15a2:chr16:36763761	7.22276e-06	7.42294e-05	FALSE	intron_variant	-	c.731-1374A>G	protein_coding	Slc15a2	solute carrier family 15 (H+/peptide transporter), member 2	-	-	7.00333	17.5083	31.82	0.4	MTE2a	ENSMUSG00000022899	NA	NA	NA	0	0	0	NA	0	3.845	12.5	25.285	17.145	NA	NA	NA	NA	NA	NA	NA	NA	NA	NA	NA	NA	NA	NA	NA	NA	NA	NA	NA	NA
Ebna1bp2:chr4:118626126	7.35514e-06	7.53078e-05	TRUE	3_prime_UTR_variant	-	c.*256A>G	protein_coding	Ebna1bp2	EBNA1 binding protein 2	-	-	13.3012	16.8016	38.89	0.791667	B1_Mur4	ENSMUSG00000028729	0	12.5	0	11.69	10.835	7.54	16.985	8.88	8.335	38.195	13.705	30.95	-12.5	0	-11.69	-10.835	-8.335	-38.195	-7.54	-13.705	-30.95	-16.985	-8.88	12.5	0.81	1.665	4.165	-25.695	4.96	-1.205	-18.45	-4.485
Stard7:chr2:127284797	7.57375e-06	7.72579e-05	TRUE	intron_variant	-	c.558+216A>G	protein_coding	Stard7	START domain containing 7	-	-	1.90857	6.68	12.5	0.285714	B1_Mur2	ENSMUSG00000027367	NA	NA	0	0	12.5	NA	0	0	0	0	5.185	1.925	NA	NA	NA	NA	NA	NA	NA	NA	NA	NA	NA	NA	NA	NA	NA	NA	NA	NA	NA	NA
Shc4:chr2:125673280	7.62471e-06	7.74038e-05	FALSE	intron_variant	-	c.841-2960A>G	protein_coding	Shc4	SHC (Src homology 2 domain containing) family, member 4	-	-	1.93182	14.1667	20	0.136364	-	ENSMUSG00000035109	0	0	5	0	16.25	0	0	0	0	0	0	0	0	-5	0	-16.25	0	0	0	0	0	0	0	-5	0	-16.25	0	0	0	0	0	0
Cnbd2:chr2:156351769	7.64447e-06	7.74038e-05	FALSE	intron_variant	-	c.1126-1426A>G	protein_coding	Cnbd2	cyclic nucleotide binding domain containing 2	-	-	8.57143	20	33.33	0.428571	B2_Mm2	ENSMUSG00000038085	NA	NA	NA	NA	NA	NA	NA	NA	0	33.33	0	13.335	NA	NA	NA	NA	NA	NA	NA	NA	NA	NA	NA	NA	NA	NA	NA	NA	NA	NA	NA	NA
Ddr1:chr17:35695226	7.74807e-06	7.81644e-05	TRUE	intron_variant	-	c.-42-1309A>G	protein_coding	Ddr1	discoidin domain receptor family, member 1	-	-	22.4607	28.5864	100	0.785714	B3	ENSMUSG00000003534	NA	20	30	5.555	8.335	8.335	18.335	26.665	NA	100	NA	NA	NA	NA	NA	NA	NA	NA	NA	NA	NA	NA	NA	-10	14.445	11.665	NA	-80	11.665	NA	NA	1.665
Zfp445:chr9:122859941	7.95768e-06	7.99849e-05	TRUE	intron_variant	-	c.420+1768A>G	protein_coding	Zfp445	zinc finger protein 445	-	-	9.48545	16.0523	35.29	0.590909	LTRIS4	ENSMUSG00000047036	0	0	0	0	0	7.035	6.67	7.69	12.915	16.275	34.31	19.445	0	0	0	0	-12.915	-16.275	-7.035	-34.31	-19.445	-6.67	-7.69	0	0	0	-12.915	-16.275	-7.035	-34.31	-19.445	-6.67
Malt1:chr18:65477091	8.01413e-06	8.01827e-05	TRUE	3_prime_UTR_variant	-	c.*666A>G	protein_coding	Malt1	MALT1 paracaspase	-	-	9.04609	16.0046	33.33	0.565217	B3A	ENSMUSG00000032688	0	0	0	0	6.25	3.845	9.125	3.845	6.115	22.22	26.495	26.135	0	0	0	-6.25	-6.115	-22.22	-3.845	-26.495	-26.135	-9.125	-3.845	0	0	-6.25	-6.115	-22.22	-3.845	-26.495	-26.135	-9.125
Cbfa2t2:chr2:154537442	8.05618e-06	8.01827e-05	TRUE	3_prime_UTR_variant	-	c.*2262A>G	protein_coding	Cbfa2t2	CBFA2/RUNX1 translocation partner 2	-	-	1.48708	5.94833	10	0.25	B1_Mus1	ENSMUSG00000038533	0	0	0	1.785	0	0	0	0	2.085	7.5	6.475	0	0	0	-1.785	0	-2.085	-7.5	0	-6.475	0	0	0	0	-1.785	0	-2.085	-7.5	0	-6.475	0	0
Ppp1r7:chr1:93371594	8.06502e-06	8.01827e-05	FALSE	3_prime_UTR_variant	-	c.*6528A>G	protein_coding	Ppp1r7	protein phosphatase 1, regulatory subunit 7	-	-	2.78111	12.515	21.43	0.222222	B1_Mus2	ENSMUSG00000026275	0	0	NA	0	0	0	0	0	2.78	0	18.405	3.845	0	NA	0	0	-2.78	0	0	-18.405	-3.845	0	0	NA	0	0	-2.78	0	0	-18.405	-3.845	0
Zfp1:chr8:111665253	8.15303e-06	8.0765e-05	TRUE	intron_variant	-	c.16-825A>G	protein_coding	Zfp1	zinc finger protein 1	-	-	13.5206	24.337	50	0.555556	B1_Mus2	ENSMUSG00000055835	0	NA	25	NA	6.25	22.22	0	5	6.665	50	8.335	35.715	NA	-25	NA	-6.25	-6.665	-50	-22.22	-8.335	-35.715	0	-5	NA	NA	NA	NA	NA	NA	NA	NA	NA
Dnal1:chr12:84143036	8.59161e-06	8.48035e-05	TRUE	3_prime_UTR_variant	-	c.*4642A>G	protein_coding	Dnal1	dynein, axonemal, light chain 1	-	-	1.2175	5.844	9.09	0.208333	B1_Mur4	ENSMUSG00000042523	0	0	0	0	0	0	0	0	0	6.165	1.725	6.72	0	0	0	0	0	-6.165	0	-1.725	-6.72	0	0	0	0	0	0	-6.165	0	-1.725	-6.72	0
Slc25a51:chr4:45405032	8.76058e-06	8.61614e-05	TRUE	intron_variant	-	c.-151-197A>G	protein_coding	Slc25a51	solute carrier family 25, member 51	-	-	29.7078	34.164	75	0.869565	B2_Mm2	ENSMUSG00000045973	0	6.25	8.39	12.915	13.335	16.665	26.665	37.99	49.23	41.43	69.05	59.72	-6.25	-8.39	-12.915	-13.335	-49.23	-41.43	-16.665	-69.05	-59.72	-26.665	-37.99	-2.14	-6.665	-7.085	-42.98	-35.18	-10.415	-62.8	-53.47	-20.415
Alkbh8:chr9:3386074	8.90695e-06	8.72882e-05	TRUE	3_prime_UTR_variant	-	c.*475A>G	protein_coding	Alkbh8	alkB homolog 8, tRNA methyltransferase	-	-	2.65458	15.9275	20	0.166667	B1_Mus2	ENSMUSG00000025899	0	0	0	0	0	0	0	0	4.165	7.69	0	20	0	0	0	0	-4.165	-7.69	0	0	-20	0	0	0	0	0	-4.165	-7.69	0	0	-20	0
Lyrm9:chr11:78845832	9.59527e-06	9.3699e-05	FALSE	3_prime_UTR_variant	-	c.*6692A>G	protein_coding	Lyrm9	LYR motif containing 9	-	-	2.72727	10	12.5	0.272727	B1_Mus1	ENSMUSG00000072640	NA	NA	NA	0	NA	0	NA	0	0	12.5	2.5	0	NA	NA	NA	NA	NA	NA	NA	NA	NA	NA	NA	NA	NA	NA	NA	NA	NA	NA	NA	NA
Mad2l1:chr6:66540213	9.6561e-06	9.39586e-05	TRUE	intron_variant	-	c.*8-213A>G	protein_coding	Mad2l1	MAD2 mitotic arrest deficient-like 1	-	-	8.12714	12.1907	40	0.666667	-	ENSMUSG00000029910	2.855	10.64	5.745	3.575	3.57	0	11.805	0	0	NA	30	17.145	-7.785	-2.89	-0.72	-0.715	2.855	NA	2.855	-27.145	-14.29	-8.95	2.855	4.895	7.065	7.07	10.64	NA	10.64	-19.36	-6.505	-1.165
Tbc1d24:chr17:24176191	9.77411e-06	9.47709e-05	TRUE	3_prime_UTR_variant	-	c.*4502A>G	protein_coding	Tbc1d24	TBC1 domain family, member 24	-	-	2.04143	8.574	16.67	0.238095	B1_Mm	ENSMUSG00000036473	16.67	NA	0	0	5	6.67	0	0	0	0	1.43	0	NA	16.67	16.67	11.67	16.67	16.67	10	15.24	16.67	16.67	16.67	NA	NA	NA	NA	NA	NA	NA	NA	NA
Gm9522:chr15:39180859	1.00735e-05	9.73295e-05	FALSE	non_coding_transcript_exon_variant	-	n.349A>G	processed_pseudogene	Gm9522	predicted gene 9522	-	-	10.58	12.0914	20	0.875	-	ENSMUSG00000098021	NA	NA	NA	NA	12.5	NA	NA	16.67	20	0	9.165	8.57	NA	NA	NA	NA	NA	NA	NA	NA	NA	NA	NA	NA	NA	NA	NA	NA	NA	NA	NA	NA
Gm29609:chr5:31173480	1.01749e-05	9.7965e-05	TRUE	intron_variant	-	c.563+288A>G	protein_coding	Gm29609	predicted gene 29609	-	-	10.4733	15.71	28.57	0.666667	PB1D10	ENSMUSG00000101678	3.57	6.25	9.645	0	2.78	12.04	7.145	0	17.915	19.455	19.26	27.62	-2.68	-6.075	3.57	0.79	-14.345	-15.885	-8.47	-15.69	-24.05	-3.575	3.57	-3.395	6.25	3.47	-11.665	-13.205	-5.79	-13.01	-21.37	-0.895
Rnf168:chr16:32300332	1.02335e-05	9.81844e-05	TRUE	3_prime_UTR_variant	-	c.*1006A>G	protein_coding	Rnf168	ring finger protein 168	-	-	9.84667	16.88	36.84	0.583333	B2_Mm1t	ENSMUSG00000014074	3.845	0	3.57	0	3.845	0	4.545	17.145	13.89	14.835	24.43	32.055	3.845	0.275	3.845	0	-10.045	-10.99	3.845	-20.585	-28.21	-0.7	-13.3	-3.57	0	-3.845	-13.89	-14.835	0	-24.43	-32.055	-4.545
Mad2l1:chr6:66540144	1.03816e-05	9.92581e-05	TRUE	intron_variant	-	c.*7+194A>G	protein_coding	Mad2l1	MAD2 mitotic arrest deficient-like 1	-	-	11.1844	20.132	40	0.555556	-	ENSMUSG00000029910	2.085	3.125	2.38	3.845	0	12.5	4.165	NA	36.665	NA	33.33	38.46	-1.04	-0.295	-1.76	2.085	-34.58	NA	-10.415	-31.245	-36.375	-2.08	NA	0.745	-0.72	3.125	-33.54	NA	-9.375	-30.205	-35.335	-1.04
Prkca:chr11:107935207	1.04889e-05	9.99357e-05	FALSE	3_prime_UTR_variant	-	c.*4309A>G	protein_coding	Prkca	protein kinase C, alpha	-	-	0.495556	4.46	6.06	0.111111	-	ENSMUSG00000050965	NA	NA	NA	0	0	0	0	0	0	0	4.46	0	NA	NA	NA	NA	NA	NA	NA	NA	NA	NA	NA	NA	NA	NA	NA	NA	NA	NA	NA	NA
Zkscan3:chr13:21389904	1.06914e-05	0.000101513	TRUE	intron_variant	-	c.755-1198A>G	protein_coding	Zkscan3	zinc finger with KRAB and SCAN domains 3	-	-	3.42526	16.27	33.33	0.210526	ORR1A2	ENSMUSG00000021327	0	0	0	0	0	33.33	NA	NA	0	0	6.785	9.09	0	0	0	0	0	0	-33.33	-6.785	-9.09	NA	NA	0	0	0	0	0	-33.33	-6.785	-9.09	NA
Smurf2:chr11:106825405	1.10375e-05	0.000104437	TRUE	intron_variant	-	c.1870-595A>G	protein_coding	Smurf2	SMAD specific E3 ubiquitin protein ligase 2	-	-	23.1088	23.1088	37.5	1	PB1D7	ENSMUSG00000018363	NA	NA	NA	NA	20	14.29	35.415	21.54	16.67	NA	NA	NA	NA	NA	NA	NA	NA	NA	NA	NA	NA	NA	NA	NA	NA	NA	NA	NA	NA	NA	NA	NA
Ankrd28:chr14:31700629	1.14566e-05	0.000108031	TRUE	3_prime_UTR_variant	-	c.*1391A>G	protein_coding	Ankrd28	ankyrin repeat domain 28	-	-	2.10375	6.31125	11.11	0.333333	-	ENSMUSG00000014496	0	0	0	0	0	2.275	2.78	1.28	0	2.175	9.555	7.18	0	0	0	0	0	-2.175	-2.275	-9.555	-7.18	-2.78	-1.28	0	0	0	0	-2.175	-2.275	-9.555	-7.18	-2.78
Haus2:chr2:120620621	1.17708e-05	0.000110613	FALSE	3_prime_UTR_variant	-	c.*1440A>G	protein_coding	Haus2	HAUS augmin-like complex, subunit 2	-	-	1.65375	7.938	13.33	0.208333	B1F	ENSMUSG00000027285	0	0	0	0	0	0	2.275	0	0	2.78	11.665	3.125	0	0	0	0	0	-2.78	0	-11.665	-3.125	-2.275	0	0	0	0	0	-2.78	0	-11.665	-3.125	-2.275
Gm8188:chr10:82431549	1.24623e-05	0.000116712	FALSE	non_coding_transcript_exon_variant	-	n.846A>G	processed_pseudogene	Gm8188	predicted gene 8188	-	-	83.7453	89.7271	100	0.933333	-	ENSMUSG00000112163	100	100	91.665	100	100	15	100	100	NA	71.425	100	NA	0	8.335	0	0	NA	28.575	85	0	NA	0	0	8.335	0	0	NA	28.575	85	0	NA	0
Ncl:chr1:86347928	1.25155e-05	0.000116811	FALSE	3_prime_UTR_variant	-	c.*2692A>G	protein_coding	Ncl	nucleolin	-	-	3.84167	8.38182	20	0.458333	B1_Mur2	ENSMUSG00000026234	0	0	1.665	3.57	1.665	0	2.175	7.325	3.45	0	16.25	10	0	-1.665	-3.57	-1.665	-3.45	0	0	-16.25	-10	-2.175	-7.325	-1.665	-3.57	-1.665	-3.45	0	0	-16.25	-10	-2.175
Btrc:chr19:45526776	1.31215e-05	0.000122052	TRUE	intron_variant	-	c.1657-488A>G	protein_coding	Btrc	beta-transducin repeat containing protein	-	-	21.1279	23.0486	59.09	0.916667	B3	ENSMUSG00000025217	22.915	13.89	14.215	13.255	14.585	0	7.62	10.17	21.115	44.18	42.59	49	9.025	8.7	9.66	8.33	1.8	-21.265	22.915	-19.675	-26.085	15.295	12.745	-0.325	0.635	-0.695	-7.225	-30.29	13.89	-28.7	-35.11	6.27
Ncl:chr1:86345911	1.35465e-05	0.000125579	TRUE	3_prime_UTR_variant	-	c.*4709A>G	protein_coding	Ncl	nucleolin	-	-	17.4742	19.9705	50	0.875	B1_Mur2	ENSMUSG00000026234	5.88	6.25	16.085	13.74	12.155	3.845	13.22	23.215	13.775	26.665	26.785	48.075	-0.37	-10.205	-7.86	-6.275	-7.895	-20.785	2.035	-20.905	-42.195	-7.34	-17.335	-9.835	-7.49	-5.905	-7.525	-20.415	2.405	-20.535	-41.825	-6.97
Itgb8:chr12:119162529	1.37537e-05	0.000127072	FALSE	3_prime_UTR_variant	-	c.*588A>G	protein_coding	Itgb8	integrin beta 8	-	-	5.25522	15.1088	33.33	0.347826	-	ENSMUSG00000025321	0	0	0	0	2.94	0	0	5	9.165	16.665	26.665	0	0	0	0	-2.94	-9.165	-16.665	0	-26.665	0	0	-5	0	0	-2.94	-9.165	-16.665	0	-26.665	0	0
Slc35e2:chr4:155621916	1.38469e-05	0.000127503	TRUE	3_prime_UTR_variant	-	c.*3167A>G	protein_coding	Slc35e2	solute carrier family 35, member E2	-	-	9.0725	12.8082	23.81	0.708333	B1_Mur3	ENSMUSG00000042202	0	0	3.45	0	7.45	7.83	13.16	19.565	6.84	15.03	19.22	16.325	0	-3.45	0	-7.45	-6.84	-15.03	-7.83	-19.22	-16.325	-13.16	-19.565	-3.45	0	-7.45	-6.84	-15.03	-7.83	-19.22	-16.325	-13.16
Ndnf:chr6:65710647	1.47355e-05	0.000135232	TRUE	3_prime_UTR_variant	-	c.*6202A>G	protein_coding	Ndnf	neuron-derived neurotrophic factor	-	-	15.7617	21.0156	60	0.75	B3	ENSMUSG00000049001	NA	NA	NA	0	60	NA	NA	0	6.255	12.315	19.145	26.855	NA	NA	NA	NA	NA	NA	NA	NA	NA	NA	NA	NA	NA	NA	NA	NA	NA	NA	NA	NA
Mgarp:chr3:51390880	1.52897e-05	0.000139627	FALSE	intron_variant	-	c.280+346A>G	protein_coding	Mgarp	mitochondria localized glutamic acid rich protein	-	-	6.55636	14.424	20.69	0.454545	B2_Mm2	ENSMUSG00000037161	NA	NA	NA	0	0	0	NA	NA	3.335	0	19.275	13.45	NA	NA	NA	NA	NA	NA	NA	NA	NA	NA	NA	NA	NA	NA	NA	NA	NA	NA	NA	NA
Cplx2:chr13:54380508	1.53162e-05	0.000139627	FALSE	3_prime_UTR_variant	-	c.*799A>G	protein_coding	Cplx2	complexin 2	-	-	1.15565	6.645	9.76	0.173913	-	ENSMUSG00000025867	0	0	0	0	0	0	0	0	0	0	7.32	5.97	0	0	0	0	0	0	0	-7.32	-5.97	0	0	0	0	0	0	0	0	-7.32	-5.97	0
Plekhd1:chr12:80722751	1.53779e-05	0.000139687	TRUE	3_prime_UTR_variant	-	c.*266A>G	protein_coding	Plekhd1	pleckstrin homology domain containing, family D (with coiled-coil domains) member 1	-	-	9.92938	15.887	29.41	0.625	B3	ENSMUSG00000066438	NA	NA	NA	0	20	0	0	7.145	9.45	10.99	14.645	27.205	NA	NA	NA	NA	NA	NA	NA	NA	NA	NA	NA	NA	NA	NA	NA	NA	NA	NA	NA	NA
Gria2:chr3:80706852	1.54246e-05	0.000139687	TRUE	intron_variant	-	c.1844+36A>G	protein_coding	Gria2	glutamate receptor, ionotropic, AMPA2 (alpha 2)	-	-	53.9844	57.16	90	0.944444	-	ENSMUSG00000033981	NA	NA	0	14.29	61.58	71.665	60.985	42.305	47.855	76.39	74.6	43.335	NA	NA	NA	NA	NA	NA	NA	NA	NA	NA	NA	NA	NA	NA	NA	NA	NA	NA	NA	NA
Ift22:chr5:136913099	1.54988e-05	0.000139897	TRUE	3_prime_UTR_variant	-	c.*126A>G	protein_coding	Ift22	intraflagellar transport 22	-	-	3.58792	10.7637	20	0.333333	PB1D10	ENSMUSG00000007987	0	0	0	0	0	0	3.845	0	1.35	9.775	17.145	10.94	0	0	0	0	-1.35	-9.775	0	-17.145	-10.94	-3.845	0	0	0	0	-1.35	-9.775	0	-17.145	-10.94	-3.845
Ecsit:chr9:22084070	1.58005e-05	0.000142153	TRUE	5_prime_UTR_variant	-	c.-70A>G	protein_coding	Ecsit	ECSIT signalling integrator	-	-	2.04917	9.836	14.29	0.208333	B1F2	ENSMUSG00000066839	0	0	0	0	0	0	0	0	3.125	13.965	4.165	3.335	0	0	0	0	-3.125	-13.965	0	-4.165	-3.335	0	0	0	0	0	-3.125	-13.965	0	-4.165	-3.335	0
Ube2b:chr11:51987233	1.64733e-05	0.000147722	TRUE	intron_variant	-	c.331-423A>G	protein_coding	Ube2b	ubiquitin-conjugating enzyme E2B	-	-	18.4084	26.9046	57.14	0.684211	B1_Mus1	ENSMUSG00000020390	0	6.25	20	0	18.335	29.91	20.365	27.165	0	57.14	40	28.57	-6.25	-20	0	-18.335	0	-57.14	-29.91	-40	-28.57	-20.365	-27.165	-13.75	6.25	-12.085	6.25	-50.89	-23.66	-33.75	-22.32	-14.115
Mrpl24:chr3:87921521	1.68772e-05	0.000150851	TRUE	intron_variant	-	c.-49-296A>G	protein_coding	Mrpl24	mitochondrial ribosomal protein L24	-	-	7.99083	19.178	55.56	0.416667	B1F2	ENSMUSG00000019710	0	6.25	4.545	3.845	9.375	0	0	9.45	0	0	42.78	19.645	-6.25	-4.545	-3.845	-9.375	0	0	0	-42.78	-19.645	0	-9.45	1.705	2.405	-3.125	6.25	6.25	6.25	-36.53	-13.395	6.25
Raly:chr2:154848657	1.75089e-05	0.000155989	FALSE	intron_variant	-	c.-9-8612A>G	protein_coding	Raly	hnRNP-associated with lethal yellow	-	-	3.429	17.145	20	0.2	B1_Mm	ENSMUSG00000027593	NA	NA	0	NA	0	NA	0	0	17.145	0	0	0	NA	NA	NA	NA	NA	NA	NA	NA	NA	NA	NA	NA	NA	NA	NA	NA	NA	NA	NA	NA
Smarca4:chr9:21632923	1.78484e-05	0.000158499	FALSE	missense_variant	p.S31G	c.91A>G	protein_coding	Smarca4	SWI/SNF related, matrix associated, actin dependent regulator of chromatin, subfamily a, member 4	-	tolerated_low_confidence	0.389565	2.98667	4.08	0.130435	-	ENSMUSG00000032187	0	0	1.19	0	0	3.29	0	0	0	0	0	0	0	-1.19	0	0	0	0	-3.29	0	0	0	0	-1.19	0	0	0	0	-3.29	0	0	0
Hsf2:chr10:57507125	1.83761e-05	0.000162658	TRUE	intron_variant	-	c.1173+823A>G	protein_coding	Hsf2	heat shock factor 2	-	-	8.92857	18.75	37.5	0.47619	-	ENSMUSG00000019878	0	NA	4.165	3.57	10.715	4.545	0	6.25	0	35.415	19.09	20	NA	-4.165	-3.57	-10.715	0	-35.415	-4.545	-19.09	-20	0	-6.25	NA	NA	NA	NA	NA	NA	NA	NA	NA
Mrps25:chr6:92171789	1.8844e-05	0.000166264	FALSE	3_prime_UTR_variant	-	c.*3233A>G	protein_coding	Mrps25	mitochondrial ribosomal protein S25	-	-	1.03708	4.14833	7.5	0.25	-	ENSMUSG00000014551	0	0	1.85	1.165	1.135	0	0	0	0	0	1.515	6.78	0	-1.85	-1.165	-1.135	0	0	0	-1.515	-6.78	0	0	-1.85	-1.165	-1.135	0	0	0	-1.515	-6.78	0
Ankrd28:chr14:31700665	1.90719e-05	0.000167735	TRUE	3_prime_UTR_variant	-	c.*1355A>G	protein_coding	Ankrd28	ankyrin repeat domain 28	-	-	3.76	6.94154	15.38	0.541667	-	ENSMUSG00000014496	0	0	0	2.175	3.18	4.105	3.03	9.75	0	4.955	14.355	3.57	0	0	-2.175	-3.18	0	-4.955	-4.105	-14.355	-3.57	-3.03	-9.75	0	-2.175	-3.18	0	-4.955	-4.105	-14.355	-3.57	-3.03
Gm29650:chrY:1048572	1.95356e-05	0.000171264	FALSE	non_coding_transcript_exon_variant	-	n.180A>G	lincRNA	Gm29650	predicted gene 29650	-	-	1.14579	5.4425	7.69	0.210526	Lx2B2	ENSMUSG00000099876	0	0	0	0	0	0	0	0	0	2.175	4.865	7.69	0	0	0	0	0	-2.175	0	-4.865	-7.69	0	0	0	0	0	0	-2.175	0	-4.865	-7.69	0
Psma3:chr12:70995129	2.06116e-05	0.000180036	TRUE	3_prime_UTR_variant	-	c.*734A>G	protein_coding	Psma3	proteasome (prosome, macropain) subunit, alpha type 3	rs864260984	-	25.5904	34.1206	77.78	0.75	B3	ENSMUSG00000060073	0	5	0	7.145	21.665	22.145	20.19	26.04	43.275	52.68	48.18	60.765	-5	0	-7.145	-21.665	-43.275	-52.68	-22.145	-48.18	-60.765	-20.19	-26.04	5	-2.145	-16.665	-38.275	-47.68	-17.145	-43.18	-55.765	-15.19
Snhg11:chr2:158383658	2.06674e-05	0.000180036	TRUE	3_prime_UTR_variant	-	c.*2743A>G	protein_coding	Snhg11	small nucleolar RNA host gene 11	-	-	1.00435	2.56667	4.55	0.391304	B2_Mm2	ENSMUSG00000044349	0	0	0	0	0	0	0	2.135	3.41	0.91	2.13	2.965	0	0	0	0	-3.41	-0.91	0	-2.13	-2.965	0	-2.135	0	0	0	-3.41	-0.91	0	-2.13	-2.965	0
Btrc:chr19:45524744	2.08649e-05	0.000181181	FALSE	intron_variant	-	c.1657-2520A>G	protein_coding	Btrc	beta-transducin repeat containing protein	-	-	2.24174	8.59333	13.04	0.26087	B3	ENSMUSG00000025217	0	0	0	0	0	0	0	0	4.76	11.52	2.275	7.225	0	0	0	0	-4.76	-11.52	0	-2.275	-7.225	0	0	0	0	0	-4.76	-11.52	0	-2.275	-7.225	0
Paip1:chr13:119457062	2.13316e-05	0.00018465	FALSE	missense_variant	p.E395G	c.1184A>G	protein_coding	Paip1	polyadenylate binding protein-interacting protein 1	-	deleterious	0.425	3.4	3.85	0.125	-	ENSMUSG00000025451	0	0	0	0	3.485	0	0	0	0	0	1.615	0	0	0	0	-3.485	0	0	0	-1.615	0	0	0	0	0	-3.485	0	0	0	-1.615	0	0
Ro60:chr1:143755364	2.15958e-05	0.000186348	TRUE	3_prime_UTR_variant	-	c.*2378A>G	protein_coding	Ro60	TROVE domain family, member 2	-	-	3.54875	7.74273	14.81	0.458333	B1_Mm	ENSMUSG00000018199	0	0	0	0	3.84	1.615	2.5	2.175	0	11.25	10.035	11.17	0	0	0	-3.84	0	-11.25	-1.615	-10.035	-11.17	-2.5	-2.175	0	0	-3.84	0	-11.25	-1.615	-10.035	-11.17	-2.5
Iws1:chr18:32102542	2.21992e-05	0.000190955	TRUE	3_prime_UTR_variant	-	c.*5261A>G	protein_coding	Iws1	IWS1, SUPT6 interacting protein	-	-	20.3562	22.2068	60	0.916667	B1_Mur1	ENSMUSG00000024384	6.25	27.69	21.21	10	16.67	7.735	16.07	22.22	7.145	25	24.285	60	-21.44	-14.96	-3.75	-10.42	-0.895	-18.75	-1.485	-18.035	-53.75	-9.82	-15.97	6.48	17.69	11.02	20.545	2.69	19.955	3.405	-32.31	11.62
Wdr31:chr4:62452768	2.23435e-05	0.000191596	TRUE	3_prime_UTR_variant	-	c.*1009A>G	protein_coding	Wdr31	WD repeat domain 31	-	-	1.41455	5.18667	10	0.272727	B1_Mus1	ENSMUSG00000028391	0	0	0	0	0	0	7.94	0	1.39	0	1.615	4.615	0	0	0	0	-1.39	0	0	-1.615	-4.615	-7.94	0	0	0	0	-1.39	0	0	-1.615	-4.615	-7.94
Ppp3cc:chr14:70229667	2.2438e-05	0.000191806	TRUE	intron_variant	-	c.1139-4619A>G	protein_coding	Ppp3cc	protein phosphatase 3, catalytic subunit, gamma isoform	-	-	3.37083	6.74167	10	0.5	B1_Mur2	ENSMUSG00000022092	NA	NA	NA	NA	NA	NA	0	0	0	8.335	5.715	6.175	NA	NA	NA	NA	NA	NA	NA	NA	NA	NA	NA	NA	NA	NA	NA	NA	NA	NA	NA	NA
Rock1:chr18:10074706	2.25401e-05	0.000192081	TRUE	intron_variant	-	c.3353-1521A>G	protein_coding	Rock1	Rho-associated coiled-coil containing protein kinase 1	-	-	60.208	66.8978	83.33	0.9	B2_Mm2	ENSMUSG00000024290	NA	NA	0	57.14	NA	60	NA	NA	56.82	83.33	75.715	68.27	NA	NA	NA	NA	NA	NA	NA	NA	NA	NA	NA	NA	NA	NA	NA	NA	NA	NA	NA	NA
Rpgrip1:chr14:52129305	2.30286e-05	0.000195637	FALSE	intron_variant	-	c.790-209A>G	protein_coding	Rpgrip1	retinitis pigmentosa GTPase regulator interacting protein 1	-	-	25.3825	29.0086	57.14	0.875	B1_Mur1	ENSMUSG00000057132	NA	NA	NA	NA	27.145	0	17.79	13.92	12.44	47.275	30.92	53.57	NA	NA	NA	NA	NA	NA	NA	NA	NA	NA	NA	NA	NA	NA	NA	NA	NA	NA	NA	NA
Mad2l1:chr6:66540081	2.32996e-05	0.000197327	TRUE	intron_variant	-	c.*7+131A>G	protein_coding	Mad2l1	MAD2 mitotic arrest deficient-like 1	-	-	15.7779	21.0372	55.56	0.75	-	ENSMUSG00000029910	5.355	5	7.77	4	14.595	2.94	16.575	5.555	8.335	28.335	44.445	46.43	0.355	-2.415	1.355	-9.24	-2.98	-22.98	2.415	-39.09	-41.075	-11.22	-0.2	-2.77	1	-9.595	-3.335	-23.335	2.06	-39.445	-41.43	-11.575
Frmpd2:chr14:33567038	2.34378e-05	0.000197887	FALSE	intron_variant	-	c.3857+929A>G	protein_coding	Frmpd2	FERM and PDZ domain containing 2	-	-	17.0044	19.13	44.44	0.888889	-	ENSMUSG00000108841	NA	NA	NA	NA	NA	NA	NA	0	4.26	9.09	38.885	24.285	NA	NA	NA	NA	NA	NA	NA	NA	NA	NA	NA	NA	NA	NA	NA	NA	NA	NA	NA	NA
Cnga1:chr5:72627626	2.35397e-05	0.000198137	FALSE	intron_variant	-	c.-14-8494A>G	protein_coding	Cnga1	cyclic nucleotide gated channel alpha 1	-	-	89.86	89.86	100	1	-	ENSMUSG00000067220	100	100	100	100	100	100	100	100	83.33	62.855	64.585	64.285	0	0	0	0	16.67	37.145	0	35.415	35.715	0	0	0	0	0	16.67	37.145	0	35.415	35.715	0
Ap4s1:chr12:51732598	2.36662e-05	0.000198593	TRUE	intron_variant	-	c.306+1699A>G	protein_coding	Ap4s1	adaptor-related protein complex AP-4, sigma 1	-	-	5.90889	17.7267	25	0.333333	B1_Mur1	ENSMUSG00000020955	NA	NA	0	0	0	NA	NA	NA	10	0	0	21.59	NA	NA	NA	NA	NA	NA	NA	NA	NA	NA	NA	NA	NA	NA	NA	NA	NA	NA	NA	NA
Lactb2:chr1:13625036	2.37652e-05	0.000198816	TRUE	3_prime_UTR_variant	-	c.*1825A>G	protein_coding	Lactb2	lactamase, beta 2	-	-	9.95562	26.5483	37.5	0.375	B2_Mm2	ENSMUSG00000025937	0	0	0	0	NA	NA	0	37.5	0	7.145	25	28.75	0	0	0	NA	0	-7.145	NA	-25	-28.75	0	-37.5	0	0	NA	0	-7.145	NA	-25	-28.75	0
Nedd4:chr9:72718326	2.45561e-05	0.000204808	FALSE	missense_variant	p.R264G	c.790A>G	protein_coding	Nedd4	neural precursor cell expressed, developmentally down-regulated 4	-	deleterious	0.307083	1.474	2.17	0.208333	-	ENSMUSG00000032216	2.065	0	0.56	0	0.57	0.49	0	0	0	0	0	0	2.065	1.505	2.065	1.495	2.065	2.065	1.575	2.065	2.065	2.065	2.065	-0.56	0	-0.57	0	0	-0.49	0	0	0
Rptor:chr11:119898601	2.50163e-05	0.000208014	TRUE	3_prime_UTR_variant	-	c.*1119A>G	protein_coding	Rptor	regulatory associated protein of MTOR, complex 1	rs13468275	-	0.954167	7.63333	9.09	0.125	-	ENSMUSG00000025583	0	0	0	0	0	0	0	0	0	0	7.88	3.57	0	0	0	0	0	0	0	-7.88	-3.57	0	0	0	0	0	0	0	0	-7.88	-3.57	0
Spag9:chr11:94094362	2.5154e-05	0.000208527	TRUE	intron_variant	-	c.2356+704A>G	protein_coding	Spag9	sperm associated antigen 9	-	-	7.86286	13.76	18.18	0.571429	B1_Mur4	ENSMUSG00000020859	NA	NA	NA	NA	10.095	0	0	17.425	NA	NA	NA	NA	NA	NA	NA	NA	NA	NA	NA	NA	NA	NA	NA	NA	NA	NA	NA	NA	NA	NA	NA	NA
Prr14l:chr5:32792207	2.53308e-05	0.000209361	FALSE	3_prime_UTR_variant	-	c.*1325A>G	protein_coding	Prr14l	proline rich 14-like	-	-	1.53652	11.78	20	0.130435	-	ENSMUSG00000054280	0	0	0	0	0	0	0	0	0	0	3.125	14.545	0	0	0	0	0	0	0	-3.125	-14.545	0	0	0	0	0	0	0	0	-3.125	-14.545	0
Snhg11:chr2:158383616	2.58439e-05	0.00021296	TRUE	3_prime_UTR_variant	-	c.*2701A>G	protein_coding	Snhg11	small nucleolar RNA host gene 11	-	-	1.81875	3.96818	8.77	0.458333	B2_Mm2	ENSMUSG00000044349	0	0	0	0	0.945	0	1.085	2.715	6.17	0.875	4.95	5.085	0	0	0	-0.945	-6.17	-0.875	0	-4.95	-5.085	-1.085	-2.715	0	0	-0.945	-6.17	-0.875	0	-4.95	-5.085	-1.085
Dnajc18:chr18:35674360	2.60357e-05	0.000213898	TRUE	3_prime_UTR_variant	-	c.*759A>G	protein_coding	Dnajc18	DnaJ heat shock protein family (Hsp40) member C18	-	-	3.46667	8.32	17.24	0.416667	B1_Mur1	ENSMUSG00000024350	0	0	0	0	2.63	0	2.5	0	5.625	8.63	12.785	9.43	0	0	0	-2.63	-5.625	-8.63	0	-12.785	-9.43	-2.5	0	0	0	-2.63	-5.625	-8.63	0	-12.785	-9.43	-2.5
Mier1:chr4:103164712	2.61789e-05	0.000214432	TRUE	3_prime_UTR_variant	-	c.*1961A>G	protein_coding	Mier1	MEIR1 treanscription regulator	-	-	5.26	14.0267	33.33	0.375	PB1D7	ENSMUSG00000028522	0	0	0	0	0	0	8.335	2.94	5.32	6.25	12.5	27.775	0	0	0	0	-5.32	-6.25	0	-12.5	-27.775	-8.335	-2.94	0	0	0	-5.32	-6.25	0	-12.5	-27.775	-8.335
Calm3:chr7:16916290	2.63445e-05	0.000215147	FALSE	3_prime_UTR_variant	-	c.*658A>G	protein_coding	Calm3	calmodulin 3	-	-	1.24458	4.97833	9.09	0.25	-	ENSMUSG00000019370	0	0	0	0	0	0	0	0	0	4.095	5.975	4.865	0	0	0	0	0	-4.095	0	-5.975	-4.865	0	0	0	0	0	0	-4.095	0	-5.975	-4.865	0
Shc4:chr2:125674471	2.65068e-05	0.00021583	FALSE	intron_variant	-	c.841-4151A>G	protein_coding	Shc4	SHC (Src homology 2 domain containing) family, member 4	-	-	0.325417	2.60333	4	0.125	-	ENSMUSG00000035109	0	0	2.98	0	0	0	0.925	0	0	0	0	0	0	-2.98	0	0	0	0	0	0	0	-0.925	0	-2.98	0	0	0	0	0	0	0	-0.925
Meg3:chr12:109559014	2.68194e-05	0.000217729	TRUE	non_coding_transcript_exon_variant	-	n.1836A>G	lincRNA	Meg3	maternally expressed 3	-	-	6.009	8.012	32.08	0.75	-	ENSMUSG00000021268	NA	NA	0	0	2.11	2.325	4.445	2.64	3.765	5.31	16.18	23.315	NA	NA	NA	NA	NA	NA	NA	NA	NA	NA	NA	NA	NA	NA	NA	NA	NA	NA	NA	NA
Blcap:chr2:157558160	2.70034e-05	0.000218478	TRUE	5_prime_UTR_variant	-	c.-7A>G	protein_coding	Blcap	bladder cancer associated protein	-	-	1.9375	6.45833	12.5	0.3	-	ENSMUSG00000067787	0	NA	0	0	0	0	0	12.5	0	3.84	5.95	3.335	NA	0	0	0	0	-3.84	0	-5.95	-3.335	0	-12.5	NA	NA	NA	NA	NA	NA	NA	NA	NA
Fam169a:chr13:97119410	2.70709e-05	0.000218478	FALSE	intron_variant	-	c.1254+879A>G	protein_coding	Fam169a	family with sequence similarity 169, member A	-	-	4.63812	9.27625	16.67	0.5	B1_Mur2	ENSMUSG00000041817	NA	16.67	0	NA	0	0	0	10.795	0	5.13	1.615	11.23	NA	NA	NA	NA	NA	NA	NA	NA	NA	NA	NA	16.67	NA	16.67	16.67	11.54	16.67	15.055	5.44	16.67
A930015D03Rik:chr17:36000036	2.72772e-05	0.000219497	TRUE	intron_variant,non_coding_transcript_variant	-	n.108+5476A>G	antisense	A930015D03Rik	RIKEN cDNA A930015D03 gene	-	-	7.8945	15.789	30	0.5	B1_Mur2	ENSMUSG00000092368	0	0	3.845	0	NA	20	19.84	5.555	0	26.765	10	2.94	0	-3.845	0	NA	0	-26.765	-20	-10	-2.94	-19.84	-5.555	-3.845	0	NA	0	-26.765	-20	-10	-2.94	-19.84
Snhg11:chr2:158384970	2.75197e-05	0.000220801	FALSE	3_prime_UTR_variant	-	c.*4055A>G	protein_coding	Snhg11	small nucleolar RNA host gene 11	-	-	2.39042	6.37444	12.82	0.375	B1_Mus1	ENSMUSG00000044349	0	0	0	0	0	1.43	0	3.49	0.96	3.585	11.17	8.05	0	0	0	0	-0.96	-3.585	-1.43	-11.17	-8.05	0	-3.49	0	0	0	-0.96	-3.585	-1.43	-11.17	-8.05	0
Opn1mw:chrX:74145301	2.76876e-05	0.000221069	FALSE	intron_variant	-	c.969+1616A>G	protein_coding	Opn1mw	opsin 1 (cone pigments), medium-wave-sensitive (color blindness, deutan)	-	-	18.1525	24.2033	30.77	0.75	MLT1C	ENSMUSG00000031394	NA	NA	NA	NA	NA	NA	NA	NA	0	29.275	22.5	20.835	NA	NA	NA	NA	NA	NA	NA	NA	NA	NA	NA	NA	NA	NA	NA	NA	NA	NA	NA	NA
Akap8:chr17:32304591	2.77142e-05	0.000221069	TRUE	3_prime_UTR_variant	-	c.*666A>G	protein_coding	Akap8	A kinase (PRKA) anchor protein 8	-	-	2.70792	4.64214	11.11	0.583333	B1_Mus2	ENSMUSG00000024045	1.615	0	0	1.47	1.28	9.555	1.43	1.665	1.665	6.665	2.86	4.29	1.615	1.615	0.145	0.335	-0.05	-5.05	-7.94	-1.245	-2.675	0.185	-0.05	0	-1.47	-1.28	-1.665	-6.665	-9.555	-2.86	-4.29	-1.43
Draxin:chr4:148100373	2.85924e-05	0.000227413	TRUE	3_prime_UTR_variant	-	c.*2097A>G	protein_coding	Draxin	dorsal inhibitory axon guidance protein	-	-	25.0958	33.4611	83.33	0.75	B1_Mur1	ENSMUSG00000029005	22.22	0	2.94	21.765	83.33	35	NA	38.095	NA	NA	NA	NA	22.22	19.28	0.455	-61.11	NA	NA	-12.78	NA	NA	NA	-15.875	-2.94	-21.765	-83.33	NA	NA	-35	NA	NA	NA
Zfp811:chr17:32796133	2.87849e-05	0.000228283	TRUE	3_prime_UTR_variant	-	c.*1273A>G	protein_coding	Zfp811	zinc finger protein 811	-	-	20.6737	23.1059	50	0.894737	B3	ENSMUSG00000055202	5.57	7.145	4.76	11.495	40.79	21.325	47.06	40	20.835	28.57	26.665	NA	-1.575	0.81	-5.925	-35.22	-15.265	-23	-15.755	-21.095	NA	-41.49	-34.43	2.385	-4.35	-33.645	-13.69	-21.425	-14.18	-19.52	NA	-39.915
Serinc5:chr13:92687989	3.0175e-05	0.000238617	TRUE	intron_variant	-	c.555-630A>G	protein_coding	Serinc5	serine incorporator 5	-	-	3.90765	13.286	20	0.294118	B3A	ENSMUSG00000021703	NA	NA	NA	0	0	0	0	0	0	3.57	15.48	14.165	NA	NA	NA	NA	NA	NA	NA	NA	NA	NA	NA	NA	NA	NA	NA	NA	NA	NA	NA	NA
Rbck1:chr2:152325826	3.06486e-05	0.00024163	TRUE	intron_variant	-	c.460+390A>G	protein_coding	Rbck1	RanBP-type and C3HC4-type zinc finger containing 1	-	-	15.7578	23.6367	57.14	0.666667	B1_Mus1	ENSMUSG00000027466	0	NA	12.5	NA	57.14	28.57	NA	NA	0	16.25	NA	5.555	NA	-12.5	NA	-57.14	0	-16.25	-28.57	NA	-5.555	NA	NA	NA	NA	NA	NA	NA	NA	NA	NA	NA
Dnajc18:chr18:35674353	3.07321e-05	0.00024163	TRUE	3_prime_UTR_variant	-	c.*766A>G	protein_coding	Dnajc18	DnaJ heat shock protein family (Hsp40) member C18	rs864293925	-	1.4925	5.97	11.76	0.25	B1_Mur1	ENSMUSG00000024350	0	0	0	0	0	0	5.72	8.38	2.38	0	1.43	0	0	0	0	0	-2.38	0	0	-1.43	0	-5.72	-8.38	0	0	0	-2.38	0	0	-1.43	0	-5.72
Map7:chr10:20252131	3.08621e-05	0.000241959	TRUE	intron_variant	-	c.637+1651A>G	protein_coding	Map7	microtubule-associated protein 7	-	-	3.82059	12.99	20	0.294118	B1F1	ENSMUSG00000019996	NA	NA	NA	0	0	0	0	0	0	4.165	16.25	12.06	NA	NA	NA	NA	NA	NA	NA	NA	NA	NA	NA	NA	NA	NA	NA	NA	NA	NA	NA	NA
Ebna1bp2:chr4:118626875	3.10467e-05	0.000242712	TRUE	3_prime_UTR_variant	-	c.*1005A>G	protein_coding	Ebna1bp2	EBNA1 binding protein 2	-	-	9.26083	13.8912	25.71	0.666667	B1_Mur4,MT2B2	ENSMUSG00000028729	0	0	0	9.09	8	9.43	7.405	4.2	13.395	18.61	24.925	16.075	0	0	-9.09	-8	-13.395	-18.61	-9.43	-24.925	-16.075	-7.405	-4.2	0	-9.09	-8	-13.395	-18.61	-9.43	-24.925	-16.075	-7.405
Ddb2:chr2:91234398	3.13488e-05	0.000244378	TRUE	intron_variant	-	c.265-99A>G	protein_coding	Ddb2	damage specific DNA binding protein 2	-	-	9.68682	19.3736	33.33	0.5	MT2B,B1_Mur1	ENSMUSG00000002109	0	0	0	0	4.165	0	11.54	5	19.375	15.34	20.835	30.3	0	0	0	-4.165	-19.375	-15.34	0	-20.835	-30.3	-11.54	-5	0	0	-4.165	-19.375	-15.34	0	-20.835	-30.3	-11.54
Ccnl2:chr4:155816405	3.33026e-05	0.000258873	FALSE	intron_variant	-	c.588+1042A>G	protein_coding	Ccnl2	cyclin L2	-	-	2.815	12.386	25	0.227273	B2_Mm2	ENSMUSG00000029068	0	0	0	0	0	0	0	17.045	0	12.5	7.67	0	0	0	0	0	0	-12.5	0	-7.67	0	0	-17.045	0	0	0	0	-12.5	0	-7.67	0	0
Ap1g1:chr8:109841999	3.35393e-05	0.000259977	TRUE	intron_variant	-	c.1098-1354A>G	protein_coding	Ap1g1	adaptor protein complex AP-1, gamma 1 subunit	-	-	27.2113	31.3977	83.33	0.866667	B1_Mur1	ENSMUSG00000031731	NA	NA	16.67	0	31.25	30	41.665	18.255	6.25	83.33	26.665	NA	NA	NA	NA	NA	NA	NA	NA	NA	NA	NA	NA	NA	NA	NA	NA	NA	NA	NA	NA	NA
Pet100:chr8:3623499	3.44665e-05	0.000266412	FALSE	3_prime_UTR_variant	-	c.*192A>G	protein_coding	Pet100	PET100 homolog	-	-	0.551667	2.4825	3.57	0.222222	-	ENSMUSG00000087687	NA	NA	0	0	0	0	0	0	0	0.86	0.805	3.3	NA	NA	NA	NA	NA	NA	NA	NA	NA	NA	NA	NA	NA	NA	NA	NA	NA	NA	NA	NA
Psma3:chr12:70995180	3.53108e-05	0.000272171	TRUE	3_prime_UTR_variant	-	c.*785A>G	protein_coding	Psma3	proteasome (prosome, macropain) subunit, alpha type 3	-	-	12.3729	22.8423	52	0.541667	B3	ENSMUSG00000060073	0	0	0	0	0	9.525	7.5	11.555	20.165	25.655	26.645	47.43	0	0	0	0	-20.165	-25.655	-9.525	-26.645	-47.43	-7.5	-11.555	0	0	0	-20.165	-25.655	-9.525	-26.645	-47.43	-7.5
Klhl24:chr16:20123739	3.5518e-05	0.000272476	TRUE	3_prime_UTR_variant	-	c.*633A>G	protein_coding	Klhl24	kelch-like 24	-	-	4.03333	6.45333	17.86	0.625	B3	ENSMUSG00000062901	0	0	0	1.43	2.285	2.305	1.25	2.705	5.32	13.93	9.775	9.4	0	0	-1.43	-2.285	-5.32	-13.93	-2.305	-9.775	-9.4	-1.25	-2.705	0	-1.43	-2.285	-5.32	-13.93	-2.305	-9.775	-9.4	-1.25
Ovca2:chr11:75176344	3.5549e-05	0.000272476	TRUE	3_prime_UTR_variant	-	c.*1550A>G	protein_coding	Ovca2	candidate tumor suppressor in ovarian cancer 2	-	-	23.3513	24.3665	75	0.958333	-	ENSMUSG00000038268	2.175	14.665	6.525	14.09	20.525	16.27	29.395	17.045	22.5	42.93	37.845	56.25	-12.49	-4.35	-11.915	-18.35	-20.325	-40.755	-14.095	-35.67	-54.075	-27.22	-14.87	8.14	0.575	-5.86	-7.835	-28.265	-1.605	-23.18	-41.585	-14.73
Ankrd28:chr14:31700626	3.64681e-05	0.000278742	TRUE	3_prime_UTR_variant	-	c.*1394A>G	protein_coding	Ankrd28	ankyrin repeat domain 28	-	-	7.65417	10.8059	34.78	0.708333	-	ENSMUSG00000014496	0	0	0	2	5.22	4.76	5.03	5.91	11.52	26.48	17.36	13.57	0	0	-2	-5.22	-11.52	-26.48	-4.76	-17.36	-13.57	-5.03	-5.91	0	-2	-5.22	-11.52	-26.48	-4.76	-17.36	-13.57	-5.03
Cds2:chr2:132309884	3.67627e-05	0.000280213	TRUE	3_prime_UTR_variant	-	c.*4599A>G	protein_coding	Cds2	CDP-diacylglycerol synthase (phosphatidate cytidylyltransferase) 2	-	-	2.14458	6.43375	11.32	0.333333	MIRb	ENSMUSG00000058793	0	0	0	0	0	3.335	0	0	4	6.075	9.76	2.565	0	0	0	0	-4	-6.075	-3.335	-9.76	-2.565	0	0	0	0	0	-4	-6.075	-3.335	-9.76	-2.565	0
Cacna1d:chr14:30066121	3.71719e-05	0.000282547	TRUE	missense_variant	p.I1619M	c.4857A>G	protein_coding	Cacna1d	calcium channel, voltage-dependent, L type, alpha 1D subunit	-	deleterious	21.05	28.4794	53.85	0.73913	-	ENSMUSG00000015968	4.35	0	0	3.57	21.59	12.5	17.62	21.97	30.3	30.88	51.47	50	4.35	4.35	0.78	-17.24	-25.95	-26.53	-8.15	-47.12	-45.65	-13.27	-17.62	0	-3.57	-21.59	-30.3	-30.88	-12.5	-51.47	-50	-17.62
Desi1:chr15:82009874	3.75158e-05	0.000284335	TRUE	intron_variant	-	c.88+6004A>G	protein_coding	Desi1	desumoylating isopeptidase 1	-	-	9.78	13.692	16.67	0.714286	B1_Mus2	ENSMUSG00000022472	NA	NA	NA	NA	NA	NA	NA	NA	13.395	14.585	0	12.5	NA	NA	NA	NA	NA	NA	NA	NA	NA	NA	NA	NA	NA	NA	NA	NA	NA	NA	NA	NA
Ovca2:chr11:75176340	3.76143e-05	0.000284335	TRUE	3_prime_UTR_variant	-	c.*1554A>G	protein_coding	Ovca2	candidate tumor suppressor in ovarian cancer 2	-	-	4.93333	11.84	19.05	0.416667	-	ENSMUSG00000038268	0	3.57	0	0	7.94	0	0	6.25	0	11.515	12.71	17.215	-3.57	0	0	-7.94	0	-11.515	0	-12.71	-17.215	0	-6.25	3.57	3.57	-4.37	3.57	-7.945	3.57	-9.14	-13.645	3.57
Ndnf:chr6:65707483	4.12716e-05	0.000311124	TRUE	3_prime_UTR_variant	-	c.*3038A>G	protein_coding	Ndnf	neuron-derived neurotrophic factor	-	-	7.34727	13.47	24	0.545455	B3	ENSMUSG00000049001	NA	NA	0	NA	NA	NA	NA	0	0	3.96	18.25	18.2	NA	NA	NA	NA	NA	NA	NA	NA	NA	NA	NA	NA	NA	NA	NA	NA	NA	NA	NA	NA
Crk:chr11:75705291	4.15315e-05	0.000312019	FALSE	3_prime_UTR_variant	-	c.*1788A>G	protein_coding	Crk	v-crk avian sarcoma virus CT10 oncogene homolog	-	-	2.29083	5.498	15.38	0.416667	B1_Mur2	ENSMUSG00000017776	0	0	0	0	0	0	1.065	2.355	2.58	3.03	7.32	11.14	0	0	0	0	-2.58	-3.03	0	-7.32	-11.14	-1.065	-2.355	0	0	0	-2.58	-3.03	0	-7.32	-11.14	-1.065
Rpa1:chr11:75300999	4.16177e-05	0.000312019	TRUE	3_prime_UTR_variant	-	c.*306A>G	protein_coding	Rpa1	replication protein A1	-	-	4.67708	7.48333	29.63	0.625	-	ENSMUSG00000000751	0	3.525	0	2.565	1.25	1.785	1.785	2	2.78	10.66	21.065	8.71	-3.525	0	-2.565	-1.25	-2.78	-10.66	-1.785	-21.065	-8.71	-1.785	-2	3.525	0.96	2.275	0.745	-7.135	1.74	-17.54	-5.185	1.74
Cox19:chr5:139341281	4.1829e-05	0.000312748	TRUE	intron_variant	-	c.194+1282A>G	protein_coding	Cox19	cytochrome c oxidase assembly protein 19	-	-	4.2945	10.7363	22.22	0.4	B1F	ENSMUSG00000045438	NA	NA	0	0	0	0	7.105	0	4.165	2.78	11.535	17.36	NA	NA	NA	NA	NA	NA	NA	NA	NA	NA	NA	NA	NA	NA	NA	NA	NA	NA	NA	NA
Ebna1bp2:chr4:118626779	4.21408e-05	0.000314224	TRUE	3_prime_UTR_variant	-	c.*909A>G	protein_coding	Ebna1bp2	EBNA1 binding protein 2	-	-	2.12125	6.36375	10	0.333333	B1_Mur4	ENSMUSG00000028729	0	0	0	3.335	0	0	0	0	2.275	6.905	7.5	5.44	0	0	-3.335	0	-2.275	-6.905	0	-7.5	-5.44	0	0	0	-3.335	0	-2.275	-6.905	0	-7.5	-5.44	0
Elp2:chr18:24635002	4.25296e-05	0.000316263	FALSE	missense_variant	p.N771S	c.2312A>G	protein_coding	Elp2	elongator acetyltransferase complex subunit 2	-	tolerated	0.314583	2.51667	3.85	0.125	-	ENSMUSG00000024271	0	0	0	2.85	0	0	0	0	0	0	0.925	0	0	0	-2.85	0	0	0	0	-0.925	0	0	0	0	-2.85	0	0	0	0	-0.925	0	0
Cisd2:chr3:135406870	4.30331e-05	0.000319143	TRUE	3_prime_UTR_variant	-	c.*1931A>G	protein_coding	Cisd2	CDGSH iron sulfur domain 2	-	-	3.00167	5.54154	12.5	0.541667	B3	ENSMUSG00000028165	0	0	1.56	0	3.91	1.665	1.515	3.28	1.35	2.855	9.28	10.605	0	-1.56	0	-3.91	-1.35	-2.855	-1.665	-9.28	-10.605	-1.515	-3.28	-1.56	0	-3.91	-1.35	-2.855	-1.665	-9.28	-10.605	-1.515
Rsrc2:chr5:123741252	4.43232e-05	0.000327825	TRUE	intron_variant	-	c.205-390A>G	protein_coding	Rsrc2	arginine/serine-rich coiled-coil 2	-	-	12.7242	20.3587	43.75	0.625	B1_Mur3	ENSMUSG00000029422	0	21.75	3.845	20.95	0	4.165	0	3.57	9.72	31.815	22.5	34.375	-21.75	-3.845	-20.95	0	-9.72	-31.815	-4.165	-22.5	-34.375	0	-3.57	17.905	0.8	21.75	12.03	-10.065	17.585	-0.75	-12.625	21.75
Cdk7:chr13:100702832	4.46404e-05	0.000329283	TRUE	3_prime_UTR_variant	-	c.*646A>G	protein_coding	Cdk7	cyclin-dependent kinase 7	-	-	11.3926	20.1562	41.67	0.565217	B1_Mur1	ENSMUSG00000069089	2.94	0	2.94	14.955	0	8.335	0	19.84	0	21.59	22.915	37.5	2.94	0	-12.015	2.94	2.94	-18.65	-5.395	-19.975	-34.56	2.94	-16.9	-2.94	-14.955	0	0	-21.59	-8.335	-22.915	-37.5	0
Btrc:chr19:45526786	4.50475e-05	0.000331395	TRUE	intron_variant	-	c.1657-478A>G	protein_coding	Btrc	beta-transducin repeat containing protein	-	-	58.0348	58.0348	85.71	1	B3	ENSMUSG00000025217	16.67	54.465	47.22	33.635	58.98	34.72	64.34	56.43	68.88	78.26	76.425	85.71	-37.795	-30.55	-16.965	-42.31	-52.21	-61.59	-18.05	-59.755	-69.04	-47.67	-39.76	7.245	20.83	-4.515	-14.415	-23.795	19.745	-21.96	-31.245	-9.875
Tra2a:chr6:49254768	4.5523e-05	0.000333997	TRUE	intron_variant	-	c.37-2253A>G	protein_coding	Tra2a	transformer 2 alpha	-	-	1.72875	5.18625	8.33	0.333333	B1_Mus1	ENSMUSG00000029817	0	0	1.925	0	0	0	0	0	5.57	6.165	5.42	1.665	0	-1.925	0	0	-5.57	-6.165	0	-5.42	-1.665	0	0	-1.925	0	0	-5.57	-6.165	0	-5.42	-1.665	0
Agl:chr3:116744668	4.58618e-05	0.000335586	TRUE	3_prime_UTR_variant	-	c.*150A>G	protein_coding	Agl	amylo-1,6-glucosidase, 4-alpha-glucanotransferase	-	-	1.63875	9.8325	16.67	0.166667	B1_Mur4	ENSMUSG00000033400	2.94	0	0	0	0	0	0	0	0	3.845	0	12.88	2.94	2.94	2.94	2.94	2.94	-0.905	2.94	2.94	-9.94	2.94	2.94	0	0	0	0	-3.845	0	0	-12.88	0
Tgoln1:chr6:72608983	4.78637e-05	0.000349303	FALSE	3_prime_UTR_variant	-	c.*3122A>G	protein_coding	Tgoln1	trans-golgi network protein	-	-	1.05583	5.068	6.67	0.208333	B1_Mur2	ENSMUSG00000056429	0	0	0	0	0	0	0	5.335	0	0	2.44	4.895	0	0	0	0	0	0	0	-2.44	-4.895	0	-5.335	0	0	0	0	0	0	-2.44	-4.895	0
4930447C04Rik:chr12:72906462	4.8607e-05	0.000353787	FALSE	intron_variant	-	c.676-183A>G	protein_coding	4930447C04Rik	RIKEN cDNA 4930447C04 gene	-	-	4.2525	7.85077	17.65	0.541667	B1_Mus2	ENSMUSG00000021098	0	0	2.275	2.38	2.275	5.32	2.175	0	2.175	10.28	14.595	9.555	0	-2.275	-2.38	-2.275	-2.175	-10.28	-5.32	-14.595	-9.555	-2.175	0	-2.275	-2.38	-2.275	-2.175	-10.28	-5.32	-14.595	-9.555	-2.175
Slc27a1:chr8:71586599	5.00128e-05	0.000363029	FALSE	3_prime_UTR_variant	-	c.*540A>G	protein_coding	Slc27a1	solute carrier family 27 (fatty acid transporter), member 1	-	-	4.48333	10.76	22.22	0.416667	B1_Mm	ENSMUSG00000031808	0	0	16.665	4.165	3.125	0	3.125	0	0	3.57	9.82	13.33	0	-16.665	-4.165	-3.125	0	-3.57	0	-9.82	-13.33	-3.125	0	-16.665	-4.165	-3.125	0	-3.57	0	-9.82	-13.33	-3.125
Rbbp4:chr4:129309984	5.01414e-05	0.000363029	TRUE	3_prime_UTR_variant	-	c.*108A>G	protein_coding	Rbbp4	retinoblastoma binding protein 4, chromatin remodeling factor	-	-	0.982917	2.94875	6.52	0.333333	-	ENSMUSG00000057236	0	0	0	0.86	0	0	2.405	1.6	1.82	0	5.11	0	0	0	-0.86	0	-1.82	0	0	-5.11	0	-2.405	-1.6	0	-0.86	0	-1.82	0	0	-5.11	0	-2.405
Selenot:chr3:58590809	5.05361e-05	0.000364924	TRUE	3_prime_UTR_variant	-	c.*144A>G	protein_coding	Selenot	selenoprotein T	-	-	0.59	4.72	7.14	0.125	-	ENSMUSG00000075700	0	0	0	0	0	0	0	0	0	1.785	5.295	0	0	0	0	0	0	-1.785	0	-5.295	0	0	0	0	0	0	0	-1.785	0	-5.295	0	0
Vav2:chr2:27263706	5.12026e-05	0.000368766	TRUE	3_prime_UTR_variant	-	c.*458A>G	protein_coding	Vav2	vav 2 oncogene	-	-	9.15684	28.9967	66.67	0.315789	-	ENSMUSG00000009621	0	0	0	2.94	0	0	0	0	28.57	21.43	48.335	NA	0	0	-2.94	0	-28.57	-21.43	0	-48.335	NA	0	0	0	-2.94	0	-28.57	-21.43	0	-48.335	NA	0
Gnl3l:chrX:150984261	5.26937e-05	0.000378512	TRUE	3_prime_UTR_variant	-	c.*1843A>G	protein_coding	Gnl3l	guanine nucleotide binding protein-like 3 (nucleolar)-like	-	-	3.80333	11.41	25.93	0.333333	PB1D7	ENSMUSG00000025266	0	0	0	0	0	0	0	1.28	5.68	8.295	18.4	11.985	0	0	0	0	-5.68	-8.295	0	-18.4	-11.985	0	-1.28	0	0	0	-5.68	-8.295	0	-18.4	-11.985	0
Tgoln1:chr6:72616005	5.32048e-05	0.000381185	FALSE	missense_variant	p.D164G	c.491A>G	protein_coding	Tgoln1	trans-golgi network protein	-	tolerated	0.97	4.656	7.84	0.208333	-	ENSMUSG00000056429	2	0	0	0	0	0	0	0	0	0	5.845	3.795	2	2	2	2	2	2	2	-3.845	-1.795	2	2	0	0	0	0	0	0	-5.845	-3.795	0
Ncl:chr1:86347802	5.34964e-05	0.000382276	TRUE	3_prime_UTR_variant	-	c.*2818A>G	protein_coding	Ncl	nucleolin	-	-	3.84625	7.6925	19.23	0.5	B1_Mus1	ENSMUSG00000026234	0	0	2.275	0	13.615	2.085	2.38	0	2.175	6.065	11.21	6.35	0	-2.275	0	-13.615	-2.175	-6.065	-2.085	-11.21	-6.35	-2.38	0	-2.275	0	-13.615	-2.175	-6.065	-2.085	-11.21	-6.35	-2.38
Pde12:chr14:26661205	5.39437e-05	0.000384471	TRUE	3_prime_UTR_variant	-	c.*4320A>G	protein_coding	Pde12	phosphodiesterase 12	rs864281570	-	8.763	14.605	18.18	0.6	B1_Mur4	ENSMUSG00000043702	0	NA	NA	0	13.89	NA	0	18.18	12.5	0	14.585	NA	NA	NA	0	-13.89	-12.5	0	NA	-14.585	NA	0	-18.18	NA	NA	NA	NA	NA	NA	NA	NA	NA
Gm49394:chr7:142653728	5.52699e-05	0.000392903	TRUE	3_prime_UTR_variant	-	c.*682A>G	protein_coding	Gm49394	predicted gene, 49394	-	-	1.4425	11.54	15	0.125	-	ENSMUSG00000115302	0	0	0	0	0	0	0	0	0	5.265	0	12.045	0	0	0	0	0	-5.265	0	0	-12.045	0	0	0	0	0	0	-5.265	0	0	-12.045	0
Fam32a:chr8:72222901	5.5443e-05	0.000393115	FALSE	3_prime_UTR_variant	-	c.*651A>G	protein_coding	Fam32a	family with sequence similarity 32, member A	-	-	0.48	3.84	5.88	0.125	-	ENSMUSG00000003039	0	0	0	0	0	0	0	0	4.33	1.43	0	0	0	0	0	0	-4.33	-1.43	0	0	0	0	0	0	0	0	-4.33	-1.43	0	0	0	0
Rpa1:chr11:75300610	5.65752e-05	0.000399476	TRUE	3_prime_UTR_variant	-	c.*695A>G	protein_coding	Rpa1	replication protein A1	rs13472446	-	2.81375	6.13909	23.08	0.458333	-	ENSMUSG00000000751	1.085	0	0	0	1.43	0	0	1.665	3.565	7.24	2.83	15.95	1.085	1.085	1.085	-0.345	-2.48	-6.155	1.085	-1.745	-14.865	1.085	-0.58	0	0	-1.43	-3.565	-7.24	0	-2.83	-15.95	0
C330018D20Rik:chr18:56956560	5.66312e-05	0.000399476	TRUE	3_prime_UTR_variant	-	c.*1182A>G	protein_coding	C330018D20Rik	RIKEN cDNA C330018D20 gene	rs211718034	-	25.1772	28.3244	77.78	0.888889	-	ENSMUSG00000024592	14.56	20	9.09	26.665	36.36	0	29.285	12.5	18.18	50	16.67	63.89	-5.44	5.47	-12.105	-21.8	-3.62	-35.44	14.56	-2.11	-49.33	-14.725	2.06	10.91	-6.665	-16.36	1.82	-30	20	3.33	-43.89	-9.285
Ap3s2:chr7:79875889	5.73533e-05	0.000403532	FALSE	3_prime_UTR_variant	-	c.*4595A>G	protein_coding	Ap3s2	adaptor-related protein complex 3, sigma 2 subunit	-	-	1.17917	4.71667	6.67	0.25	-	ENSMUSG00000063801	0	0	0	0	0	0	0	0	2.78	4.105	1.43	5.835	0	0	0	0	-2.78	-4.105	0	-1.43	-5.835	0	0	0	0	0	-2.78	-4.105	0	-1.43	-5.835	0
Tmpo:chr10:91148148	5.77817e-05	0.000404668	FALSE	3_prime_UTR_variant	-	c.*1328A>G	protein_coding	Tmpo	thymopoietin	-	-	0.271667	2.17333	2.22	0.125	-	ENSMUSG00000019961	0	0	1.11	0	2.15	0	0	0	0	0	0	0	0	-1.11	0	-2.15	0	0	0	0	0	0	0	-1.11	0	-2.15	0	0	0	0	0	0
Btrc:chr19:45525578	5.78097e-05	0.000404668	TRUE	intron_variant	-	c.1657-1686A>G	protein_coding	Btrc	beta-transducin repeat containing protein	-	-	38.7017	38.7017	85.71	1	B1_Mus1	ENSMUSG00000025217	NA	NA	15.555	19.645	32.78	NA	21.785	21.11	47.43	45.75	76.19	68.07	NA	NA	NA	NA	NA	NA	NA	NA	NA	NA	NA	NA	NA	NA	NA	NA	NA	NA	NA	NA
Rwdd2b:chr16:87434126	5.91369e-05	0.000412905	TRUE	3_prime_UTR_variant	-	c.*266A>G	protein_coding	Rwdd2b	RWD domain containing 2B	-	-	8.0145	17.81	42.86	0.45	B3A	ENSMUSG00000041079	2.78	4.545	10	0	0	0	5.555	0	5	42.86	25	18.335	-1.765	-7.22	2.78	2.78	-2.22	-40.08	2.78	-22.22	-15.555	-2.775	2.78	-5.455	4.545	4.545	-0.455	-38.315	4.545	-20.455	-13.79	-1.01
Son:chr16:91656106	6.01826e-05	0.000418374	TRUE	synonymous_variant	p.S580=	c.1740A>G	protein_coding	Son	Son DNA binding protein	-	-	0.79125	3.798	5.41	0.208333	-	ENSMUSG00000022961	2.275	0	0	0	0	0.96	0	0	0	0	0.925	5.335	2.275	2.275	2.275	2.275	2.275	2.275	1.315	1.35	-3.06	2.275	2.275	0	0	0	0	0	-0.96	-0.925	-5.335	0
Srpk2:chr5:23544504	6.02251e-05	0.000418374	TRUE	intron_variant	-	c.475+1019A>G	protein_coding	Srpk2	serine/arginine-rich protein specific kinase 2	-	-	17.555	29.2583	50	0.6	B2_Mm2	ENSMUSG00000062604	NA	NA	NA	0	19.445	0	0	33.33	NA	20	NA	41.665	NA	NA	NA	NA	NA	NA	NA	NA	NA	NA	NA	NA	NA	NA	NA	NA	NA	NA	NA	NA
Usp45:chr4:21834574	6.21636e-05	0.000430669	TRUE	3_prime_UTR_variant	-	c.*209A>G	protein_coding	Usp45	ubiquitin specific petidase 45	-	-	7.62625	18.303	36.36	0.416667	PB1D9	ENSMUSG00000040455	0	0	0	0	3.845	0	9.09	0	8.71	23.735	23.635	22.5	0	0	0	-3.845	-8.71	-23.735	0	-23.635	-22.5	-9.09	0	0	0	-3.845	-8.71	-23.735	0	-23.635	-22.5	-9.09
Btrc:chr19:45525791	6.23089e-05	0.000430669	TRUE	intron_variant	-	c.1657-1473A>G	protein_coding	Btrc	beta-transducin repeat containing protein	-	-	0.887727	6.51	10.53	0.136364	B1_Mus1	ENSMUSG00000025217	0	0	0	0	0	0	0	0	0	7.765	0	2	0	0	0	0	0	-7.765	0	0	-2	0	0	0	0	0	0	-7.765	0	0	-2	0
Rab6a:chr7:100633956	6.24735e-05	0.000430722	TRUE	intron_variant	-	c.402-689A>G	protein_coding	Rab6a	RAB6A, member RAS oncogene family	-	-	16.8317	22.4422	50	0.75	ID_B1,PB1D10	ENSMUSG00000030704	0	NA	0	NA	16.67	8.335	NA	11.11	13.245	18.18	46.43	20	NA	0	NA	-16.67	-13.245	-18.18	-8.335	-46.43	-20	NA	-11.11	NA	NA	NA	NA	NA	NA	NA	NA	NA
Rpa1:chr11:75300631	6.5096e-05	0.000447678	TRUE	3_prime_UTR_variant	-	c.*674A>G	protein_coding	Rpa1	replication protein A1	-	-	6.86875	9.69706	21.21	0.708333	-	ENSMUSG00000000751	1.085	1.315	0	0	5.83	6.985	7.405	5.85	5.6	12.275	16.545	19.535	-0.23	1.085	1.085	-4.745	-4.515	-11.19	-5.9	-15.46	-18.45	-6.32	-4.765	1.315	1.315	-4.515	-4.285	-10.96	-5.67	-15.23	-18.22	-6.09
Usp11:chrX:20720471	6.55846e-05	0.00044991	FALSE	3_prime_UTR_variant	-	c.*571A>G	protein_coding	Usp11	ubiquitin specific peptidase 11	-	-	2.075	7.11429	9.52	0.291667	B1_Mus2	ENSMUSG00000031066	0	0	0	0	0	0	5.41	4.76	6.85	7.88	0	0	0	0	0	0	-6.85	-7.88	0	0	0	-5.41	-4.76	0	0	0	-6.85	-7.88	0	0	0	-5.41
Serinc5:chr13:92686517	6.61644e-05	0.000451753	TRUE	intron_variant	-	c.554+1279A>G	protein_coding	Serinc5	serine incorporator 5	-	-	13.1578	19.7367	42.86	0.666667	B3A	ENSMUSG00000021703	NA	NA	NA	0	4.545	5.555	11.21	6.25	5	16.25	31.43	38.18	NA	NA	NA	NA	NA	NA	NA	NA	NA	NA	NA	NA	NA	NA	NA	NA	NA	NA	NA	NA
Pigv:chr4:133662209	6.61825e-05	0.000451753	TRUE	3_prime_UTR_variant	-	c.*301A>G	protein_coding	Pigv	phosphatidylinositol glycan anchor biosynthesis, class V	-	-	29.5278	33.957	69.23	0.869565	B1_Mus1	ENSMUSG00000043257	13.335	0	15.625	34.705	42.275	32.54	20.835	10	17.5	40.835	65.865	46.055	13.335	-2.29	-21.37	-28.94	-4.165	-27.5	-19.205	-52.53	-32.72	-7.5	3.335	-15.625	-34.705	-42.275	-17.5	-40.835	-32.54	-65.865	-46.055	-20.835
Rnf168:chr16:32299894	6.72392e-05	0.000457002	TRUE	3_prime_UTR_variant	-	c.*568A>G	protein_coding	Rnf168	ring finger protein 168	-	-	1.27417	10.1933	18.18	0.125	B2_Mm2	ENSMUSG00000014074	2.63	0	0	0	0	0	0	0	0	0	0	12.66	2.63	2.63	2.63	2.63	2.63	2.63	2.63	2.63	-10.03	2.63	2.63	0	0	0	0	0	0	0	-12.66	0
Dtx3:chr10:127190826	6.72846e-05	0.000457002	FALSE	3_prime_UTR_variant	-	c.*138A>G	protein_coding	Dtx3	deltex 3, E3 ubiquitin ligase	-	-	0.22375	1.79	2.82	0.125	-	ENSMUSG00000040415	0	0	0	0	0	2.045	0	0	0	0	0.64	0	0	0	0	0	0	0	-2.045	-0.64	0	0	0	0	0	0	0	0	-2.045	-0.64	0	0
2900026A02Rik:chr5:113087988	6.78292e-05	0.000459563	TRUE	3_prime_UTR_variant	-	c.*3041A>G	protein_coding	2900026A02Rik	RIKEN cDNA 2900026A02 gene	-	-	6.41522	18.4438	50	0.347826	MTA_Mm	ENSMUSG00000051339	0	0	0	17.425	2.63	0	0	3.845	8.335	5	36.54	0	0	0	-17.425	-2.63	-8.335	-5	0	-36.54	0	0	-3.845	0	-17.425	-2.63	-8.335	-5	0	-36.54	0	0
Gna11:chr10:81529923	6.8793e-05	0.000464546	FALSE	3_prime_UTR_variant	-	c.*872A>G	protein_coding	Gna11	guanine nucleotide binding protein, alpha 11	-	-	1.04833	5.032	10.53	0.208333	-	ENSMUSG00000034781	0	0	0	0	0	1.665	0	0	0	0	3.725	7.19	0	0	0	0	0	0	-1.665	-3.725	-7.19	0	0	0	0	0	0	0	-1.665	-3.725	-7.19	0
Lmbrd2:chr15:9199472	6.89032e-05	0.000464546	TRUE	3_prime_UTR_variant	-	c.*2756A>G	protein_coding	Lmbrd2	LMBR1 domain containing 2	-	-	6.59435	15.167	28.57	0.434783	ID_B1	ENSMUSG00000039704	0	0	0	0	3.845	0	13.94	5	0	14.955	17.145	20.95	0	0	0	-3.845	0	-14.955	0	-17.145	-20.95	-13.94	-5	0	0	-3.845	0	-14.955	0	-17.145	-20.95	-13.94
Ccdc71:chr9:108465452	6.97751e-05	0.000469271	FALSE	3_prime_UTR_variant	-	c.*1161A>G	protein_coding	Ccdc71	coiled-coil domain containing 71	-	-	1.54167	9.25	13.33	0.166667	B1_Mus1	ENSMUSG00000049305	0	0	0	0	4.165	0	0	3.125	0	11.21	0	0	0	0	0	-4.165	0	-11.21	0	0	0	0	-3.125	0	0	-4.165	0	-11.21	0	0	0	0
Xpo1:chr11:23270387	7.28135e-05	0.000488509	TRUE	intron_variant	-	c.229-746A>G	protein_coding	Xpo1	exportin 1	-	-	6.48174	18.635	40	0.347826	-	ENSMUSG00000020290	0	0	0	0	0	0	19.84	7.145	5.965	32.5	9.09	0	0	0	0	0	-5.965	-32.5	0	-9.09	0	-19.84	-7.145	0	0	0	-5.965	-32.5	0	-9.09	0	-19.84
Gnl3l:chrX:150985462	7.64245e-05	0.000511485	TRUE	3_prime_UTR_variant	-	c.*642A>G	protein_coding	Gnl3l	guanine nucleotide binding protein-like 3 (nucleolar)-like	-	-	2.22875	5.349	10	0.416667	B1_Mur3	ENSMUSG00000025266	0	0	0	0	1.615	1.315	2.085	0	1.28	5.335	7.735	7.38	0	0	0	-1.615	-1.28	-5.335	-1.315	-7.735	-7.38	-2.085	0	0	0	-1.615	-1.28	-5.335	-1.315	-7.735	-7.38	-2.085
Cep68:chr11:20228606	7.80193e-05	0.000520888	TRUE	3_prime_UTR_variant	-	c.*880A>G	protein_coding	Cep68	centrosomal protein 68	rs864272925	-	2.42875	11.658	22.22	0.208333	B1_Mur1	ENSMUSG00000044066	0	0	0	0	2.94	3.845	0	0	0	5	17.36	0	0	0	0	-2.94	0	-5	-3.845	-17.36	0	0	0	0	0	-2.94	0	-5	-3.845	-17.36	0	0
Susd4:chr1:182878663	7.88403e-05	0.00052397	TRUE	intron_variant	-	c.725-8677A>G	protein_coding	Susd4	sushi domain containing 4	-	-	25.6122	32.93	50	0.777778	ORR1D2	ENSMUSG00000038576	NA	NA	NA	NA	NA	NA	NA	0	4.545	25.395	43.65	41.665	NA	NA	NA	NA	NA	NA	NA	NA	NA	NA	NA	NA	NA	NA	NA	NA	NA	NA	NA	NA
Reck:chr4:43935217	7.88629e-05	0.00052397	TRUE	intron_variant	-	c.2061-2093A>G	protein_coding	Reck	reversion-inducing-cysteine-rich protein with kazal motifs	-	-	7.63222	22.8967	42.86	0.333333	B3	ENSMUSG00000028476	NA	NA	NA	NA	6.665	0	12.5	0	0	42.86	NA	NA	NA	NA	NA	NA	NA	NA	NA	NA	NA	NA	NA	NA	NA	NA	NA	NA	NA	NA	NA	NA
Kif3c:chr12:3404266	8.04615e-05	0.000533301	TRUE	3_prime_UTR_variant	-	c.*1381A>G	protein_coding	Kif3c	kinesin family member 3C	-	-	5.53857	16.6157	30	0.333333	B3A	ENSMUSG00000020668	NA	0	0	0	0	0	0	4.545	19.165	0	13.335	21.11	NA	NA	NA	NA	NA	NA	NA	NA	NA	NA	NA	0	0	0	-19.165	0	0	-13.335	-21.11	0
Rbm41:chrX:139943533	8.07329e-05	0.00053381	TRUE	3_prime_UTR_variant	-	c.*2204A>G	protein_coding	Rbm41	RNA binding motif protein 41	-	-	3.36826	11.0671	25	0.304348	B3A	ENSMUSG00000031433	0	0	0	4.545	3.335	6.665	0	0	4.545	0	19.645	0	0	0	-4.545	-3.335	-4.545	0	-6.665	-19.645	0	0	0	0	-4.545	-3.335	-4.545	0	-6.665	-19.645	0	0
Lsm11:chr11:45930598	8.20274e-05	0.000541066	TRUE	3_prime_UTR_variant	-	c.*3015A>G	protein_coding	Lsm11	U7 snRNP-specific Sm-like protein LSM11	rs864290120	-	4.58667	17.2	28.57	0.266667	B1_Mur1	ENSMUSG00000044847	NA	NA	0	0	0	0	0	3.845	0	25	0	5.555	NA	NA	NA	NA	NA	NA	NA	NA	NA	NA	NA	NA	NA	NA	NA	NA	NA	NA	NA	NA
Sbno1:chr5:124369605	8.26958e-05	0.000544166	TRUE	3_prime_UTR_variant	-	c.*4924A>G	protein_coding	Sbno1	strawberry notch 1	-	-	1.74792	6.99167	9.52	0.25	-	ENSMUSG00000038095	0	0	0	0	0	0	0	1.785	0	4.165	7.14	7.885	0	0	0	0	0	-4.165	0	-7.14	-7.885	0	-1.785	0	0	0	0	-4.165	0	-7.14	-7.885	0
Rhpn2:chr7:35391298	8.39897e-05	0.000551358	TRUE	3_prime_UTR_variant	-	c.*283A>G	protein_coding	Rhpn2	rhophilin, Rho GTPase binding protein 2	-	-	16.855	38.5257	60	0.4375	B1_Mus1	ENSMUSG00000030494	0	NA	NA	0	0	0	0	0	8.335	42.22	44.285	40	NA	NA	0	0	-8.335	-42.22	0	-44.285	-40	0	0	NA	NA	NA	NA	NA	NA	NA	NA	NA
Nvl:chr1:181096455	8.49238e-05	0.00055616	TRUE	intron_variant	-	c.2452+681A>G	protein_coding	Nvl	nuclear VCP-like	-	-	7.79429	23.3829	37.5	0.333333	B3A	ENSMUSG00000026516	0	0	0	0	0	0	25	0	7.69	25.895	25.755	20	0	0	0	0	-7.69	-25.895	0	-25.755	-20	-25	0	0	0	0	-7.69	-25.895	0	-25.755	-20	-25
Dlst:chr12:85124427	8.64771e-05	0.000564984	TRUE	intron_variant	-	c.773+556A>G	protein_coding	Dlst	dihydrolipoamide S-succinyltransferase (E2 component of 2-oxo-glutarate complex)	-	-	14.5712	21.1945	40	0.6875	B1_Mur1	ENSMUSG00000004789	7.145	23.08	31.665	8.335	4.545	16.67	0	16.67	16.67	NA	NA	40	-15.935	-24.52	-1.19	2.6	-9.525	NA	-9.525	NA	-32.855	7.145	-9.525	-8.585	14.745	18.535	6.41	NA	6.41	NA	-16.92	23.08
Zfp324:chr7:12972192	8.69504e-05	0.000566727	TRUE	3_prime_UTR_variant	-	c.*555A>G	protein_coding	Zfp324	zinc finger protein 324	-	-	18.7206	29.953	55.56	0.625	B1_Mur1	ENSMUSG00000004500	0	0	5	16.665	NA	NA	16.67	0	12.7	40	52.78	34.285	0	-5	-16.665	NA	-12.7	-40	NA	-52.78	-34.285	-16.67	0	-5	-16.665	NA	-12.7	-40	NA	-52.78	-34.285	-16.67
Farsa:chr8:84865227	8.82551e-05	0.000573867	TRUE	intron_variant	-	c.841+675A>G	protein_coding	Farsa	phenylalanyl-tRNA synthetase, alpha subunit	-	-	9.22063	24.5883	53.85	0.375	B1_Mus1	ENSMUSG00000003808	0	0	0	NA	0	14.29	0	9.09	13.94	0	0	43.59	0	0	NA	0	-13.94	0	-14.29	0	-43.59	0	-9.09	0	NA	0	-13.94	0	-14.29	0	-43.59	0
Rragd:chr4:33019420	9.09722e-05	0.000590136	TRUE	3_prime_UTR_variant	-	c.*622A>G	protein_coding	Rragd	Ras-related GTP binding D	rs864304571	-	6.72542	11.5293	25	0.583333	B1_Mur4	ENSMUSG00000028278	0	2.085	0	0	4.165	7.145	3.125	6.065	9.2	9.305	20.295	19.32	-2.085	0	0	-4.165	-9.2	-9.305	-7.145	-20.295	-19.32	-3.125	-6.065	2.085	2.085	-2.08	-7.115	-7.22	-5.06	-18.21	-17.235	-1.04
Dusp11:chr6:85955365	9.2428e-05	0.000598166	TRUE	intron_variant	-	c.307-1871A>G	protein_coding	Dusp11	dual specificity phosphatase 11 (RNA/RNP complex 1-interacting)	-	-	5.36458	8.58333	15.38	0.625	PB1D10	ENSMUSG00000030002	0	0	0	0	10.47	9.11	9.52	9.575	7.4	8.69	3.845	5.765	0	0	0	-10.47	-7.4	-8.69	-9.11	-3.845	-5.765	-9.52	-9.575	0	0	-10.47	-7.4	-8.69	-9.11	-3.845	-5.765	-9.52
Rs1:chrX:160777693	9.28033e-05	0.000599182	FALSE	intron_variant	-	c.53-1665A>G	protein_coding	Rs1	retinoschisis (X-linked, juvenile) 1 (human)	-	-	13.09	26.18	37.5	0.5	B1_Mur2	ENSMUSG00000031293	NA	NA	NA	NA	NA	NA	NA	0	0	0	31.25	21.11	NA	NA	NA	NA	NA	NA	NA	NA	NA	NA	NA	NA	NA	NA	NA	NA	NA	NA	NA	NA
Gngt1:chr6:3997178	9.412e-05	0.000606257	FALSE	3_prime_UTR_variant	-	c.*398A>G	protein_coding	Gngt1	guanine nucleotide binding protein (G protein), gamma transducing activity polypeptide 1	-	-	0.641538	4.17	5.56	0.153846	B1_Mus1	ENSMUSG00000029663	NA	NA	NA	NA	NA	0	0	0	0	0	0	4.17	NA	NA	NA	NA	NA	NA	NA	NA	NA	NA	NA	NA	NA	NA	NA	NA	NA	NA	NA	NA
Dnajc18:chr18:35674357	9.57776e-05	0.000615489	FALSE	3_prime_UTR_variant	-	c.*762A>G	protein_coding	Dnajc18	DnaJ heat shock protein family (Hsp40) member C18	-	-	1.6087	6.16667	11.11	0.26087	B1_Mur1	ENSMUSG00000024350	0	0	0	0	0	0	0	0	0	6.525	7.07	4.905	0	0	0	0	0	-6.525	0	-7.07	-4.905	0	0	0	0	0	0	-6.525	0	-7.07	-4.905	0
Zfp280d:chr9:72346590	9.64351e-05	0.000618266	TRUE	intron_variant	-	c.2250-4935A>G	protein_coding	Zfp280d	zinc finger protein 280D	-	-	4.49	31.43	42.86	0.142857	-	ENSMUSG00000038535	NA	NA	NA	0	0	0	0	0	0	0	10	42.86	NA	NA	NA	NA	NA	NA	NA	NA	NA	NA	NA	NA	NA	NA	NA	NA	NA	NA	NA	NA
Stam:chr2:14148757	9.74877e-05	0.000623533	TRUE	3_prime_UTR_variant	-	c.*2277A>G	protein_coding	Stam	signal transducing adaptor molecule (SH3 domain and ITAM motif) 1	-	-	28.4133	31.965	87.5	0.888889	B1_Mur1	ENSMUSG00000026718	11.11	NA	10.1	20.835	19.09	16.665	NA	6.25	32.865	27.275	83.75	66.67	NA	1.01	-9.725	-7.98	-21.755	-16.165	-5.555	-72.64	-55.56	NA	4.86	NA	NA	NA	NA	NA	NA	NA	NA	NA
Cops5:chr1:10031549	9.77111e-05	0.000623533	TRUE	intron_variant	-	c.659+790A>G	protein_coding	Cops5	COP9 signalosome subunit 5	-	-	4.81842	15.2583	28.57	0.315789	B1_Mur3	ENSMUSG00000025917	0	12.5	0	10	0	0	0	0	6.905	NA	16.67	28.57	-12.5	0	-10	0	-6.905	NA	0	-16.67	-28.57	0	0	12.5	2.5	12.5	5.595	NA	12.5	-4.17	-16.07	12.5
4930447C04Rik:chr12:72906950	9.79781e-05	0.000623786	FALSE	intron_variant	-	c.676-671A>G	protein_coding	4930447C04Rik	RIKEN cDNA 4930447C04 gene	-	-	1.14917	5.516	12.2	0.208333	B3	ENSMUSG00000021098	0	0	0	0	1.665	0	0	0	0	0	3.7	8.425	0	0	0	-1.665	0	0	0	-3.7	-8.425	0	0	0	0	-1.665	0	0	0	-3.7	-8.425	0
Ovca2:chr11:75176432	0.000100612	0.000639073	TRUE	3_prime_UTR_variant	-	c.*1462A>G	protein_coding	Ovca2	candidate tumor suppressor in ovarian cancer 2	rs864257679	-	10.1617	14.3459	27.78	0.708333	-	ENSMUSG00000038268	0	4.165	1.925	0	5.63	10.715	11.74	18.91	4.905	17.915	25	21.035	-4.165	-1.925	0	-5.63	-4.905	-17.915	-10.715	-25	-21.035	-11.74	-18.91	2.24	4.165	-1.465	-0.74	-13.75	-6.55	-20.835	-16.87	-7.575
Smg5:chr3:88352589	0.00010178	0.000642886	TRUE	intron_variant	-	c.1859-374A>G	protein_coding	Smg5	Smg-5 homolog, nonsense mediated mRNA decay factor (C. elegans)	-	-	6.72348	17.1822	40	0.391304	B1_Mus2	ENSMUSG00000001415	6.25	0	0	0	10	0	3.845	5	11.69	20.535	0	40	6.25	6.25	6.25	-3.75	-5.44	-14.285	6.25	6.25	-33.75	2.405	1.25	0	0	-10	-11.69	-20.535	0	0	-40	-3.845
Plekhd1:chr12:80723736	0.000101832	0.000642886	TRUE	3_prime_UTR_variant	-	c.*1251A>G	protein_coding	Plekhd1	pleckstrin homology domain containing, family D (with coiled-coil domains) member 1	-	-	8.37053	13.2533	21.43	0.631579	B3	ENSMUSG00000066438	NA	NA	0	0	0	12.5	4.545	8.845	12.545	12.335	20.715	14.285	NA	NA	NA	NA	NA	NA	NA	NA	NA	NA	NA	NA	NA	NA	NA	NA	NA	NA	NA	NA
Strip2:chr6:29946077	0.000101915	0.000642886	FALSE	intron_variant	-	c.1974+1585A>G	protein_coding	Strip2	striatin interacting protein 2	-	-	16.76	16.76	26.67	1	B1_Mus2	ENSMUSG00000039629	NA	NA	NA	NA	NA	NA	NA	NA	11.805	26.67	NA	NA	NA	NA	NA	NA	NA	NA	NA	NA	NA	NA	NA	NA	NA	NA	NA	NA	NA	NA	NA	NA
Zyg11b:chr4:108232673	0.000103962	0.000654295	TRUE	3_prime_UTR_variant	-	c.*3331A>G	protein_coding	Zyg11b	zyg-ll family member B, cell cycle regulator	-	-	1.86583	5.5975	12.5	0.333333	B1_Mur2	ENSMUSG00000034636	0	0	0	0	0	0	2.38	4.305	3.39	0	9.375	2.94	0	0	0	0	-3.39	0	0	-9.375	-2.94	-2.38	-4.305	0	0	0	-3.39	0	0	-9.375	-2.94	-2.38
Golim4:chr3:75886704	0.000104433	0.000654619	FALSE	missense_variant	p.Q578R	c.1733A>G	protein_coding	Golim4	golgi integral membrane protein 4	-	tolerated_low_confidence	0.53875	4.31	6.45	0.125	-	ENSMUSG00000034109	1.725	0	0	0	0	0	0	0	0	4.74	0	0	1.725	1.725	1.725	1.725	1.725	-3.015	1.725	1.725	1.725	1.725	1.725	0	0	0	0	-4.74	0	0	0	0
Fitm2:chr2:163467539	0.000104491	0.000654619	TRUE	3_prime_UTR_variant	-	c.*1964A>G	protein_coding	Fitm2	fat storage-inducing transmembrane protein 2	-	-	27.4635	38.9067	71.43	0.705882	B1_Mur1	ENSMUSG00000048486	0	0	0	0	37.5	26.665	NA	50	24.285	57.935	46.43	34.375	0	0	0	-37.5	-24.285	-57.935	-26.665	-46.43	-34.375	NA	-50	0	0	-37.5	-24.285	-57.935	-26.665	-46.43	-34.375	NA
Rpl7l1:chr17:46775081	0.000105249	0.000657869	TRUE	3_prime_UTR_variant	-	c.*667A>G	protein_coding	Rpl7l1	ribosomal protein L7-like 1	-	-	3.05292	7.327	16.67	0.416667	B1_Mus2	ENSMUSG00000063888	0	0	0	1.315	2.855	0	2.38	9.615	0	4.17	2.085	14.215	0	0	-1.315	-2.855	0	-4.17	0	-2.085	-14.215	-2.38	-9.615	0	-1.315	-2.855	0	-4.17	0	-2.085	-14.215	-2.38
Tbce:chr13:14001539	0.000107464	0.000670184	TRUE	intron_variant	-	c.1262-361A>G	protein_coding	Tbce	tubulin-specific chaperone E	-	-	16.0086	37.3533	60	0.428571	B1_Mus1	ENSMUSG00000039233	0	0	0	22.22	NA	NA	NA	33.33	14.285	0	40	60	0	0	-22.22	NA	-14.285	0	NA	-40	-60	NA	-33.33	0	-22.22	NA	-14.285	0	NA	-40	-60	NA
Sec24b:chr3:129985334	0.000109298	0.000680074	TRUE	intron_variant	-	c.3538-1064A>G	protein_coding	Sec24b	Sec24 related gene family, member B (S. cerevisiae)	-	-	10.132	22.5156	40	0.45	B3	ENSMUSG00000001052	0	NA	0	0	7.69	0	10.1	11.11	9.09	NA	26.665	36.665	NA	0	0	-7.69	-9.09	NA	0	-26.665	-36.665	-10.1	-11.11	NA	NA	NA	NA	NA	NA	NA	NA	NA
Tmem138:chr19:10572071	0.000110189	0.000684071	TRUE	intron_variant	-	c.301-467A>G	protein_coding	Tmem138	transmembrane protein 138	-	-	17.0111	21.8714	28.57	0.777778	B1_Mur1	ENSMUSG00000024666	NA	NA	20	0	28.57	NA	20	NA	28.57	0	14.29	20.835	NA	NA	NA	NA	NA	NA	NA	NA	NA	NA	NA	NA	NA	NA	NA	NA	NA	NA	NA	NA
Dlg4:chr11:70033139	0.000112165	0.000694765	TRUE	intron_variant	-	c.787+1350A>G	protein_coding	Dlg4	discs large MAGUK scaffold protein 4	-	-	6.36083	15.266	26.32	0.416667	B1_Mur3	ENSMUSG00000020886	0	NA	0	NA	NA	NA	0	NA	3.335	0	13.335	21.495	NA	0	NA	NA	-3.335	0	NA	-13.335	-21.495	0	NA	NA	NA	NA	NA	NA	NA	NA	NA	NA
Sirt3:chr7:140871112	0.000115639	0.000714668	TRUE	intron_variant	-	c.382-1462A>G	protein_coding	Sirt3	sirtuin 3	-	-	9.604	19.208	28.57	0.5	B1_Mur1	ENSMUSG00000025486	NA	NA	NA	NA	28.57	0	NA	NA	0	0	14.09	19.645	NA	NA	NA	NA	NA	NA	NA	NA	NA	NA	NA	NA	NA	NA	NA	NA	NA	NA	NA	NA
Ddhd2:chr8:25726160	0.000116811	0.000720291	FALSE	3_prime_UTR_variant	-	c.*1230A>G	protein_coding	Ddhd2	DDHD domain containing 2	-	-	6.90583	10.3588	21.43	0.666667	-	ENSMUSG00000061313	2.78	13.89	7.485	0	9.3	19.805	4.545	8.33	2.5	5.555	8.68	0	-11.11	-4.705	2.78	-6.52	0.28	-2.775	-17.025	-5.9	2.78	-1.765	-5.55	6.405	13.89	4.59	11.39	8.335	-5.915	5.21	13.89	9.345
Sppl2a:chr2:126891517	0.000117211	0.000721139	TRUE	3_prime_UTR_variant	-	c.*2695A>G	protein_coding	Sppl2a	signal peptide peptidase like 2A	-	-	5.998	19.9933	50	0.3	B1_Mus2	ENSMUSG00000027366	0	14.29	0	8.335	0	0	0	4.545	3.845	11.11	0	50	-14.29	0	-8.335	0	-3.845	-11.11	0	0	-50	0	-4.545	14.29	5.955	14.29	10.445	3.18	14.29	14.29	-35.71	14.29
Relch:chr1:105740063	0.000120127	0.000735489	TRUE	intron_variant	-	c.2968-372A>G	protein_coding	Relch	RAB11 binding and LisH domain, coiled-coil and HEAT repeat containing	-	-	5.14313	11.7557	15.38	0.4375	B1_Mur2	ENSMUSG00000026319	NA	0	NA	0	0	0	9.09	5.555	14.355	12.145	0	0	NA	NA	NA	NA	NA	NA	NA	NA	NA	NA	NA	NA	0	0	-14.355	-12.145	0	0	0	-9.09
Ccdc88a:chr11:29502748	0.000120345	0.000735489	FALSE	intron_variant	-	c.4745-635A>G	protein_coding	Ccdc88a	coiled coil domain containing 88A	-	-	2.3295	15.53	25	0.15	B1F	ENSMUSG00000032740	0	0	0	0	0	0	0	4.545	0	6.25	0	25	0	0	0	0	0	-6.25	0	0	-25	0	-4.545	0	0	0	0	-6.25	0	0	-25	0
Uvssa:chr5:33418355	0.000120348	0.000735489	TRUE	3_prime_UTR_variant	-	c.*3464A>G	protein_coding	Uvssa	UV stimulated scaffold protein A	-	-	2.44696	8.04	10.53	0.304348	B1_Mur4	ENSMUSG00000037355	0	0	0	0	0	0	4.165	0	2.94	2.38	10.53	8.125	0	0	0	0	-2.94	-2.38	0	-10.53	-8.125	-4.165	0	0	0	0	-2.94	-2.38	0	-10.53	-8.125	-4.165
Trim41:chr11:48808172	0.000120836	0.000736834	FALSE	missense_variant	p.D415G	c.1244A>G	protein_coding	Trim41	tripartite motif-containing 41	-	tolerated	0.326667	2.61333	2.78	0.125	-	ENSMUSG00000040365	0	0	0	0	0	2.53	0	0	0	0	1.39	0	0	0	0	0	0	0	-2.53	-1.39	0	0	0	0	0	0	0	0	-2.53	-1.39	0	0
Npepps:chr11:97232542	0.000124192	0.000755616	TRUE	intron_variant	-	c.1430-544A>G	protein_coding	Npepps	aminopeptidase puromycin sensitive	-	-	39.2314	45.77	66.67	0.857143	B1_Mus2	ENSMUSG00000001441	NA	NA	NA	NA	0	NA	NA	50	20	NA	37.725	64.585	NA	NA	NA	NA	NA	NA	NA	NA	NA	NA	NA	NA	NA	NA	NA	NA	NA	NA	NA	NA
Usp11:chrX:20720455	0.000124703	0.000757048	TRUE	3_prime_UTR_variant	-	c.*555A>G	protein_coding	Usp11	ubiquitin specific peptidase 11	-	-	1.15167	6.91	12.5	0.166667	B1_Mus2	ENSMUSG00000031066	0	2.63	0	0	0	0	0	0	2	0	9.19	0	-2.63	0	0	0	-2	0	0	-9.19	0	0	0	2.63	2.63	2.63	0.63	2.63	2.63	-6.56	2.63	2.63
Hdhd2:chr18:76974921	0.000125138	0.000757627	TRUE	3_prime_UTR_variant	-	c.*4207A>G	protein_coding	Hdhd2	haloacid dehalogenase-like hydrolase domain containing 2	-	-	46.8945	51.584	71.43	0.909091	-	ENSMUSG00000025421	NA	NA	NA	60	12.5	NA	NA	71.43	30.3	57.14	56.25	64.585	NA	NA	NA	NA	NA	NA	NA	NA	NA	NA	NA	NA	NA	NA	NA	NA	NA	NA	NA	NA
Epb41l3:chr17:69279247	0.000125351	0.000757627	TRUE	intron_variant	-	c.1866+4352A>G	protein_coding	Epb41l3	erythrocyte membrane protein band 4.1 like 3	-	-	7.72455	14.1617	20	0.545455	-	ENSMUSG00000024044	NA	NA	0	NA	0	NA	0	NA	0	17.145	14.09	11.25	NA	NA	NA	NA	NA	NA	NA	NA	NA	NA	NA	NA	NA	NA	NA	NA	NA	NA	NA	NA
Echs1:chr7:140105799	0.000130196	0.00078518	TRUE	3_prime_UTR_variant	-	c.*513A>G	protein_coding	Echs1	enoyl Coenzyme A hydratase, short chain, 1, mitochondrial	-	-	4.95136	10.893	16.67	0.454545	B4,B1_Mur2	ENSMUSG00000025465	0	0	0	2.5	4.545	0	9.72	0	9.72	6.25	16.67	13.395	0	0	-2.5	-4.545	-9.72	-6.25	0	-16.67	-13.395	-9.72	0	0	-2.5	-4.545	-9.72	-6.25	0	-16.67	-13.395	-9.72
Upf3b:chrX:37103721	0.000131021	0.000788428	TRUE	intron_variant	-	c.469+708A>G	protein_coding	Upf3b	UPF3 regulator of nonsense transcripts homolog B (yeast)	-	-	5.66905	13.2278	23.08	0.428571	B3	ENSMUSG00000036572	0	0	0	0	5	0	0	3.845	4.165	17.79	18.215	10.51	0	0	0	-5	-4.165	-17.79	0	-18.215	-10.51	0	-3.845	0	0	-5	-4.165	-17.79	0	-18.215	-10.51	0
Lrit2:chr14:37073444	0.000132772	0.000797214	FALSE	3_prime_UTR_variant	-	c.*814A>G	protein_coding	Lrit2	leucine-rich repeat, immunoglobulin-like and transmembrane domains 2	-	-	8.51187	15.1322	26.67	0.5625	MTC	ENSMUSG00000043418	NA	NA	NA	0	0	7.145	0	3.335	7.745	4	23.1	22.77	NA	NA	NA	NA	NA	NA	NA	NA	NA	NA	NA	NA	NA	NA	NA	NA	NA	NA	NA	NA
Sntb2:chr8:107018209	0.000133504	0.000799858	TRUE	3_prime_UTR_variant	-	c.*6825A>G	protein_coding	Sntb2	syntrophin, basic 2	-	-	6.39043	9.79867	28.57	0.652174	B2_Mm2	ENSMUSG00000041308	0	0	3.57	5	11.805	15	28.57	4.165	5.265	5.12	4.725	4.555	0	-3.57	-5	-11.805	-5.265	-5.12	-15	-4.725	-4.555	-28.57	-4.165	-3.57	-5	-11.805	-5.265	-5.12	-15	-4.725	-4.555	-28.57
Frmpd2:chr14:33567007	0.000137761	0.000823565	FALSE	intron_variant	-	c.3857+898A>G	protein_coding	Frmpd2	FERM and PDZ domain containing 2	-	-	4.399	10.9975	13.64	0.4	-	ENSMUSG00000108841	NA	NA	NA	NA	NA	NA	NA	0	0	0	12.7	9.295	NA	NA	NA	NA	NA	NA	NA	NA	NA	NA	NA	NA	NA	NA	NA	NA	NA	NA	NA	NA
Gm42372:chr7:16986714	0.000140236	0.000836538	TRUE	3_prime_UTR_variant	-	c.*2506A>G	protein_coding	Gm42372	predicted gene, 42372	-	-	4.34833	13.045	20	0.333333	B1F,MT2B2	ENSMUSG00000108348	0	5.555	0	0	0	0	0	3.57	2.94	6.665	15.555	17.895	-5.555	0	0	0	-2.94	-6.665	0	-15.555	-17.895	0	-3.57	5.555	5.555	5.555	2.615	-1.11	5.555	-10	-12.34	5.555
Casc3:chr11:98830712	0.000141999	0.00084358	TRUE	intron_variant	-	c.1951-576A>G	protein_coding	Casc3	cancer susceptibility candidate 3	-	-	9.96263	27.0414	60	0.368421	B1_Mus2	ENSMUSG00000078676	0	14.29	0	25	0	10	0	0	0	8.335	46.665	20	-14.29	0	-25	0	0	-8.335	-10	-46.665	-20	0	0	14.29	-10.71	14.29	14.29	5.955	4.29	-32.375	-5.71	14.29
Med17:chr9:15266429	0.000142031	0.00084358	TRUE	intron_variant	-	c.1461-960A>G	protein_coding	Med17	mediator complex subunit 17	-	-	19.2625	33.0214	57.14	0.583333	PB1D7	ENSMUSG00000031935	NA	NA	NA	0	17.69	0	12.5	36.815	0	NA	40	57.14	NA	NA	NA	NA	NA	NA	NA	NA	NA	NA	NA	NA	NA	NA	NA	NA	NA	NA	NA	NA
Opn1mw:chrX:74145213	0.00014323	0.000848862	FALSE	intron_variant	-	c.969+1528A>G	protein_coding	Opn1mw	opsin 1 (cone pigments), medium-wave-sensitive (color blindness, deutan)	-	-	22.4486	22.4486	50	1	-	ENSMUSG00000031394	NA	NA	NA	NA	NA	NA	NA	NA	50	24.27	7.63	21.67	NA	NA	NA	NA	NA	NA	NA	NA	NA	NA	NA	NA	NA	NA	NA	NA	NA	NA	NA	NA
Btrc:chr19:45525792	0.000150692	0.000891164	TRUE	intron_variant	-	c.1657-1472A>G	protein_coding	Btrc	beta-transducin repeat containing protein	-	-	3.24591	8.92625	18.18	0.363636	B1_Mus1	ENSMUSG00000025217	0	0	0	0	0	0	0	5.98	3.225	9.88	2.175	14.445	0	0	0	0	-3.225	-9.88	0	-2.175	-14.445	0	-5.98	0	0	0	-3.225	-9.88	0	-2.175	-14.445	0
Zfp865:chr7:5026577	0.000151211	0.00089231	TRUE	intron_variant	-	c.-27-2414A>G	protein_coding	Zfp865	zinc finger protein 865	-	-	29.3012	33.4871	61.54	0.875	ID_B1,YREP_Mm	ENSMUSG00000074405	5	21.765	0	27.98	31.54	15.625	37.5	25.755	37.5	52.2	53.57	43.18	-16.765	5	-22.98	-26.54	-32.5	-47.2	-10.625	-48.57	-38.18	-32.5	-20.755	21.765	-6.215	-9.775	-15.735	-30.435	6.14	-31.805	-21.415	-15.735
Rpgr:chrX:10169982	0.000152147	0.000895901	TRUE	intron_variant	-	c.2566-3706A>G	protein_coding	Rpgr	retinitis pigmentosa GTPase regulator	-	-	3.01737	7.16625	11.54	0.421053	-	ENSMUSG00000031174	NA	NA	0	0	0	2.5	0	0	6.255	9.76	7.77	2.38	NA	NA	NA	NA	NA	NA	NA	NA	NA	NA	NA	NA	NA	NA	NA	NA	NA	NA	NA	NA
Osbp2:chr11:3709977	0.000152626	0.000896799	TRUE	intron_variant	-	c.2357+1717A>G	protein_coding	Osbp2	oxysterol binding protein 2	-	-	12.4711	16.0343	42.86	0.777778	B3	ENSMUSG00000020435	NA	NA	NA	NA	NA	NA	NA	42.86	0	16.54	9.86	8.29	NA	NA	NA	NA	NA	NA	NA	NA	NA	NA	NA	NA	NA	NA	NA	NA	NA	NA	NA	NA
Fzd5:chr1:64731151	0.000155118	0.000909494	FALSE	3_prime_UTR_variant	-	c.*3692A>G	protein_coding	Fzd5	frizzled class receptor 5	-	-	1.81333	4.352	9.09	0.416667	(TA)n	ENSMUSG00000045005	1.35	3.785	2.515	1.22	0	0	2.275	0	2.5	0	0	8.115	-2.435	-1.165	0.13	1.35	-1.15	1.35	1.35	1.35	-6.765	-0.925	1.35	1.27	2.565	3.785	1.285	3.785	3.785	3.785	-4.33	1.51
Hinfp:chr9:44294838	0.000164436	0.000962074	FALSE	3_prime_UTR_variant	-	c.*1358A>G	protein_coding	Hinfp	histone H4 transcription factor	-	-	1.3525	10.82	18.18	0.125	B2_Mm2	ENSMUSG00000032119	0	0	0	0	0	0	0	0	0	3.57	12.66	0	0	0	0	0	0	-3.57	0	-12.66	0	0	0	0	0	0	0	-3.57	0	-12.66	0	0
Rgs9bp:chr7:35581765	0.000165224	0.000964626	FALSE	3_prime_UTR_variant	-	c.*2742A>G	protein_coding	Rgs9bp	regulator of G-protein signalling 9 binding protein	-	-	30.545	30.545	67.69	1	B1_Mur2	ENSMUSG00000056043	NA	NA	NA	NA	NA	NA	20.535	18.75	18.42	20.225	42.68	62.66	NA	NA	NA	NA	NA	NA	NA	NA	NA	NA	NA	NA	NA	NA	NA	NA	NA	NA	NA	NA
Mdc1:chr17:35858620	0.000166777	0.000971624	TRUE	3_prime_UTR_variant	-	c.*990A>G	protein_coding	Mdc1	mediator of DNA damage checkpoint 1	-	-	3.44211	9.34286	14.29	0.368421	B1_Mus2	ENSMUSG00000061607	2.275	0	0	9.045	0	0	NA	NA	0	0	10.39	10.99	2.275	2.275	-6.77	2.275	2.275	2.275	2.275	-8.115	-8.715	NA	NA	0	-9.045	0	0	0	0	-10.39	-10.99	NA
Meg3:chr12:109546744	0.000170291	0.000989192	TRUE	intron_variant,non_coding_transcript_variant	-	n.1145+202A>G	lincRNA	Meg3	maternally expressed 3	-	-	1.10792	4.43167	6.12	0.25	-	ENSMUSG00000021268	0	0	0	0	0	0	2.855	1.315	0	3.935	5.19	0	0	0	0	0	0	-3.935	0	-5.19	0	-2.855	-1.315	0	0	0	0	-3.935	0	-5.19	0	-2.855
C330018D20Rik:chr18:56956989	0.000170513	0.000989192	TRUE	3_prime_UTR_variant	-	c.*753A>G	protein_coding	C330018D20Rik	RIKEN cDNA C330018D20 gene	-	-	28.2712	37.695	80	0.75	-	ENSMUSG00000024592	7.145	NA	26.785	13.255	NA	NA	18.75	0	20	80	45.235	65	NA	-19.64	-6.11	NA	-12.855	-72.855	NA	-38.09	-57.855	-11.605	7.145	NA	NA	NA	NA	NA	NA	NA	NA	NA
Bbs1:chr19:4887688	0.000171884	0.000995039	TRUE	3_prime_UTR_variant	-	c.*2984A>G	protein_coding	Bbs1	Bardet-Biedl syndrome 1 (human)	-	-	1.42783	6.568	9.09	0.217391	MT2B	ENSMUSG00000006464	0	0	0	0	0	0	0	0	0	4.585	4.165	7.67	0	0	0	0	0	-4.585	0	-4.165	-7.67	0	0	0	0	0	0	-4.585	0	-4.165	-7.67	0
Dhx57:chr17:80252275	0.000173195	0.00100052	TRUE	intron_variant	-	c.3021-767A>G	protein_coding	Dhx57	DEAH (Asp-Glu-Ala-Asp/His) box polypeptide 57	-	-	4.59267	22.9633	30	0.2	B1_Mur4	ENSMUSG00000035051	0	NA	0	0	0	0	30	22.22	0	0	0	8.335	NA	0	0	0	0	0	0	0	-8.335	-30	-22.22	NA	NA	NA	NA	NA	NA	NA	NA	NA
Ankrd28:chr14:31701506	0.000173998	0.0010014	TRUE	3_prime_UTR_variant	-	c.*514A>G	protein_coding	Ankrd28	ankyrin repeat domain 28	-	-	0.797083	6.37667	8.7	0.125	-	ENSMUSG00000014496	0	0	0	0	0	0	0	0	0	6.625	2.94	0	0	0	0	0	0	-6.625	0	-2.94	0	0	0	0	0	0	0	-6.625	0	-2.94	0	0
Twnk:chr19:45008427	0.000174077	0.0010014	TRUE	intron_variant	-	c.1246+52A>G	protein_coding	Twnk	twinkle mtDNA helicase	-	-	21.37	28.4933	60	0.75	B3	ENSMUSG00000025209	20	16.67	NA	40	7.145	20	NA	NA	0	NA	NA	60	3.33	NA	-20	12.855	20	NA	0	NA	-40	NA	NA	NA	-23.33	9.525	16.67	NA	-3.33	NA	-43.33	NA
Ncl:chr1:86348806	0.000175272	0.00100616	TRUE	3_prime_UTR_variant	-	c.*1814A>G	protein_coding	Ncl	nucleolin	-	-	12.6363	16.8483	50	0.75	B1_Mur3	ENSMUSG00000026234	4.76	17.66	5.13	4.905	3.125	12.145	9.09	0	15.655	3.57	37.5	38.095	-12.9	-0.37	-0.145	1.635	-10.895	1.19	-7.385	-32.74	-33.335	-4.33	4.76	12.53	12.755	14.535	2.005	14.09	5.515	-19.84	-20.435	8.57
Lactb2:chr1:13625009	0.00018369	0.00105229	FALSE	3_prime_UTR_variant	-	c.*1852A>G	protein_coding	Lactb2	lactamase, beta 2	-	-	9.852	16.42	35.71	0.6	B2_Mm2	ENSMUSG00000025937	0	0	0	5.555	0	NA	20.835	12.5	11.26	17.045	9.72	27.855	0	0	-5.555	0	-11.26	-17.045	NA	-9.72	-27.855	-20.835	-12.5	0	-5.555	0	-11.26	-17.045	NA	-9.72	-27.855	-20.835
Tmem63b:chr17:45662949	0.000184122	0.00105257	TRUE	missense_variant	p.Q619R	c.1856A>G	protein_coding	Tmem63b	transmembrane protein 63b	-	deleterious	10.8595	15.9273	33.33	0.681818	-	ENSMUSG00000036026	0	0	2.175	0	4.165	6.745	20	19.79	14.145	27.525	21.14	13.77	0	-2.175	0	-4.165	-14.145	-27.525	-6.745	-21.14	-13.77	-20	-19.79	-2.175	0	-4.165	-14.145	-27.525	-6.745	-21.14	-13.77	-20
Slc35a3:chr3:116676831	0.000184512	0.0010526	TRUE	intron_variant	-	c.756+1032A>G	protein_coding	Slc35a3	solute carrier family 35 (UDP-N-acetylglucosamine (UDP-GlcNAc) transporter), member 3	-	-	7.96333	15.9267	20	0.5	B1_Mur2	ENSMUSG00000027957	NA	NA	NA	0	NA	NA	NA	NA	20	NA	0	13.89	NA	NA	NA	NA	NA	NA	NA	NA	NA	NA	NA	NA	NA	NA	NA	NA	NA	NA	NA	NA
Son:chr16:91656086	0.000187248	0.00106558	TRUE	missense_variant	p.T574A	c.1720A>G	protein_coding	Son	Son DNA binding protein	-	deleterious_low_confidence	2.75125	5.5025	9.52	0.5	-	ENSMUSG00000022961	0	0	0	1.725	5.095	1.065	0	2	6.12	6.89	2.175	7.945	0	0	-1.725	-5.095	-6.12	-6.89	-1.065	-2.175	-7.945	0	-2	0	-1.725	-5.095	-6.12	-6.89	-1.065	-2.175	-7.945	0
Dld:chr12:31331745	0.000187564	0.00106558	FALSE	3_prime_UTR_variant	-	c.*432A>G	protein_coding	Dld	dihydrolipoamide dehydrogenase	-	-	1.31792	6.326	8.7	0.208333	-	ENSMUSG00000020664	0	0	2.78	0	0	0	0	0	1.56	0	3.125	8.35	0	-2.78	0	0	-1.56	0	0	-3.125	-8.35	0	0	-2.78	0	0	-1.56	0	0	-3.125	-8.35	0
Rasal2:chr1:157138062	0.000189512	0.00107241	TRUE	3_prime_UTR_variant	-	c.*2649A>G	protein_coding	Rasal2	RAS protein activator like 2	-	-	2.36818	10.42	15.79	0.227273	ID_B1	ENSMUSG00000070565	0	0	0	0	0	0	0	0	0	11.21	4.165	10.675	0	0	0	0	0	-11.21	0	-4.165	-10.675	0	0	0	0	0	0	-11.21	0	-4.165	-10.675	0
Zfp445:chr9:122860449	0.000189547	0.00107241	TRUE	intron_variant	-	c.420+1260A>G	protein_coding	Zfp445	zinc finger protein 445	-	-	10.4305	23.1789	50	0.45	LTRIS4	ENSMUSG00000047036	0	0	0	0	0	5	5	12.5	5.555	6.25	45	25	0	0	0	0	-5.555	-6.25	-5	-45	-25	-5	-12.5	0	0	0	-5.555	-6.25	-5	-45	-25	-5
Araf:chrX:20850777	0.000190261	0.00107423	TRUE	intron_variant	-	c.200+429A>G	protein_coding	Araf	Araf proto-oncogene, serine/threonine kinase	-	-	9.97	19.94	25	0.5	B1_Mm	ENSMUSG00000001127	NA	NA	NA	NA	NA	NA	NA	0	0	0	23.61	16.27	NA	NA	NA	NA	NA	NA	NA	NA	NA	NA	NA	NA	NA	NA	NA	NA	NA	NA	NA	NA
Pank3:chr11:35787911	0.000191042	0.00107444	TRUE	3_prime_UTR_variant	-	c.*2453A>G	protein_coding	Pank3	pantothenate kinase 3	-	-	4.7775	8.82	21.05	0.541667	B1_Mur1	ENSMUSG00000018846	0	0	0	1.19	0	1.43	9.925	5.13	1.665	12.88	14.37	10.74	0	0	-1.19	0	-1.665	-12.88	-1.43	-14.37	-10.74	-9.925	-5.13	0	-1.19	0	-1.665	-12.88	-1.43	-14.37	-10.74	-9.925
Ift46:chr9:44775476	0.000191082	0.00107444	TRUE	intron_variant	-	c.-36+1692A>G	protein_coding	Ift46	intraflagellar transport 46	-	-	5.87353	14.2643	25	0.411765	ORR1D1	ENSMUSG00000002031	NA	0	NA	NA	0	0	0	5	4.545	12.88	22.5	5	NA	NA	NA	NA	NA	NA	NA	NA	NA	NA	NA	NA	NA	0	-4.545	-12.88	0	-22.5	-5	0
Numa1:chr7:102013317	0.000196982	0.00110536	FALSE	missense_variant	p.E1975G	c.5924A>G	protein_coding	Numa1	nuclear mitotic apparatus protein 1	-	deleterious	0.25375	2.03	3.03	0.125	-	ENSMUSG00000066306	0.845	0	0	0	0	2.2	0	0	0	0	0	0	0.845	0.845	0.845	0.845	0.845	0.845	-1.355	0.845	0.845	0.845	0.845	0	0	0	0	0	-2.2	0	0	0
Malat1:chr19:5795939	0.000199444	0.00111688	FALSE	non_coding_transcript_exon_variant	-	n.6734A>G	lincRNA	Malat1	metastasis associated lung adenocarcinoma transcript 1 (non-coding RNA)	-	-	2.78208	7.41889	14.29	0.375	-	ENSMUSG00000092341	0	8.57	0	0	2.175	0	2.175	6.625	0	10.27	3.57	0	-8.57	0	0	-2.175	0	-10.27	0	-3.57	0	-2.175	-6.625	8.57	8.57	6.395	8.57	-1.7	8.57	5	8.57	6.395
Tsg101:chr7:46901718	0.000204121	0.00113993	TRUE	intron_variant	-	c.552-600A>G	protein_coding	Tsg101	tumor susceptibility gene 101	-	-	5.25471	12.7614	20	0.411765	B1_Mur3	ENSMUSG00000014402	20	NA	0	0	6.25	9.09	0	3.845	11.69	0	NA	16.67	NA	20	20	13.75	8.31	20	10.91	NA	3.33	20	16.155	NA	NA	NA	NA	NA	NA	NA	NA	NA
Gnb1:chr4:155540614	0.000204663	0.00113993	FALSE	missense_variant	p.N88D	c.262A>G	protein_coding	Gnb1	guanine nucleotide binding protein (G protein), beta 1	-	deleterious	0.439583	1.50714	2.5	0.291667	-	ENSMUSG00000029064	0	0	0.65	0	0	0.56	0	0	0.435	0.485	0.665	2.48	0	-0.65	0	0	-0.435	-0.485	-0.56	-0.665	-2.48	0	0	-0.65	0	0	-0.435	-0.485	-0.56	-0.665	-2.48	0
Hdac1:chr4:129530258	0.000204805	0.00113993	FALSE	intron_variant	-	c.163-1214A>G	protein_coding	Hdac1	histone deacetylase 1	-	-	11.97	18.81	33.33	0.636364	PB1D9	ENSMUSG00000028800	0	0	16.67	NA	20	NA	33.33	NA	0	6.25	12.5	16.67	0	-16.67	NA	-20	0	-6.25	NA	-12.5	-16.67	-33.33	NA	-16.67	NA	-20	0	-6.25	NA	-12.5	-16.67	-33.33
Gnl3l:chrX:150985455	0.00020651	0.00114709	TRUE	3_prime_UTR_variant	-	c.*649A>G	protein_coding	Gnl3l	guanine nucleotide binding protein-like 3 (nucleolar)-like	-	-	3.52625	8.463	21.05	0.416667	B1_Mur3	ENSMUSG00000025266	0	0	0	0	1.725	0	2.78	1.615	2.565	9.69	8.415	15.525	0	0	0	-1.725	-2.565	-9.69	0	-8.415	-15.525	-2.78	-1.615	0	0	-1.725	-2.565	-9.69	0	-8.415	-15.525	-2.78
Nol10:chr12:17429884	0.000208034	0.00115322	TRUE	3_prime_UTR_variant	-	c.*650A>G	protein_coding	Nol10	nucleolar protein 10	-	-	5.59458	11.1892	18.18	0.5	B1_Mur3	ENSMUSG00000061458	0	3.125	0	0	12.935	7.145	0	10.095	13.81	11.69	8.335	0	-3.125	0	0	-12.935	-13.81	-11.69	-7.145	-8.335	0	0	-10.095	3.125	3.125	-9.81	-10.685	-8.565	-4.02	-5.21	3.125	3.125
Gria2:chr3:80706916	0.00020853	0.00115364	FALSE	missense_variant	p.M606V	c.1816A>G	protein_coding	Gria2	glutamate receptor, ionotropic, AMPA2 (alpha 2)	-	deleterious	0.584211	3.7	4.65	0.157895	-	ENSMUSG00000033981	NA	NA	0	0	0	0	1.665	0	0	0	3.885	0	NA	NA	NA	NA	NA	NA	NA	NA	NA	NA	NA	NA	NA	NA	NA	NA	NA	NA	NA	NA
Dennd1a:chr2:37803364	0.00021048	0.00116209	FALSE	intron_variant	-	c.1578-1091A>G	protein_coding	Dennd1a	DENN/MADD domain containing 1A	-	-	4.92526	15.5967	22.22	0.315789	B1_Mus2	ENSMUSG00000035392	NA	NA	0	0	0	0	0	0	5.555	7.145	14.645	19.445	NA	NA	NA	NA	NA	NA	NA	NA	NA	NA	NA	NA	NA	NA	NA	NA	NA	NA	NA	NA
Cacng7:chr7:3337849	0.000211496	0.00116535	TRUE	intron_variant	-	c.197-596A>G	protein_coding	Cacng7	calcium channel, voltage-dependent, gamma subunit 7	-	-	3.50091	15.404	25	0.227273	B1_Mur4	ENSMUSG00000069806	0	0	0	0	0	0	0	8.335	0	0	11.01	19.165	0	0	0	0	0	0	0	-11.01	-19.165	0	-8.335	0	0	0	0	0	0	-11.01	-19.165	0
Flnb:chr14:7937179	0.00021527	0.00118377	TRUE	intron_variant	-	c.6888+1130A>G	protein_coding	Flnb	filamin, beta	-	-	8.94462	19.38	40	0.461538	-	ENSMUSG00000025278	NA	NA	NA	NA	0	5.555	11.11	0	14.29	33.635	6.25	0	NA	NA	NA	NA	NA	NA	NA	NA	NA	NA	NA	NA	NA	NA	NA	NA	NA	NA	NA	NA
Plekhd1:chr12:80723763	0.000215737	0.00118396	TRUE	3_prime_UTR_variant	-	c.*1278A>G	protein_coding	Plekhd1	pleckstrin homology domain containing, family D (with coiled-coil domains) member 1	-	-	10.214	17.0233	27.78	0.6	B3	ENSMUSG00000066438	NA	NA	0	8.115	0	4.165	5.555	4.165	23.01	22	24.605	10.525	NA	NA	NA	NA	NA	NA	NA	NA	NA	NA	NA	NA	NA	NA	NA	NA	NA	NA	NA	NA
Gde1:chr7:118696418	0.000217039	0.00118808	FALSE	intron_variant	-	c.438-1277A>G	protein_coding	Gde1	glycerophosphodiester phosphodiesterase 1	-	-	2.05636	11.31	14.29	0.181818	B1_Mus1	ENSMUSG00000033917	0	0	NA	0	NA	NA	NA	0	0	0	0	11.31	0	NA	0	NA	0	0	NA	0	-11.31	NA	0	NA	0	NA	0	0	NA	0	-11.31	NA
R3hdm2:chr10:127480118	0.000217352	0.00118808	TRUE	intron_variant	-	c.1405-1575A>G	protein_coding	R3hdm2	R3H domain containing 2	-	-	44.9663	51.39	72.73	0.875	B1_Mur2	ENSMUSG00000025404	NA	NA	NA	NA	0	NA	NA	NA	26.135	62.5	64.145	58.335	NA	NA	NA	NA	NA	NA	NA	NA	NA	NA	NA	NA	NA	NA	NA	NA	NA	NA	NA	NA
C330018D20Rik:chr18:56956985	0.000218486	0.0011919	FALSE	3_prime_UTR_variant	-	c.*757A>G	protein_coding	C330018D20Rik	RIKEN cDNA C330018D20 gene	-	-	45.7494	48.7993	87.5	0.9375	-	ENSMUSG00000024592	14.285	NA	26.785	24.35	NA	NA	36.11	50	66.67	60	77.38	73.75	NA	-12.5	-10.065	NA	-52.385	-45.715	NA	-63.095	-59.465	-21.825	-35.715	NA	NA	NA	NA	NA	NA	NA	NA	NA
Iws1:chr18:32102561	0.000222244	0.00120999	TRUE	3_prime_UTR_variant	-	c.*5280A>G	protein_coding	Iws1	IWS1, SUPT6 interacting protein	-	-	3.02125	10.3586	20	0.291667	B1_Mur1	ENSMUSG00000024384	0	0	0	0	0	0	9.4	0	3.845	3.845	4.165	15	0	0	0	0	-3.845	-3.845	0	-4.165	-15	-9.4	0	0	0	0	-3.845	-3.845	0	-4.165	-15	-9.4
Peg3:chr7:6715614	0.000232382	0.00126269	TRUE	intron_variant	-	c.294+440A>G	protein_coding	Peg3	paternally expressed 3	-	-	1.58733	11.905	16.67	0.133333	MIRb	ENSMUSG00000002265	NA	NA	0	NA	0	0	NA	0	0	11.905	0	0	NA	NA	NA	NA	NA	NA	NA	NA	NA	NA	NA	NA	NA	NA	NA	NA	NA	NA	NA	NA
Eif2s3y:chrY:1016394	0.000235926	0.00127941	TRUE	intron_variant	-	c.773-196A>G	protein_coding	Eif2s3y	eukaryotic translation initiation factor 2, subunit 3, structural gene Y-linked	-	-	12.4016	18.1254	41.51	0.684211	B1_Mus2	ENSMUSG00000069049	0	5.555	0	10.395	2.5	10	11.43	8.11	8.57	36.52	31.17	16.67	-5.555	0	-10.395	-2.5	-8.57	-36.52	-10	-31.17	-16.67	-11.43	-8.11	5.555	-4.84	3.055	-3.015	-30.965	-4.445	-25.615	-11.115	-5.875
Setd3:chr12:108115974	0.000239499	0.00129622	TRUE	intron_variant	-	c.849+2268A>G	protein_coding	Setd3	SET domain containing 3	-	-	2.07826	9.56	15.38	0.217391	B1_Mur4	ENSMUSG00000056770	0	0	0	3.57	2.085	0	0	0	0	5	13.245	0	0	0	-3.57	-2.085	0	-5	0	-13.245	0	0	0	0	-3.57	-2.085	0	-5	0	-13.245	0	0
Ywhae:chr11:75764647	0.000240232	0.0012967	FALSE	missense_variant	p.Q248R	c.743A>G	protein_coding	Ywhae	tyrosine 3-monooxygenase/tryptophan 5-monooxygenase activation protein, epsilon polypeptide	-	deleterious_low_confidence	0.221667	1.33	2.38	0.166667	-	ENSMUSG00000020849	0	0	0	0.49	0	0	0	0	1.73	0	0.44	0	0	0	-0.49	0	-1.73	0	0	-0.44	0	0	0	0	-0.49	0	-1.73	0	0	-0.44	0	0
Supt5:chr7:28316797	0.000240532	0.0012967	FALSE	missense_variant	p.N821D	c.2461A>G	protein_coding	Supt5	suppressor of Ty 5	-	deleterious	0.254167	2.03333	2.63	0.125	-	ENSMUSG00000003435	0	0	0	0	1	2.05	0	0	0	0	0	0	0	0	0	-1	0	0	-2.05	0	0	0	0	0	0	-1	0	0	-2.05	0	0	0
Ap4s1:chr12:51732540	0.000243053	0.00130772	TRUE	intron_variant	-	c.306+1641A>G	protein_coding	Ap4s1	adaptor-related protein complex AP-4, sigma 1	-	-	8.87583	15.2157	25	0.583333	B1_Mur1	ENSMUSG00000020955	NA	NA	0	NA	4.545	0	20	NA	11.11	5	9.09	23.61	NA	NA	NA	NA	NA	NA	NA	NA	NA	NA	NA	NA	NA	NA	NA	NA	NA	NA	NA	NA
Gm21985:chr2:112355863	0.000251782	0.00135203	TRUE	intron_variant	-	c.2758-597A>G	nonsense_mediated_decay	Gm21985	predicted gene 21985	-	-	4.94353	14.0067	28.57	0.352941	B1_Mus1	ENSMUSG00000096764	NA	NA	NA	0	24.285	0	5	4.165	0	3.57	5	0	NA	NA	NA	NA	NA	NA	NA	NA	NA	NA	NA	NA	NA	NA	NA	NA	NA	NA	NA	NA
Agl:chr3:116744084	0.000254306	0.00136292	TRUE	3_prime_UTR_variant	-	c.*734A>G	protein_coding	Agl	amylo-1,6-glucosidase, 4-alpha-glucanotransferase	-	-	8.95167	19.5309	42.86	0.458333	B1_Mm	ENSMUSG00000033400	0	0	4.165	5	0	0	5.555	3.845	11.11	30.805	20.155	26.785	0	-4.165	-5	0	-11.11	-30.805	0	-20.155	-26.785	-5.555	-3.845	-4.165	-5	0	-11.11	-30.805	0	-20.155	-26.785	-5.555
Tra2a:chr6:49258794	0.000256568	0.00137236	TRUE	intron_variant	-	c.36+5044A>G	protein_coding	Tra2a	transformer 2 alpha	-	-	2.73042	7.28111	10.53	0.375	B2_Mm2	ENSMUSG00000029817	0	2.5	0	0	0	0	0	4.545	1.85	6.82	9.43	7.62	-2.5	0	0	0	-1.85	-6.82	0	-9.43	-7.62	0	-4.545	2.5	2.5	2.5	0.65	-4.32	2.5	-6.93	-5.12	2.5
Scg5:chr2:113817478	0.000261535	0.00139621	FALSE	intron_variant	-	c.226+9861A>G	protein_coding	Scg5	secretogranin V	-	-	0.901818	6.61333	8.33	0.136364	-	ENSMUSG00000023236	0	0	0	0	0	0	0	0	0	0	3.125	6.795	0	0	0	0	0	0	0	-3.125	-6.795	0	0	0	0	0	0	0	0	-3.125	-6.795	0
Dnal1:chr12:84140716	0.000263209	0.00140242	TRUE	3_prime_UTR_variant	-	c.*2322A>G	protein_coding	Dnal1	dynein, axonemal, light chain 1	-	-	1.42429	14.955	22.22	0.0952381	B1_Mur4	ENSMUSG00000042523	0	NA	0	0	0	0	14.955	0	0	0	0	0	NA	0	0	0	0	0	0	0	0	-14.955	0	NA	NA	NA	NA	NA	NA	NA	NA	NA
Tmem80:chr7:141336691	0.000266495	0.00141717	TRUE	3_prime_UTR_variant	-	c.*641A>G	protein_coding	Tmem80	transmembrane protein 80	-	-	3.14083	5.38429	15	0.583333	B1_Mur1	ENSMUSG00000025505	2.085	2.63	0	0	1.85	1.785	3.51	1.925	1.785	5.925	3.935	12.26	-0.545	2.085	2.085	0.235	0.3	-3.84	0.3	-1.85	-10.175	-1.425	0.16	2.63	2.63	0.78	0.845	-3.295	0.845	-1.305	-9.63	-0.88
Mgarp:chr3:51390879	0.000267544	0.00142	FALSE	intron_variant	-	c.280+347A>G	protein_coding	Mgarp	mitochondria localized glutamic acid rich protein	-	-	4.37273	9.62	20	0.454545	B2_Mm2	ENSMUSG00000037161	NA	NA	NA	0	0	20	NA	NA	0	0	6.785	7.265	NA	NA	NA	NA	NA	NA	NA	NA	NA	NA	NA	NA	NA	NA	NA	NA	NA	NA	NA	NA
Ncl:chr1:86347737	0.000268918	0.00142333	TRUE	3_prime_UTR_variant	-	c.*2883A>G	protein_coding	Ncl	nucleolin	-	-	5.59125	8.946	20	0.625	B1_Mus1	ENSMUSG00000026234	1.35	5.555	5.28	0	2.94	0	2.94	2.38	6.395	10.345	17.145	12.765	-4.205	-3.93	1.35	-1.59	-5.045	-8.995	1.35	-15.795	-11.415	-1.59	-1.03	0.275	5.555	2.615	-0.84	-4.79	5.555	-11.59	-7.21	2.615
Gga1:chr15:78890745	0.000269208	0.00142333	TRUE	intron_variant	-	c.1091-692A>G	protein_coding	Gga1	golgi associated, gamma adaptin ear containing, ARF binding protein 1	-	-	2.46105	15.5867	18.18	0.157895	B1_Mus1	ENSMUSG00000033128	NA	0	7.145	0	0	0	0	0	0	0	0	16.235	NA	NA	NA	NA	NA	NA	NA	NA	NA	NA	NA	-7.145	0	0	0	0	0	0	-16.235	0
Kat8:chr7:127919943	0.000270449	0.00142714	TRUE	intron_variant	-	c.463-293A>G	protein_coding	Kat8	K(lysine) acetyltransferase 8	-	-	12.1067	24.2133	40	0.5	B1_Mur4	ENSMUSG00000030801	NA	0	0	0	0	0	NA	20	NA	14.29	18.83	36.665	NA	NA	NA	NA	NA	NA	NA	NA	NA	NA	NA	0	0	0	NA	-14.29	0	-18.83	-36.665	NA
Nol10:chr12:17429859	0.000272785	0.0014367	TRUE	3_prime_UTR_variant	-	c.*625A>G	protein_coding	Nol10	nucleolar protein 10	-	-	5.98125	13.05	25	0.458333	B1_Mur3	ENSMUSG00000061458	4.76	0	0	5.555	3.57	3.57	0	22.5	13.94	9.545	0	8.335	4.76	4.76	-0.795	1.19	-9.18	-4.785	1.19	4.76	-3.575	4.76	-17.74	0	-5.555	-3.57	-13.94	-9.545	-3.57	0	-8.335	0
Hdlbp:chr1:93407030	0.000276565	0.00145382	FALSE	3_prime_UTR_variant	-	c.*1143A>G	protein_coding	Hdlbp	high density lipoprotein (HDL) binding protein	-	-	0.662917	3.182	4.17	0.208333	-	ENSMUSG00000034088	0	0	0	0	0	0	0	1.165	0	1.19	4.085	1.515	0	0	0	0	0	-1.19	0	-4.085	-1.515	0	-1.165	0	0	0	0	-1.19	0	-4.085	-1.515	0
Cadps:chr14:12475055	0.000281448	0.0014754	TRUE	intron_variant	-	c.2645-1540A>G	protein_coding	Cadps	Ca2+-dependent secretion activator	-	-	10.5536	14.5113	25	0.727273	-	ENSMUSG00000054423	NA	NA	12.5	0	NA	NA	NA	16.67	15.48	0	8.335	19.645	NA	NA	NA	NA	NA	NA	NA	NA	NA	NA	NA	NA	NA	NA	NA	NA	NA	NA	NA	NA
Rragd:chr4:33020417	0.000281745	0.0014754	TRUE	3_prime_UTR_variant	-	c.*1619A>G	protein_coding	Rragd	Ras-related GTP binding D	-	-	7.31826	15.3018	33.33	0.478261	B1_Mus2	ENSMUSG00000028278	2.275	0	5	6.97	0	25	0	0	8.335	0	17.69	18.89	2.275	-2.725	-4.695	2.275	-6.06	2.275	-22.725	-15.415	-16.615	2.275	2.275	-5	-6.97	0	-8.335	0	-25	-17.69	-18.89	0
Mid1:chrX:169984064	0.000284477	0.00148687	FALSE	synonymous_variant	p.E374=	c.1122A>G	protein_coding	Mid1	midline 1	-	-	16.8606	53.954	100	0.3125	-	ENSMUSG00000035299	NA	0	NA	0.735	NA	59.15	0	0	NA	0	75	0	NA	NA	NA	NA	NA	NA	NA	NA	NA	NA	NA	NA	-0.735	NA	NA	0	-59.15	-75	0	0
Mapk1:chr16:17034904	0.000288609	0.00150559	TRUE	intron_variant	-	c.851-538A>G	protein_coding	Mapk1	mitogen-activated protein kinase 1	-	-	13.881	20.8214	46.15	0.666667	B3	ENSMUSG00000063358	0	0	0	6.25	8.695	23.635	15.48	6.25	17.36	16.67	28.335	46.15	0	0	-6.25	-8.695	-17.36	-16.67	-23.635	-28.335	-46.15	-15.48	-6.25	0	-6.25	-8.695	-17.36	-16.67	-23.635	-28.335	-46.15	-15.48
Gramd1b:chr9:40294502	0.000291546	0.00151803	TRUE	3_prime_UTR_variant	-	c.*3488A>G	protein_coding	Gramd1b	GRAM domain containing 1B	-	-	0.927143	2.78143	7.41	0.333333	-	ENSMUSG00000040111	0	0	0	0	0	0	0	5.555	0.945	0.945	1.27	1.02	0	0	0	0	-0.945	-0.945	0	-1.27	-1.02	0	-5.555	0	0	0	-0.945	-0.945	0	-1.27	-1.02	0
Snhg11:chr2:158381294	0.000293466	0.00152513	FALSE	3_prime_UTR_variant	-	c.*379A>G	protein_coding	Snhg11	small nucleolar RNA host gene 11	-	-	0.661667	3.176	5.08	0.208333	RLTR18B	ENSMUSG00000044349	0	0	0	0	0	0	0	1.315	0.98	0	1.41	4.235	0	0	0	0	-0.98	0	0	-1.41	-4.235	0	-1.315	0	0	0	-0.98	0	0	-1.41	-4.235	0
Gria2:chr3:80706908	0.000297658	0.001544	TRUE	synonymous_variant	p.Q608=	c.1824A>G	protein_coding	Gria2	glutamate receptor, ionotropic, AMPA2 (alpha 2)	-	-	29.2568	34.7425	56.76	0.842105	-	ENSMUSG00000033981	NA	NA	0	5	40.24	10	25.575	30.795	36.175	45.045	45.585	39.525	NA	NA	NA	NA	NA	NA	NA	NA	NA	NA	NA	NA	NA	NA	NA	NA	NA	NA	NA	NA
Neurl1a:chr19:47250002	0.000311047	0.0016104	TRUE	intron_variant	-	c.650-3117A>G	protein_coding	Neurl1a	neuralized E3 ubiquitin protein ligase 1A	-	-	3.66125	14.645	18.18	0.25	-	ENSMUSG00000006435	NA	NA	NA	NA	NA	NA	NA	0	0	0	0	14.645	NA	NA	NA	NA	NA	NA	NA	NA	NA	NA	NA	NA	NA	NA	NA	NA	NA	NA	NA	NA
Tef:chr15:81819284	0.000314474	0.00162284	TRUE	intron_variant	-	c.470-1915A>G	protein_coding	Tef	thyrotroph embryonic factor	-	-	16.3029	21.3975	38.1	0.761905	B1_Mur3	ENSMUSG00000022389	14.29	NA	0	0	7.145	7.415	16.345	24.21	21.875	25.57	27.165	34.31	NA	14.29	14.29	7.145	-7.585	-11.28	6.875	-12.875	-20.02	-2.055	-9.92	NA	NA	NA	NA	NA	NA	NA	NA	NA
Kantr:chrX:152300826	0.000314631	0.00162284	TRUE	intron_variant	-	c.-778-1952A>G	protein_coding	Kantr	Kdm5c adjacent non-coding transcript	-	-	45.06	45.06	80	1	B3A	ENSMUSG00000087403	NA	NA	NA	20	16.67	16.67	NA	NA	60	NA	53.57	70	NA	NA	NA	NA	NA	NA	NA	NA	NA	NA	NA	NA	NA	NA	NA	NA	NA	NA	NA	NA
Nras:chr3:103066090	0.000316163	0.00162768	TRUE	3_prime_UTR_variant	-	c.*1903A>G	protein_coding	Nras	neuroblastoma ras oncogene	-	-	5.815	8.20941	28.57	0.708333	PB1D10,B4A	ENSMUSG00000027852	0	0	2	3.06	2.17	1.165	4.41	8.785	5.925	22.285	11.23	8.75	0	-2	-3.06	-2.17	-5.925	-22.285	-1.165	-11.23	-8.75	-4.41	-8.785	-2	-3.06	-2.17	-5.925	-22.285	-1.165	-11.23	-8.75	-4.41
Fam32a:chr8:72223594	0.000324575	0.00166785	TRUE	3_prime_UTR_variant	-	c.*1344A>G	protein_coding	Fam32a	family with sequence similarity 32, member A	-	-	4.50833	18.0333	45.45	0.25	B1_Mur2,B4	ENSMUSG00000003039	0	0	4.545	0	0	0	0	3.705	3.125	0	10	32.725	0	-4.545	0	0	-3.125	0	0	-10	-32.725	0	-3.705	-4.545	0	0	-3.125	0	0	-10	-32.725	0
Dld:chr12:31331743	0.000330784	0.00169658	FALSE	3_prime_UTR_variant	-	c.*434A>G	protein_coding	Dld	dihydrolipoamide dehydrogenase	-	-	1.29417	6.212	9.09	0.208333	-	ENSMUSG00000020664	0	0	2.63	0	0	0	0	0	1.56	0	3.225	8.115	0	-2.63	0	0	-1.56	0	0	-3.225	-8.115	0	0	-2.63	0	0	-1.56	0	0	-3.225	-8.115	0
Ccdc136:chr6:29414894	0.000341812	0.00174987	FALSE	missense_variant	p.R619G	c.1855A>G	protein_coding	Ccdc136	coiled-coil domain containing 136	-	deleterious	0.3075	2.46	2.78	0.125	-	ENSMUSG00000029769	0	0	0	0	0	0	1.39	2.3	0	0	0	0	0	0	0	0	0	0	0	0	0	-1.39	-2.3	0	0	0	0	0	0	0	0	-1.39
Taok1:chr11:77536054	0.00034394	0.00175492	TRUE	3_prime_UTR_variant	-	c.*1813A>G	protein_coding	Taok1	TAO kinase 1	-	-	2.76583	7.37556	12	0.375	B1F2,MT2B2	ENSMUSG00000017291	0	0	0	0	2.78	0	4.425	0	8.545	2.175	10	5.265	0	0	0	-2.78	-8.545	-2.175	0	-10	-5.265	-4.425	0	0	0	-2.78	-8.545	-2.175	0	-10	-5.265	-4.425
Spag9:chr11:94122233	0.000344077	0.00175492	TRUE	intron_variant	-	c.3809-489A>G	protein_coding	Spag9	sperm associated antigen 9	-	-	11.6244	17.4367	40	0.666667	ORR1B1	ENSMUSG00000020859	9.09	30	0	0	19.165	4.165	13.335	15.075	20	NA	0	16.67	-20.91	9.09	9.09	-10.075	-10.91	NA	4.925	9.09	-7.58	-4.245	-5.985	30	30	10.835	10	NA	25.835	30	13.33	16.665
Fnbp1:chr2:31030384	0.000347534	0.00176691	TRUE	intron_variant	-	c.1844-1501A>G	protein_coding	Fnbp1	formin binding protein 1	-	-	11.0775	19.6933	57.14	0.5625	B1F2	ENSMUSG00000075415	0	NA	0	0	3.125	8.75	5.555	0	18.335	20	42.855	NA	NA	0	0	-3.125	-18.335	-20	-8.75	-42.855	NA	-5.555	0	NA	NA	NA	NA	NA	NA	NA	NA	NA
Otx2os1:chr14:48806375	0.000347716	0.00176691	FALSE	intron_variant,non_coding_transcript_variant	-	n.418-54932A>G	lincRNA	Otx2os1	orthodenticle homeobox 2 opposite strand 1	-	-	5.569	11.138	16.67	0.5	B1_Mus1	ENSMUSG00000098682	NA	NA	NA	NA	NA	NA	NA	0	0	15.48	3.705	8.66	NA	NA	NA	NA	NA	NA	NA	NA	NA	NA	NA	NA	NA	NA	NA	NA	NA	NA	NA	NA
Son:chr16:91655615	0.000349421	0.00177229	TRUE	missense_variant	p.T417A	c.1249A>G	protein_coding	Son	Son DNA binding protein	-	deleterious_low_confidence	1.86636	4.56222	8	0.409091	-	ENSMUSG00000022961	0	0	0	0	5.21	2.16	0	0	0	2.63	6.275	4.255	0	0	0	-5.21	0	-2.63	-2.16	-6.275	-4.255	0	0	0	0	-5.21	0	-2.63	-2.16	-6.275	-4.255	0
Gm29650:chrY:1048565	0.000353543	0.00178989	FALSE	non_coding_transcript_exon_variant	-	n.173A>G	lincRNA	Gm29650	predicted gene 29650	-	-	9.36105	14.8217	27.59	0.631579	Lx2B2	ENSMUSG00000099876	10	0	0	0	3.845	9.52	17.65	9.38	13.465	16.92	17.63	27.59	10	10	10	6.155	-3.465	-6.92	0.48	-7.63	-17.59	-7.65	0.62	0	0	-3.845	-13.465	-16.92	-9.52	-17.63	-27.59	-17.65
Zfp324:chr7:12973621	0.000354571	0.00179179	TRUE	3_prime_UTR_variant	-	c.*1984A>G	protein_coding	Zfp324	zinc finger protein 324	-	-	13.181	23.9655	42.86	0.55	B1_Mus1	ENSMUSG00000004500	6.25	0	14.29	12.7	0	0	0	8.335	8.335	14.285	33.33	41.43	6.25	-8.04	-6.45	6.25	-2.085	-8.035	6.25	-27.08	-35.18	6.25	-2.085	-14.29	-12.7	0	-8.335	-14.285	0	-33.33	-41.43	0
Rsrc2:chr5:123741299	0.000357553	0.00180039	TRUE	intron_variant	-	c.205-437A>G	protein_coding	Rsrc2	arginine/serine-rich coiled-coil 2	-	-	7.19682	14.3936	26.92	0.5	B1_Mur3	ENSMUSG00000029422	10	16.67	0	4.545	5	0	0	0	2.175	15.48	24.33	9.3	-6.67	10	5.455	5	7.825	-5.48	10	-14.33	0.7	10	10	16.67	12.125	11.67	14.495	1.19	16.67	-7.66	7.37	16.67
Mad2l1:chr6:66540214	0.000357584	0.00180039	TRUE	intron_variant	-	c.*8-212A>G	protein_coding	Mad2l1	MAD2 mitotic arrest deficient-like 1	-	-	9.85762	15.9238	42.86	0.619048	-	ENSMUSG00000029910	0	13.37	11.42	9.105	7.145	0	5.555	0	14.29	NA	18.335	31.43	-13.37	-11.42	-9.105	-7.145	-14.29	NA	0	-18.335	-31.43	-5.555	0	1.95	4.265	6.225	-0.92	NA	13.37	-4.965	-18.06	7.815
Mcu:chr10:59463732	0.000358461	0.0018015	TRUE	intron_variant	-	c.493+2722A>G	protein_coding	Mcu	mitochondrial calcium uniporter	-	-	16.7683	25.1525	40	0.666667	B1_Mur4	ENSMUSG00000009647	NA	NA	NA	NA	NA	NA	NA	NA	21.97	16.67	0	40	NA	NA	NA	NA	NA	NA	NA	NA	NA	NA	NA	NA	NA	NA	NA	NA	NA	NA	NA	NA
Rhpn2:chr7:35391627	0.000361497	0.00181343	TRUE	3_prime_UTR_variant	-	c.*612A>G	protein_coding	Rhpn2	rhophilin, Rho GTPase binding protein 2	-	-	7.51474	17.8475	35.71	0.421053	B1_Mur4	ENSMUSG00000030494	NA	NA	0	0	2.94	0	0	0	4.545	18.57	14.145	31.19	NA	NA	NA	NA	NA	NA	NA	NA	NA	NA	NA	NA	NA	NA	NA	NA	NA	NA	NA	NA
B130055M24Rik:chr7:127455428	0.000363881	0.00182206	TRUE	intron_variant,non_coding_transcript_variant	-	n.937-1552A>G	processed_transcript	B130055M24Rik	RIKEN cDNA B130055M24 gene	-	-	5.60105	15.2029	28.57	0.368421	ORR1B1	ENSMUSG00000086502	9.125	28.57	15.79	0	0	0	0	0	0	0	8.335	13.57	-19.445	-6.665	9.125	9.125	9.125	9.125	9.125	0.79	-4.445	9.125	9.125	12.78	28.57	28.57	28.57	28.57	28.57	20.235	15	28.57
Rpa1:chr11:75301015	0.000366762	0.00183314	TRUE	3_prime_UTR_variant	-	c.*290A>G	protein_coding	Rpa1	replication protein A1	-	-	82.97	82.97	100	1	-	ENSMUSG00000000751	62.27	75.795	78.965	82.04	79.81	77.095	75.715	81.63	94.165	97.725	91.99	98.44	-13.525	-16.695	-19.77	-17.54	-31.895	-35.455	-14.825	-29.72	-36.17	-13.445	-19.36	-3.17	-6.245	-4.015	-18.37	-21.93	-1.3	-16.195	-22.645	0.08
Csdc2:chr15:81949917	0.00037268	0.00185933	FALSE	3_prime_UTR_variant	-	c.*649A>G	protein_coding	Csdc2	cold shock domain containing C2, RNA binding	-	-	0.548636	4.02333	5.88	0.136364	-	ENSMUSG00000042109	0	0	0	0	1.665	0	0	0	4.37	0	0	0	0	0	0	-1.665	-4.37	0	0	0	0	0	0	0	0	-1.665	-4.37	0	0	0	0	0
Plekhd1:chr12:80722725	0.000383506	0.00190987	TRUE	3_prime_UTR_variant	-	c.*240A>G	protein_coding	Plekhd1	pleckstrin homology domain containing, family D (with coiled-coil domains) member 1	-	-	32.0556	36.0625	64.71	0.888889	B3	ENSMUSG00000066438	NA	NA	20	6.25	44.44	32.5	13.635	31.595	20.715	37.01	57.355	57.22	NA	NA	NA	NA	NA	NA	NA	NA	NA	NA	NA	NA	NA	NA	NA	NA	NA	NA	NA	NA
Fam219a:chr4:41518514	0.000385295	0.00191531	TRUE	3_prime_UTR_variant	-	c.*1726A>G	protein_coding	Fam219a	family with sequence similarity 219, member A	-	-	5.2119	9.12083	24.24	0.571429	-	ENSMUSG00000028439	NA	0	2.5	0	0	1.615	4.545	2.94	7.5	7.77	19.81	8.045	NA	NA	NA	NA	NA	NA	NA	NA	NA	NA	NA	-2.5	0	0	-7.5	-7.77	-1.615	-19.81	-8.045	-4.545
F630040K05Rik:chr17:45787921	0.000387386	0.00192222	FALSE	non_coding_transcript_exon_variant	-	n.2168A>G	lincRNA	F630040K05Rik	RIKEN cDNA F630040K05 gene	-	-	13.1283	13.1283	20	1	B1_Mur1	ENSMUSG00000097727	NA	NA	NA	NA	NA	NA	NA	NA	14.29	20	13.395	8.845	NA	NA	NA	NA	NA	NA	NA	NA	NA	NA	NA	NA	NA	NA	NA	NA	NA	NA	NA	NA
Ston2:chr12:91638602	0.000389478	0.00192911	FALSE	3_prime_UTR_variant	-	c.*1120A>G	protein_coding	Ston2	stonin 2	-	-	4.05652	11.6625	40	0.347826	B1_Mus1	ENSMUSG00000020961	0	0	2.305	2.38	0	0	0	0	0	9.82	5	27.145	0	-2.305	-2.38	0	0	-9.82	0	-5	-27.145	0	0	-2.305	-2.38	0	0	-9.82	0	-5	-27.145	0
Stam:chr2:14147987	0.000390218	0.00192929	TRUE	3_prime_UTR_variant	-	c.*1507A>G	protein_coding	Stam	signal transducing adaptor molecule (SH3 domain and ITAM motif) 1	-	-	8.16667	17.15	30	0.47619	B1_Mus1	ENSMUSG00000026718	0	NA	5	19.165	0	6.665	0	2.38	6.665	0	26.785	19.09	NA	-5	-19.165	0	-6.665	0	-6.665	-26.785	-19.09	0	-2.38	NA	NA	NA	NA	NA	NA	NA	NA	NA
Lrit2:chr14:37070586	0.000395592	0.00195234	FALSE	intron_variant	-	c.893-1287A>G	protein_coding	Lrit2	leucine-rich repeat, immunoglobulin-like and transmembrane domains 2	-	-	0.929	4.645	6.06	0.2	MTC	ENSMUSG00000043418	NA	NA	NA	NA	NA	NA	0	0	0	0	0	4.645	NA	NA	NA	NA	NA	NA	NA	NA	NA	NA	NA	NA	NA	NA	NA	NA	NA	NA	NA	NA
Agl:chr3:116744097	0.000404165	0.00198861	TRUE	3_prime_UTR_variant	-	c.*721A>G	protein_coding	Agl	amylo-1,6-glucosidase, 4-alpha-glucanotransferase	-	-	5.20905	18.2317	40	0.285714	B1_Mm	ENSMUSG00000033400	0	0	6.665	0	0	0	0	0	0	27.69	15.34	10	0	-6.665	0	0	0	-27.69	0	-15.34	-10	0	0	-6.665	0	0	0	-27.69	0	-15.34	-10	0
Osbp2:chr11:3706927	0.000404389	0.00198861	TRUE	intron_variant	-	c.2358-1312A>G	protein_coding	Osbp2	oxysterol binding protein 2	-	-	7.29333	10.94	22.22	0.666667	B3	ENSMUSG00000020435	NA	NA	NA	NA	NA	NA	NA	22.22	0	3.335	6.925	11.45	NA	NA	NA	NA	NA	NA	NA	NA	NA	NA	NA	NA	NA	NA	NA	NA	NA	NA	NA	NA
Ppm1b:chr17:85006585	0.000406188	0.00199388	TRUE	intron_variant	-	c.1134+1019A>G	protein_coding	Ppm1b	protein phosphatase 1B, magnesium dependent, beta isoform	-	-	24.8143	30.0384	60	0.826087	PB1D9	ENSMUSG00000061130	9.09	50	0	39.61	40.625	35	7.145	22.8	9.09	11.25	33.635	31.665	-40.91	9.09	-30.52	-31.535	0	-2.16	-25.91	-24.545	-22.575	1.945	-13.71	50	10.39	9.375	40.91	38.75	15	16.365	18.335	42.855
Prdx2:chr8:84969683	0.000410089	0.00200944	FALSE	5_prime_UTR_variant	-	c.-170A>G	protein_coding	Prdx2	peroxiredoxin 2	-	-	0.662174	5.07667	6.9	0.130435	-	ENSMUSG00000005161	5.235	0	2.38	0	0	0	0	0	0	0	0	0	5.235	2.855	5.235	5.235	5.235	5.235	5.235	5.235	5.235	5.235	5.235	-2.38	0	0	0	0	0	0	0	0
Uvssa:chr5:33415340	0.0004155	0.00203232	TRUE	3_prime_UTR_variant	-	c.*449A>G	protein_coding	Uvssa	UV stimulated scaffold protein A	-	-	5.56522	11.6364	33.33	0.478261	B1_Mus2	ENSMUSG00000037355	0	0	0	0	8.88	3.335	7.18	0	2.78	6.695	9.375	25.755	0	0	0	-8.88	-2.78	-6.695	-3.335	-9.375	-25.755	-7.18	0	0	0	-8.88	-2.78	-6.695	-3.335	-9.375	-25.755	-7.18
Fam114a2:chr11:57506171	0.0004163	0.00203261	TRUE	intron_variant	-	c.777+666A>G	protein_coding	Fam114a2	family with sequence similarity 114, member A2	-	-	7.278	14.556	28.57	0.5	B1_Mur1	ENSMUSG00000020523	NA	NA	0	0	NA	0	NA	NA	0	28.57	7.94	14.165	NA	NA	NA	NA	NA	NA	NA	NA	NA	NA	NA	NA	NA	NA	NA	NA	NA	NA	NA	NA
Wdr31:chr4:62453436	0.000419046	0.00204238	TRUE	3_prime_UTR_variant	-	c.*341A>G	protein_coding	Wdr31	WD repeat domain 31	-	-	7.303	11.2354	33.33	0.65	MIRb	ENSMUSG00000028391	0	0	25	33.33	5	0	6.665	2.275	5.79	6.685	5.45	12	0	-25	-33.33	-5	-5.79	-6.685	0	-5.45	-12	-6.665	-2.275	-25	-33.33	-5	-5.79	-6.685	0	-5.45	-12	-6.665
Mrpl42:chr10:95491018	0.000421443	0.00205043	TRUE	intron_variant	-	c.217-606A>G	protein_coding	Mrpl42	mitochondrial ribosomal protein L42	-	-	23.626	26.2511	50	0.9	ORR1D1	ENSMUSG00000062981	NA	NA	NA	20	32.855	12.5	6.25	27.775	NA	50	20	NA	NA	NA	NA	NA	NA	NA	NA	NA	NA	NA	NA	NA	NA	NA	NA	NA	NA	NA	NA	NA
Cuedc2:chr19:46335942	0.000425821	0.00206806	TRUE	intron_variant	-	c.-11+2371A>G	protein_coding	Cuedc2	CUE domain containing 2	-	-	21.7467	28.9956	66.67	0.75	B1_Mur1	ENSMUSG00000036748	NA	NA	8.335	0	17.145	20	NA	10	NA	33.33	20	58.335	NA	NA	NA	NA	NA	NA	NA	NA	NA	NA	NA	NA	NA	NA	NA	NA	NA	NA	NA	NA
Lyrm9:chr11:78842862	0.000426935	0.0020698	FALSE	3_prime_UTR_variant	-	c.*3722A>G	protein_coding	Lyrm9	LYR motif containing 9	-	-	1.146	11.46	16.67	0.1	B3A	ENSMUSG00000072640	0	0	0	0	0	0	0	0	0	11.46	0	0	0	0	0	0	0	-11.46	0	0	0	0	0	0	0	0	0	-11.46	0	0	0	0
Hdac1:chr4:129532682	0.000432981	0.00209347	FALSE	intron_variant	-	c.162+1932A>G	protein_coding	Hdac1	histone deacetylase 1	-	-	13.3006	23.6456	50	0.5625	B1_Mur1	ENSMUSG00000028800	NA	NA	0	0	21.975	0	0	39.285	16.025	21.975	7.145	0	NA	NA	NA	NA	NA	NA	NA	NA	NA	NA	NA	NA	NA	NA	NA	NA	NA	NA	NA	NA
Meg3:chr12:109547961	0.000433343	0.00209347	TRUE	intron_variant,non_coding_transcript_variant	-	n.1145+1419A>G	lincRNA	Meg3	maternally expressed 3	-	-	3.81167	7.03692	20	0.541667	-	ENSMUSG00000021268	0	0	0	0	1.665	3.81	1.56	5.3	4.725	4.285	8.395	16	0	0	0	-1.665	-4.725	-4.285	-3.81	-8.395	-16	-1.56	-5.3	0	0	-1.665	-4.725	-4.285	-3.81	-8.395	-16	-1.56
Mdc1:chr17:35857740	0.000435465	0.00210003	TRUE	3_prime_UTR_variant	-	c.*110A>G	protein_coding	Mdc1	mediator of DNA damage checkpoint 1	-	-	4.95708	7.43562	19.05	0.666667	PB1D9	ENSMUSG00000061607	1.665	3.35	1.39	1.25	9.575	5.16	0	3.845	0	16.04	11.8	5.41	-1.685	0.275	0.415	-7.91	1.665	-14.375	-3.495	-10.135	-3.745	1.665	-2.18	1.96	2.1	-6.225	3.35	-12.69	-1.81	-8.45	-2.06	3.35
Cdk7:chr13:100702818	0.000445072	0.00214259	TRUE	3_prime_UTR_variant	-	c.*660A>G	protein_coding	Cdk7	cyclin-dependent kinase 7	-	-	9.33417	18.6683	43.75	0.5	B1_Mur1	ENSMUSG00000069089	0	3.125	2.63	9.09	0	0	8.335	0	8.68	29.705	20.88	29.565	-3.125	-2.63	-9.09	0	-8.68	-29.705	0	-20.88	-29.565	-8.335	0	0.495	-5.965	3.125	-5.555	-26.58	3.125	-17.755	-26.44	-5.21
Gnl3l:chrX:150985477	0.000447597	0.00215098	TRUE	3_prime_UTR_variant	-	c.*627A>G	protein_coding	Gnl3l	guanine nucleotide binding protein-like 3 (nucleolar)-like	-	-	1.80792	4.82111	8.82	0.375	B1_Mur3	ENSMUSG00000025266	0	0	0	1.47	0	0	0	0	5.385	5.84	4	5	0	0	-1.47	0	-5.385	-5.84	0	-4	-5	0	0	0	-1.47	0	-5.385	-5.84	0	-4	-5	0
Kif3c:chr12:3399614	0.000455109	0.00218325	TRUE	intron_variant	-	c.2013-2069A>G	protein_coding	Kif3c	kinesin family member 3C	-	-	20.67	26.871	50	0.769231	B1_Mur1	ENSMUSG00000020668	NA	NA	0	0	27.27	10	36.43	18.335	16.67	28.57	16.67	50	NA	NA	NA	NA	NA	NA	NA	NA	NA	NA	NA	NA	NA	NA	NA	NA	NA	NA	NA	NA
Mapk1:chr16:17034895	0.000460393	0.00220474	TRUE	intron_variant	-	c.851-547A>G	protein_coding	Mapk1	mitogen-activated protein kinase 1	-	-	16.0344	28.5056	57.14	0.5625	B3	ENSMUSG00000063358	14.29	0	0	33.33	5.555	25.755	0	33.33	0	0	42.855	27.27	14.29	14.29	-19.04	8.735	14.29	14.29	-11.465	-28.565	-12.98	14.29	-19.04	0	-33.33	-5.555	0	0	-25.755	-42.855	-27.27	0
Tra2a:chr6:49259855	0.000462912	0.00221295	TRUE	intron_variant	-	c.36+3983A>G	protein_coding	Tra2a	transformer 2 alpha	-	-	2.61167	10.4467	20	0.25	PB1D9	ENSMUSG00000029817	0	1.85	0	0	0	16.25	0	0	0	6.665	3.125	3.45	-1.85	0	0	0	0	-6.665	-16.25	-3.125	-3.45	0	0	1.85	1.85	1.85	1.85	-4.815	-14.4	-1.275	-1.6	1.85
4930447C04Rik:chr12:72909399	0.000465816	0.00222295	FALSE	intron_variant	-	c.554+372A>G	protein_coding	4930447C04Rik	RIKEN cDNA 4930447C04 gene	-	-	0.69	5.52	10	0.125	-	ENSMUSG00000021098	0	0	0	0	0	0	0	0	0	0	6.665	1.615	0	0	0	0	0	0	0	-6.665	-1.615	0	0	0	0	0	0	0	0	-6.665	-1.615	0
Myo9b:chr8:71339546	0.000467893	0.00222899	TRUE	intron_variant	-	c.2333+526A>G	protein_coding	Myo9b	myosin IXb	-	-	5.60348	11.7164	20	0.478261	-	ENSMUSG00000004677	10	0	0	0	9.165	0	10.1	3.845	10.095	17.145	9.09	0	10	10	10	0.835	-0.095	-7.145	10	0.91	10	-0.1	6.155	0	0	-9.165	-10.095	-17.145	0	-9.09	0	-10.1
Ppp1r15b:chr1:133137544	0.000472055	0.00224492	TRUE	3_prime_UTR_variant	-	c.*657A>G	protein_coding	Ppp1r15b	protein phosphatase 1, regulatory subunit 15B	-	-	1.445	6.936	13.64	0.208333	ID4_	ENSMUSG00000046062	0	0	0	0	0	0	0	0	0	3.57	4.45	9.32	0	0	0	0	0	-3.57	0	-4.45	-9.32	0	0	0	0	0	0	-3.57	0	-4.45	-9.32	0
Mrpl43:chr19:45005288	0.000477024	0.00226463	TRUE	3_prime_UTR_variant	-	c.*411A>G	protein_coding	Mrpl43	mitochondrial ribosomal protein L43	-	-	2.52375	7.57125	21.43	0.333333	B1_Mus1	ENSMUSG00000025208	0	0	0	0	0	3.85	0	2.085	6.85	0	2.94	14.56	0	0	0	0	-6.85	0	-3.85	-2.94	-14.56	0	-2.085	0	0	0	-6.85	0	-3.85	-2.94	-14.56	0
Gpi1:chr7:34215021	0.000480344	0.00227348	FALSE	intron_variant	-	c.804+935A>G	protein_coding	Gpi1	glucose phosphate isomerase 1	-	-	0.5425	4.34	5	0.125	B1F	ENSMUSG00000036427	0	0	0	0	0	0	0	0	0	0	2.5	4.01	0	0	0	0	0	0	0	-2.5	-4.01	0	0	0	0	0	0	0	0	-2.5	-4.01	0
Mad2l1:chr6:66540283	0.000480546	0.00227348	TRUE	intron_variant	-	c.*8-143A>G	protein_coding	Mad2l1	MAD2 mitotic arrest deficient-like 1	-	-	2.56	8.77714	16.67	0.291667	-	ENSMUSG00000029910	1.315	0	0	9.395	2.275	0	12.18	0	0	0	5.555	0	1.315	1.315	-8.08	-0.96	1.315	1.315	1.315	-4.24	1.315	-10.865	1.315	0	-9.395	-2.275	0	0	0	-5.555	0	-12.18
Sgip1:chr4:102944015	0.000481562	0.00227436	FALSE	intron_variant	-	c.1565-12084A>G	protein_coding	Sgip1	SH3-domain GRB2-like (endophilin) interacting protein 1	-	-	2.59333	11.67	16.67	0.222222	5S	ENSMUSG00000028524	NA	NA	0	16.67	NA	NA	NA	NA	0	0	0	3.335	NA	NA	NA	NA	NA	NA	NA	NA	NA	NA	NA	NA	NA	NA	NA	NA	NA	NA	NA	NA
Rpgr:chrX:10169980	0.000482938	0.00227695	TRUE	intron_variant	-	c.2566-3704A>G	protein_coding	Rpgr	retinitis pigmentosa GTPase regulator	-	-	1.66632	5.27667	8	0.315789	-	ENSMUSG00000031174	NA	NA	0	0	0	0	0	0	6.06	2.38	1.665	5.725	NA	NA	NA	NA	NA	NA	NA	NA	NA	NA	NA	NA	NA	NA	NA	NA	NA	NA	NA	NA
Ebna1bp2:chr4:118626141	0.000503569	0.00237014	TRUE	3_prime_UTR_variant	-	c.*271A>G	protein_coding	Ebna1bp2	EBNA1 binding protein 2	-	-	5.48458	8.22687	19.05	0.666667	B1_Mur4	ENSMUSG00000028729	2.94	0	4.165	0	2.63	1.925	4.26	6.275	7.035	15.08	10.555	10.95	2.94	-1.225	2.94	0.31	-4.095	-12.14	1.015	-7.615	-8.01	-1.32	-3.335	-4.165	0	-2.63	-7.035	-15.08	-1.925	-10.555	-10.95	-4.26
Nrxn2:chr19:6529824	0.00050935	0.00239325	FALSE	intron_variant	-	c.4232-1444A>G	protein_coding	Nrxn2	neurexin II	-	-	4.89294	16.636	20	0.294118	-	ENSMUSG00000033768	NA	NA	NA	0	0	0	0	0	0	12.5	19.09	10	NA	NA	NA	NA	NA	NA	NA	NA	NA	NA	NA	NA	NA	NA	NA	NA	NA	NA	NA	NA
Lsm14a:chr7:34345528	0.000522997	0.00245161	FALSE	3_prime_UTR_variant	-	c.*464A>G	protein_coding	Lsm14a	LSM14A mRNA processing body assembly factor	-	-	2.40333	3.84533	6.94	0.625	RLTR20C1_MM	ENSMUSG00000066568	2.44	0.98	0	4.785	5.275	0	0	2.435	1.91	3.12	5.97	1.925	1.46	2.44	-2.345	-2.835	0.53	-0.68	2.44	-3.53	0.515	2.44	0.005	0.98	-3.805	-4.295	-0.93	-2.14	0.98	-4.99	-0.945	0.98
Ezh1:chr11:101198731	0.000523558	0.00245161	TRUE	intron_variant	-	c.1669+527A>G	protein_coding	Ezh1	enhancer of zeste 1 polycomb repressive complex 2 subunit	-	-	27.9611	31.4563	75	0.888889	B1_Mur4	ENSMUSG00000006920	NA	NA	0	16.665	38.18	13.395	18.335	18.18	17.145	58.335	30	50.505	NA	NA	NA	NA	NA	NA	NA	NA	NA	NA	NA	NA	NA	NA	NA	NA	NA	NA	NA	NA
Sf1:chr19:6373161	0.00052461	0.00245235	TRUE	intron_variant	-	c.888-412A>G	protein_coding	Sf1	splicing factor 1	-	-	2.315	13.89	16.67	0.166667	B3	ENSMUSG00000024949	0	0	0	0	0	NA	0	0	0	0	14.585	6.25	0	0	0	0	0	0	NA	-14.585	-6.25	0	0	0	0	0	0	0	NA	-14.585	-6.25	0
2010001A14Rik:chr11:57796325	0.000525611	0.00245285	FALSE	non_coding_transcript_exon_variant	-	n.257A>G	processed_transcript	2010001A14Rik	RIKEN cDNA 2010001A14 gene	-	-	6.9475	17.3687	20	0.4	B1_Mur2	ENSMUSG00000087165	20	0	0	8.335	20	0	8.335	0	0	0	16.78	16.025	20	20	11.665	0	20	20	20	3.22	3.975	11.665	20	0	-8.335	-20	0	0	0	-16.78	-16.025	-8.335
2700099C18Rik:chr17:94757481	0.00052931	0.00246592	FALSE	intron_variant,non_coding_transcript_variant	-	n.483+958A>G	transcribed_unprocessed_pseudogene	2700099C18Rik	RIKEN cDNA 2700099C18 gene	-	-	1.70071	11.905	16.67	0.142857	B2_Mm2	ENSMUSG00000098090	0	0	11.905	0	0	0	NA	NA	NA	0	0	NA	0	-11.905	0	0	NA	0	0	0	NA	NA	NA	-11.905	0	0	NA	0	0	0	NA	NA
Akap8:chr17:32304590	0.000539708	0.00250764	TRUE	3_prime_UTR_variant	-	c.*667A>G	protein_coding	Akap8	A kinase (PRKA) anchor protein 8	-	-	1.16625	3.99857	5.13	0.291667	B1_Mus2	ENSMUSG00000024045	0	0	0	0	1.315	3.925	1.515	0	0	4.675	0	2.565	0	0	0	-1.315	0	-4.675	-3.925	0	-2.565	-1.515	0	0	0	-1.315	0	-4.675	-3.925	0	-2.565	-1.515
Rad23b:chr4:55370224	0.000540092	0.00250764	FALSE	synonymous_variant	p.A83=	c.249A>G	protein_coding	Rad23b	RAD23 homolog B, nucleotide excision repair protein	-	-	0.49625	2.9775	4.65	0.166667	-	ENSMUSG00000028426	1.515	0	0	0	0	0.895	0	0	0	0	3.545	0	1.515	1.515	1.515	1.515	1.515	1.515	0.62	-2.03	1.515	1.515	1.515	0	0	0	0	0	-0.895	-3.545	0	0
Ilf2:chr3:90482173	0.00054129	0.00250895	TRUE	intron_variant	-	c.395-604A>G	protein_coding	Ilf2	interleukin enhancer binding factor 2	-	-	6.22696	13.02	28.57	0.478261	PB1D9	ENSMUSG00000001016	0	0	0	13.335	8.495	0	0	14.29	5.555	5.555	20.535	3.845	0	0	-13.335	-8.495	-5.555	-5.555	0	-20.535	-3.845	0	-14.29	0	-13.335	-8.495	-5.555	-5.555	0	-20.535	-3.845	0
Wdr31:chr4:62452748	0.00054357	0.00251527	TRUE	3_prime_UTR_variant	-	c.*1029A>G	protein_coding	Wdr31	WD repeat domain 31	-	-	2.12714	11.1675	20	0.190476	B1_Mus1	ENSMUSG00000028391	0	20	0	5.555	0	0	2.78	0	0	0	4	0	-20	0	-5.555	0	0	0	0	-4	0	-2.78	0	20	14.445	20	20	20	20	16	20	17.22
Btrc:chr19:45524743	0.000550279	0.00254203	TRUE	intron_variant	-	c.1657-2521A>G	protein_coding	Btrc	beta-transducin repeat containing protein	-	-	17.9965	22.9956	48.48	0.782609	B3	ENSMUSG00000025217	9.09	13.635	0	15.34	9.215	0	12.5	13.04	38.335	37.805	19.76	38.24	-4.545	9.09	-6.25	-0.125	-29.245	-28.715	9.09	-10.67	-29.15	-3.41	-3.95	13.635	-1.705	4.42	-24.7	-24.17	13.635	-6.125	-24.605	1.135
Asxl1:chr2:153399978	0.000552414	0.00254549	FALSE	missense_variant	p.D817G	c.2450A>G	protein_coding	Asxl1	additional sex combs like 1	-	tolerated_low_confidence	0.634583	5.07667	5.88	0.125	-	ENSMUSG00000042548	0	0	0	0	4.675	0	0	0	0	2.94	0	0	0	0	0	-4.675	0	-2.94	0	0	0	0	0	0	0	-4.675	0	-2.94	0	0	0	0
Psma3:chr12:70995171	0.000552883	0.00254549	TRUE	3_prime_UTR_variant	-	c.*776A>G	protein_coding	Psma3	proteasome (prosome, macropain) subunit, alpha type 3	-	-	3.28958	8.77222	14.29	0.375	B3	ENSMUSG00000060073	0	0	0	0	3.335	2.38	0	2.275	5.17	11.145	3.335	11.835	0	0	0	-3.335	-5.17	-11.145	-2.38	-3.335	-11.835	0	-2.275	0	0	-3.335	-5.17	-11.145	-2.38	-3.335	-11.835	0
Ppp2cb:chr8:33615757	0.000553927	0.00254569	FALSE	missense_variant	p.D223G	c.668A>G	protein_coding	Ppp2cb	protein phosphatase 2 (formerly 2A), catalytic subunit, beta isoform	-	deleterious	0.244167	1.95333	2.7	0.125	-	ENSMUSG00000009630	0	0	0	0	0	1.985	0	0	0	0	0	0.945	0	0	0	0	0	0	-1.985	0	-0.945	0	0	0	0	0	0	0	-1.985	0	-0.945	0
Septin4:chr11:87585613	0.000554782	0.00254569	TRUE	intron_variant	-	c.662+372A>G	protein_coding	Septin4	septin 4	-	-	5.52643	8.59667	14.29	0.642857	B1F1	ENSMUSG00000020486	NA	NA	NA	NA	0	NA	0	2.94	6.97	7.415	9.925	11.435	NA	NA	NA	NA	NA	NA	NA	NA	NA	NA	NA	NA	NA	NA	NA	NA	NA	NA	NA	NA
9930104L06Rik:chr4:124943300	0.000557055	0.00255185	TRUE	3_prime_UTR_variant	-	c.*638A>G	protein_coding	9930104L06Rik	RIKEN cDNA 9930104L06 gene	-	-	2.7475	9.42	11.76	0.291667	B1_Mur1	ENSMUSG00000044730	9.4	0	0	3.845	0	0	0	5	0	10.88	3.845	0	9.4	9.4	5.555	9.4	9.4	-1.48	9.4	5.555	9.4	9.4	4.4	0	-3.845	0	0	-10.88	0	-3.845	0	0
Amph:chr13:19122153	0.000563103	0.00257526	TRUE	intron_variant	-	c.1272+822A>G	protein_coding	Amph	amphiphysin	-	-	5.70077	10.5871	20	0.538462	-	ENSMUSG00000021314	NA	NA	NA	NA	20	NA	0	3.57	3.57	12.5	0	7.415	NA	NA	NA	NA	NA	NA	NA	NA	NA	NA	NA	NA	NA	NA	NA	NA	NA	NA	NA	NA
Odf2:chr2:29925150	0.00056605	0.00258443	TRUE	intron_variant	-	c.2001-790A>G	protein_coding	Odf2	outer dense fiber of sperm tails 2	-	-	6.9475	13.895	28.57	0.5	B2_Mm2	ENSMUSG00000026790	0	0	0	4.165	2.78	3.57	5	10	3.57	15	26.785	12.5	0	0	-4.165	-2.78	-3.57	-15	-3.57	-26.785	-12.5	-5	-10	0	-4.165	-2.78	-3.57	-15	-3.57	-26.785	-12.5	-5
Maged2:chrX:150806956	0.000568363	0.00259028	FALSE	missense_variant	p.K538E	c.1612A>G	protein_coding	Maged2	melanoma antigen, family D, 2	-	tolerated_low_confidence	1.28458	5.13833	10.53	0.25	(CCCCAG)n	ENSMUSG00000025268	0	0	0	0	0	0	2.275	1.665	1.43	0	2	8.045	0	0	0	0	-1.43	0	0	-2	-8.045	-2.275	-1.665	0	0	0	-1.43	0	0	-2	-8.045	-2.275
Wdr31:chr4:62452767	0.000569219	0.00259028	FALSE	3_prime_UTR_variant	-	c.*1010A>G	protein_coding	Wdr31	WD repeat domain 31	-	-	1.31091	7.21	12.5	0.181818	B1_Mus1	ENSMUSG00000028391	0	0	12.5	0	0	0	0	5.265	0	0	0	2.905	0	-12.5	0	0	0	0	0	0	-2.905	0	-5.265	-12.5	0	0	0	0	0	0	-2.905	0
2900026A02Rik:chr5:113087811	0.000571805	0.00259774	TRUE	3_prime_UTR_variant	-	c.*3218A>G	protein_coding	2900026A02Rik	RIKEN cDNA 2900026A02 gene	-	-	3.49182	10.9743	18.18	0.318182	MTB	ENSMUSG00000051339	0	14.29	0	0	0	0	0	7.63	0	5	13.635	5	-14.29	0	0	0	0	-5	0	-13.635	-5	0	-7.63	14.29	14.29	14.29	14.29	9.29	14.29	0.655	9.29	14.29
Srsf2:chr11:116852092	0.00057403	0.00260353	FALSE	missense_variant	p.K201R	c.602A>G	protein_coding	Srsf2	serine/arginine-rich splicing factor 2	-	deleterious_low_confidence	0.246667	1.97333	2.6	0.125	-	ENSMUSG00000034120	0	0	0	0	0	0	0	0	0	0	1.96	1	0	0	0	0	0	0	0	-1.96	-1	0	0	0	0	0	0	0	0	-1.96	-1	0
Parp2:chr14:50811982	0.000576184	0.00260899	TRUE	intron_variant	-	c.303+156A>G	protein_coding	Parp2	poly (ADP-ribose) polymerase family, member 2	-	-	44.375	59.1667	75	0.75	B1_Mur2	ENSMUSG00000036023	NA	NA	NA	NA	0	NA	NA	NA	NA	NA	68.75	40	NA	NA	NA	NA	NA	NA	NA	NA	NA	NA	NA	NA	NA	NA	NA	NA	NA	NA	NA	NA
Ap1g1:chr8:109842115	0.000578278	0.00261416	TRUE	intron_variant	-	c.1098-1238A>G	protein_coding	Ap1g1	adaptor protein complex AP-1, gamma 1 subunit	-	-	4.39929	15.3975	30	0.285714	B1_Mur1	ENSMUSG00000031731	0	NA	NA	0	0	0	0	4.545	30	6.25	0	10	NA	NA	0	0	-30	-6.25	0	0	-10	0	-4.545	NA	NA	NA	NA	NA	NA	NA	NA	NA
Fam32a:chr8:72223815	0.000579474	0.00261448	TRUE	3_prime_UTR_variant	-	c.*1565A>G	protein_coding	Fam32a	family with sequence similarity 32, member A	-	-	5.87217	15.0067	27.27	0.391304	B1_Mus2	ENSMUSG00000003039	0	0	0	0	10.425	0	0	5	9.72	23.635	12.5	12.5	0	0	0	-10.425	-9.72	-23.635	0	-12.5	-12.5	0	-5	0	0	-10.425	-9.72	-23.635	0	-12.5	-12.5	0
Agl:chr3:116744159	0.000580255	0.00261448	TRUE	3_prime_UTR_variant	-	c.*659A>G	protein_coding	Agl	amylo-1,6-glucosidase, 4-alpha-glucanotransferase	-	-	6.1225	20.4083	50	0.3	B1_Mm	ENSMUSG00000033400	0	0	0	0	0	0	10.795	0	0	5.555	36.54	8.335	0	0	0	0	0	-5.555	0	-36.54	-8.335	-10.795	0	0	0	0	0	-5.555	0	-36.54	-8.335	-10.795
Cnep1r1:chr8:88121788	0.000590785	0.00265756	TRUE	intron_variant	-	c.97+1937A>G	protein_coding	Cnep1r1	CTD nuclear envelope phosphatase 1 regulatory subunit 1	-	-	4.43619	13.3086	25	0.333333	B2_Mm2	ENSMUSG00000036810	0	0	11.11	0	0	2.5	7.69	0	0	2.78	20	18.055	0	-11.11	0	0	0	-2.78	-2.5	-20	-18.055	-7.69	0	-11.11	0	0	0	-2.78	-2.5	-20	-18.055	-7.69
Lztr1:chr16:17517957	0.000591921	0.00265832	TRUE	intron_variant	-	c.584+418A>G	protein_coding	Lztr1	leucine-zipper-like transcriptional regulator, 1	-	-	30.3038	34.6329	75	0.875	B1_Mur3	ENSMUSG00000022761	11.11	13.395	5.555	36.54	34.925	8.335	31.665	28.75	55.235	27.775	58.93	51.43	-2.285	5.555	-25.43	-23.815	-44.125	-16.665	2.775	-47.82	-40.32	-20.555	-17.64	7.84	-23.145	-21.53	-41.84	-14.38	5.06	-45.535	-38.035	-18.27
Dennd6a:chr14:26632305	0.0005944	0.00266509	FALSE	3_prime_UTR_variant	-	c.*2746A>G	protein_coding	Dennd6a	DENN/MADD domain containing 6A	-	-	2.20917	13.255	18.18	0.166667	B1_Mur2	ENSMUSG00000040818	0	NA	NA	NA	0	0	18.18	4.165	0	0	0	0	NA	NA	NA	0	0	0	0	0	0	-18.18	-4.165	NA	NA	NA	NA	NA	NA	NA	NA	NA
Ebna1bp2:chr4:118626823	0.00059602	0.00266799	TRUE	3_prime_UTR_variant	-	c.*953A>G	protein_coding	Ebna1bp2	EBNA1 binding protein 2	-	-	11.3621	17.0431	61.54	0.666667	B1_Mur4,MT2B2	ENSMUSG00000028729	0	0	2.78	3.845	5.61	2.275	4.76	8.82	10.085	41.88	30.415	25.875	0	-2.78	-3.845	-5.61	-10.085	-41.88	-2.275	-30.415	-25.875	-4.76	-8.82	-2.78	-3.845	-5.61	-10.085	-41.88	-2.275	-30.415	-25.875	-4.76
Mdc1:chr17:35857734	0.000602874	0.00269428	TRUE	3_prime_UTR_variant	-	c.*104A>G	protein_coding	Mdc1	mediator of DNA damage checkpoint 1	-	-	21.7983	23.78	42.86	0.916667	PB1D9	ENSMUSG00000061607	13.95	20.09	14.495	17.235	24.51	31.37	7.69	18.335	8.335	36.22	37.22	32.13	-6.14	-0.545	-3.285	-10.56	5.615	-22.27	-17.42	-23.27	-18.18	6.26	-4.385	5.595	2.855	-4.42	11.755	-16.13	-11.28	-17.13	-12.04	12.4
Limd1:chr9:123520918	0.00061411	0.00274003	TRUE	3_prime_UTR_variant	-	c.*1675A>G	protein_coding	Limd1	LIM domains containing 1	-	-	2.41455	10.624	28.57	0.227273	-	ENSMUSG00000025239	0	0	0	1.43	0	3.845	2	0	0	19.285	0	NA	0	0	-1.43	0	0	-19.285	-3.845	0	NA	-2	0	0	-1.43	0	0	-19.285	-3.845	0	NA	-2
Mrpl42:chr10:95492757	0.000615271	0.00274075	FALSE	intron_variant	-	c.216+874A>G	protein_coding	Mrpl42	mitochondrial ribosomal protein L42	-	-	13.75	36.6667	50	0.375	ORR1C1	ENSMUSG00000062981	0	0	NA	NA	0	NA	NA	10	NA	40	NA	50	0	NA	NA	0	NA	-40	NA	NA	-50	NA	-10	NA	NA	0	NA	-40	NA	NA	-50	NA
Rpgrip1:chr14:52146716	0.000619319	0.00275431	FALSE	intron_variant	-	c.2260-494A>G	protein_coding	Rpgrip1	retinitis pigmentosa GTPase regulator interacting protein 1	-	-	8.01056	9.01187	33.33	0.888889	B2_Mm2	ENSMUSG00000057132	NA	NA	NA	25	3.125	2.5	9.455	5.255	7.515	3.18	7.88	8.185	NA	NA	NA	NA	NA	NA	NA	NA	NA	NA	NA	NA	NA	NA	NA	NA	NA	NA	NA	NA
Serinc5:chr13:92686524	0.000624883	0.00277089	TRUE	intron_variant	-	c.554+1286A>G	protein_coding	Serinc5	serine incorporator 5	-	-	8.33824	20.25	40	0.411765	B3A	ENSMUSG00000021703	NA	NA	NA	0	0	5.555	3.845	0	0	21.59	26.25	27.27	NA	NA	NA	NA	NA	NA	NA	NA	NA	NA	NA	NA	NA	NA	NA	NA	NA	NA	NA	NA
Cacng7:chr7:3337473	0.000625066	0.00277089	TRUE	intron_variant	-	c.196+693A>G	protein_coding	Cacng7	calcium channel, voltage-dependent, gamma subunit 7	-	-	10.1541	21.5775	40	0.470588	ID_B1	ENSMUSG00000069806	0	7.145	10	0	NA	20	NA	40	0	0	26.665	12.5	-7.145	-10	0	NA	0	0	-20	-26.665	-12.5	NA	-40	-2.855	7.145	NA	7.145	7.145	-12.855	-19.52	-5.355	NA
Lgr5:chr10:115464420	0.00062694	0.00277471	TRUE	intron_variant	-	c.1071-1653A>G	protein_coding	Lgr5	leucine rich repeat containing G protein coupled receptor 5	-	-	27.4757	38.466	83.33	0.714286	-	ENSMUSG00000020140	0	10	0	NA	NA	NA	33.33	0	14.835	27.5	61.665	66.665	-10	0	NA	NA	-14.835	-27.5	NA	-61.665	-66.665	-33.33	0	10	NA	NA	-4.835	-17.5	NA	-51.665	-56.665	-23.33
Tex9:chr9:72474136	0.000628169	0.00277568	TRUE	intron_variant	-	c.817-344A>G	protein_coding	Tex9	testis expressed gene 9	-	-	16.6062	26.985	50	0.615385	B3	ENSMUSG00000090626	0	12.5	5.555	0	27.27	37.5	NA	NA	25	0	40	NA	-12.5	-5.555	0	-27.27	-25	0	-37.5	-40	NA	NA	NA	6.945	12.5	-14.77	-12.5	12.5	-25	-27.5	NA	NA
Mettl5:chr2:69876844	0.000636219	0.00280673	TRUE	intron_variant	-	c.489+2258A>G	protein_coding	Mettl5	methyltransferase like 5	-	-	22.1513	27.2631	50	0.8125	B3	ENSMUSG00000051730	NA	0	50	8.335	14.545	40	40	14.29	9.09	33.33	39.285	17.145	NA	NA	NA	NA	NA	NA	NA	NA	NA	NA	NA	-50	-8.335	-14.545	-9.09	-33.33	-40	-39.285	-17.145	-40
2900026A02Rik:chr5:113087995	0.000649332	0.00285893	TRUE	3_prime_UTR_variant	-	c.*3034A>G	protein_coding	2900026A02Rik	RIKEN cDNA 2900026A02 gene	-	-	3.62522	16.676	33.33	0.217391	MTA_Mm	ENSMUSG00000051339	0	0	0	0	0	1.35	0	0	6.25	25	9.09	0	0	0	0	0	-6.25	-25	-1.35	-9.09	0	0	0	0	0	0	-6.25	-25	-1.35	-9.09	0	0
Ppp1r7:chr1:93371671	0.000650137	0.00285893	TRUE	3_prime_UTR_variant	-	c.*6605A>G	protein_coding	Ppp1r7	protein phosphatase 1, regulatory subunit 7	-	-	1.85176	7.87	11.11	0.235294	B1_Mus2	ENSMUSG00000026275	NA	NA	NA	0	0	0	0	0	3.845	0	2.175	9.72	NA	NA	NA	NA	NA	NA	NA	NA	NA	NA	NA	NA	NA	NA	NA	NA	NA	NA	NA	NA
Nfat5:chr8:107335106	0.000652243	0.00286361	TRUE	intron_variant	-	c.254-3703A>G	protein_coding	Nfat5	nuclear factor of activated T cells 5	-	-	20.0406	26.2069	45.45	0.764706	PB1D9	ENSMUSG00000003847	0	0	10	NA	7.145	NA	15.48	23.61	8.33	27.5	40.97	41.475	0	-10	NA	-7.145	-8.33	-27.5	NA	-40.97	-41.475	-15.48	-23.61	-10	NA	-7.145	-8.33	-27.5	NA	-40.97	-41.475	-15.48
Gtf2a2:chr9:70017944	0.000654619	0.00286945	FALSE	intron_variant	-	c.177+1021A>G	protein_coding	Gtf2a2	general transcription factor II A, 2	-	-	1.46125	11.69	14.29	0.125	B1_Mur3	ENSMUSG00000033543	0	0	0	4.545	0	14.29	NA	NA	0	0	0	0	0	0	-4.545	0	0	0	-14.29	0	0	NA	NA	0	-4.545	0	0	0	-14.29	0	0	NA
Kdm1a:chr4:136565263	0.000660057	0.00288867	TRUE	intron_variant	-	c.1170+3310A>G	protein_coding	Kdm1a	lysine (K)-specific demethylase 1A	-	-	5.75	13.6562	21.43	0.421053	-	ENSMUSG00000036940	NA	0	0	0	0	7.145	3.845	16.67	0	15.715	0	11.25	NA	NA	NA	NA	NA	NA	NA	NA	NA	NA	NA	0	0	0	0	-15.715	-7.145	0	-11.25	-3.845
Map1b:chr13:99426119	0.000667412	0.00291202	TRUE	intron_variant	-	c.7240-158A>G	protein_coding	Map1b	microtubule-associated protein 1B	-	-	7.39667	15.85	33.33	0.466667	-	ENSMUSG00000052727	NA	NA	0	4.165	5.555	4.545	26.665	0	4.545	20	NA	NA	NA	NA	NA	NA	NA	NA	NA	NA	NA	NA	NA	NA	NA	NA	NA	NA	NA	NA	NA	NA
Crx:chr7:15877849	0.000667515	0.00291202	FALSE	intron_variant	-	c.-34+1967A>G	protein_coding	Crx	cone-rod homeobox	-	-	11.3694	12.8853	33.33	0.882353	B1_Mur3	ENSMUSG00000041578	NA	NA	NA	0	6.905	2.78	7.965	9.415	5.49	14.165	27.775	22.145	NA	NA	NA	NA	NA	NA	NA	NA	NA	NA	NA	NA	NA	NA	NA	NA	NA	NA	NA	NA
Miat:chr5:112217696	0.000669442	0.00291579	FALSE	non_coding_transcript_exon_variant	-	n.4695A>G	lincRNA	Miat	myocardial infarction associated transcript (non-protein coding)	-	-	0.282083	1.6925	2.6	0.166667	-	ENSMUSG00000097767	0	0.86	0	1.985	0	0.54	0	0	0	0	0	0	-0.86	0	-1.985	0	0	0	-0.54	0	0	0	0	0.86	-1.125	0.86	0.86	0.86	0.32	0.86	0.86	0.86
Parg:chr14:32296625	0.000679681	0.0029557	TRUE	3_prime_UTR_variant	-	c.*305A>G	protein_coding	Parg	poly (ADP-ribose) glycohydrolase	-	-	5.09875	10.1975	23.08	0.5	-	ENSMUSG00000021911	0	0	0	0	1.85	10.815	8.115	6.63	2.94	13.74	0	17.095	0	0	0	-1.85	-2.94	-13.74	-10.815	0	-17.095	-8.115	-6.63	0	0	-1.85	-2.94	-13.74	-10.815	0	-17.095	-8.115
Pih1d1:chr7:45156127	0.000686314	0.00297982	TRUE	intron_variant	-	c.-4-179A>G	protein_coding	Pih1d1	PIH1 domain containing 1	-	-	2.79304	10.7067	20	0.26087	B1_Mus1	ENSMUSG00000003423	0	0	0	3.57	3.125	0	0	7.735	7.69	20	0	0	0	0	-3.57	-3.125	-7.69	-20	0	0	0	0	-7.735	0	-3.57	-3.125	-7.69	-20	0	0	0	0
Hmces:chr6:87932011	0.000691157	0.00299496	TRUE	intron_variant	-	c.633-1231A>G	protein_coding	Hmces	5-hydroxymethylcytosine (hmC) binding, ES cell specific	-	-	4.70591	17.255	40	0.272727	B3	ENSMUSG00000030060	0	0	0	0	5	0	3.845	0	0	0	26.25	16.67	0	0	0	-5	0	0	0	-26.25	-16.67	-3.845	0	0	0	-5	0	0	0	-26.25	-16.67	-3.845
Coq10a:chr10:128367650	0.000691985	0.00299496	FALSE	intron_variant	-	c.287+357A>G	protein_coding	Coq10a	coenzyme Q10A	-	-	2.08833	12.53	13.33	0.166667	ID_B1	ENSMUSG00000039914	NA	NA	0	0	0	6.25	0	0	0	0	0	12.545	NA	NA	NA	NA	NA	NA	NA	NA	NA	NA	NA	NA	NA	NA	NA	NA	NA	NA	NA	NA
4930447C04Rik:chr12:72906461	0.000700473	0.00302693	FALSE	intron_variant	-	c.676-182A>G	protein_coding	4930447C04Rik	RIKEN cDNA 4930447C04 gene	-	-	1.11417	5.348	7.41	0.208333	B1_Mus2	ENSMUSG00000021098	0	0	0	0	2.175	2.275	0	0	2.275	0	6.645	0	0	0	0	-2.175	-2.275	0	-2.275	-6.645	0	0	0	0	0	-2.175	-2.275	0	-2.275	-6.645	0	0
Flnb:chr14:7936098	0.000701819	0.00302798	TRUE	intron_variant	-	c.6888+49A>G	protein_coding	Flnb	filamin, beta	-	-	34.7643	48.67	80	0.714286	-	ENSMUSG00000025278	NA	NA	NA	NA	0	0	NA	NA	NA	67.78	28.57	39.61	NA	NA	NA	NA	NA	NA	NA	NA	NA	NA	NA	NA	NA	NA	NA	NA	NA	NA	NA	NA
Dusp11:chr6:85958374	0.00070428	0.00302938	TRUE	intron_variant	-	c.306+210A>G	protein_coding	Dusp11	dual specificity phosphatase 11 (RNA/RNP complex 1-interacting)	-	-	30.0973	36.7856	60	0.818182	PB1D11	ENSMUSG00000030002	NA	0	0	40	NA	NA	NA	NA	24.355	50	32.885	38.295	NA	NA	NA	NA	NA	NA	NA	NA	NA	NA	NA	0	-40	NA	-24.355	-50	NA	-32.885	-38.295	NA
Rpa1:chr11:75301040	0.000704354	0.00302938	TRUE	3_prime_UTR_variant	-	c.*265A>G	protein_coding	Rpa1	replication protein A1	rs13472438	-	1.695	3.69818	8.7	0.458333	-	ENSMUSG00000000751	1.35	0	0	0	2.95	0	2.085	2.275	6.73	2.595	2.355	0	1.35	1.35	1.35	-1.6	-5.38	-1.245	1.35	-1.005	1.35	-0.735	-0.925	0	0	-2.95	-6.73	-2.595	0	-2.355	0	-2.085
Zmym5:chr14:56807313	0.000709031	0.00304473	TRUE	intron_variant	-	c.-44-2450A>G	protein_coding	Zmym5	zinc finger, MYM-type 5	-	-	3.89812	12.474	15.38	0.3125	B2_Mm2	ENSMUSG00000040123	NA	NA	0	0	0	NA	0	0	4.545	12.5	5.555	14.835	NA	NA	NA	NA	NA	NA	NA	NA	NA	NA	NA	NA	NA	NA	NA	NA	NA	NA	NA	NA
Plekhd1:chr12:80723807	0.00071261	0.00305152	TRUE	3_prime_UTR_variant	-	c.*1322A>G	protein_coding	Plekhd1	pleckstrin homology domain containing, family D (with coiled-coil domains) member 1	-	-	2.4015	6.86143	10.71	0.35	B3	ENSMUSG00000066438	NA	NA	0	0	0	0	0	7.95	5.215	7.28	0	3.57	NA	NA	NA	NA	NA	NA	NA	NA	NA	NA	NA	NA	NA	NA	NA	NA	NA	NA	NA	NA
Tut4:chr4:108525797	0.000712838	0.00305152	TRUE	intron_variant	-	c.3121-971A>G	protein_coding	Tut4	terminal uridylyl transferase 4	-	-	7.25727	26.61	50	0.272727	B1_Mus1	ENSMUSG00000034610	0	0	0	0	0	8.335	0	0	0	11.11	35	25.385	0	0	0	0	0	-11.11	-8.335	-35	-25.385	0	0	0	0	0	0	-11.11	-8.335	-35	-25.385	0
Upf3b:chrX:37103675	0.000716447	0.00305868	TRUE	intron_variant	-	c.469+754A>G	protein_coding	Upf3b	UPF3 regulator of nonsense transcripts homolog B (yeast)	-	-	17.0474	20.6363	62.5	0.826087	B3	ENSMUSG00000036572	4.165	15.48	4.545	33.33	13.94	5.555	8.335	11.11	15	53.975	26.765	20.51	-11.315	-0.38	-29.165	-9.775	-10.835	-49.81	-1.39	-22.6	-16.345	-4.17	-6.945	10.935	-17.85	1.54	0.48	-38.495	9.925	-11.285	-5.03	7.145
9930104L06Rik:chr4:124944301	0.000716739	0.00305868	TRUE	3_prime_UTR_variant	-	c.*1639A>G	protein_coding	9930104L06Rik	RIKEN cDNA 9930104L06 gene	-	-	27.2483	31.3355	54.55	0.869565	B1_Mur4	ENSMUSG00000044730	7.145	0	18.18	16.54	31.11	35.895	21.43	26.135	14.645	40	52.275	50	7.145	-11.035	-9.395	-23.965	-7.5	-32.855	-28.75	-45.13	-42.855	-14.285	-18.99	-18.18	-16.54	-31.11	-14.645	-40	-35.895	-52.275	-50	-21.43
Rprd1a:chr18:24504693	0.000719701	0.00306655	FALSE	intron_variant	-	c.789+2141A>G	protein_coding	Rprd1a	regulation of nuclear pre-mRNA domain containing 1A	-	-	5.50867	16.526	20	0.333333	B1_Mus2	ENSMUSG00000040446	NA	NA	0	8.335	0	0	11.11	0	0	16.67	0	19.09	NA	NA	NA	NA	NA	NA	NA	NA	NA	NA	NA	NA	NA	NA	NA	NA	NA	NA	NA	NA
Blcap:chr2:157558149	0.000720905	0.00306692	TRUE	missense_variant	p.Y2C	c.5A>G	protein_coding	Blcap	bladder cancer associated protein	rs13461140	deleterious	34.423	34.423	50	1	-	ENSMUSG00000067787	19.645	NA	33.73	31.01	50	31.635	16.67	25	31.43	40.28	47.22	38.445	NA	-14.085	-11.365	-30.355	-11.785	-20.635	-11.99	-27.575	-18.8	2.975	-5.355	NA	NA	NA	NA	NA	NA	NA	NA	NA
Mier1:chr4:103165413	0.000728867	0.00309599	FALSE	3_prime_UTR_variant	-	c.*2662A>G	protein_coding	Mier1	MEIR1 treanscription regulator	-	-	0.899583	5.3975	8.7	0.166667	ID_B1	ENSMUSG00000028522	0	0	0	0	2.275	0	0	0	0	2.085	6.435	0	0	0	0	-2.275	0	-2.085	0	-6.435	0	0	0	0	0	-2.275	0	-2.085	0	-6.435	0	0
Mtf2:chr5:108077477	0.000730731	0.00309911	TRUE	intron_variant	-	c.6-3348A>G	protein_coding	Mtf2	metal response element binding transcription factor 2	-	-	4.84824	13.7367	20	0.352941	ORR1B1-int	ENSMUSG00000029267	0	0	0	11.11	4.545	0	5.555	0	0	15.555	NA	20	0	0	-11.11	-4.545	0	-15.555	0	NA	-20	-5.555	0	0	-11.11	-4.545	0	-15.555	0	NA	-20	-5.555
Heatr3:chr8:88171868	0.000732904	0.00310353	TRUE	3_prime_UTR_variant	-	c.*887A>G	protein_coding	Heatr3	HEAT repeat containing 3	-	-	5.58167	13.396	27.27	0.416667	B1_Mur3	ENSMUSG00000031657	1.725	0	0	0	2.78	0	9.375	9.79	6.665	26.135	3.845	6.665	1.725	1.725	1.725	-1.055	-4.94	-24.41	1.725	-2.12	-4.94	-7.65	-8.065	0	0	-2.78	-6.665	-26.135	0	-3.845	-6.665	-9.375
Ccnl2:chr4:155816649	0.000748853	0.00316192	TRUE	intron_variant	-	c.589-1274A>G	protein_coding	Ccnl2	cyclin L2	-	-	1.25708	7.5425	9.09	0.166667	B4	ENSMUSG00000029068	0	0	0	0	0	0	0	3.845	8.115	0	0	3.125	0	0	0	0	-8.115	0	0	0	-3.125	0	-3.845	0	0	0	-8.115	0	0	0	-3.125	0
Mtif2:chr11:29530924	0.000748998	0.00316192	TRUE	intron_variant	-	c.331+232A>G	protein_coding	Mtif2	mitochondrial translational initiation factor 2	-	-	11.6488	22.0033	50	0.529412	B1_Mur1	ENSMUSG00000020459	14.29	NA	NA	0	5.555	0	11.11	17.425	0	33.335	0	30	NA	NA	14.29	8.735	14.29	-19.045	14.29	14.29	-15.71	3.18	-3.135	NA	NA	NA	NA	NA	NA	NA	NA	NA
Rmnd1:chr10:4427877	0.00075174	0.00316863	TRUE	intron_variant	-	c.-14-186A>G	protein_coding	Rmnd1	required for meiotic nuclear division 1 homolog	-	-	14.0257	19.636	25	0.714286	B1_Mur1	ENSMUSG00000019763	0	0	NA	NA	NA	NA	NA	NA	25	NA	22.5	14.09	0	NA	NA	NA	-25	NA	NA	-22.5	-14.09	NA	NA	NA	NA	NA	-25	NA	NA	-22.5	-14.09	NA
Purb:chr11:6468362	0.000754347	0.00317474	FALSE	3_prime_UTR_variant	-	c.*6550A>G	protein_coding	Purb	purine rich element binding protein B	-	-	0.625417	5.00333	5.88	0.125	-	ENSMUSG00000094483	4.725	2.78	0	0	0	0	0	0	0	0	0	0	1.945	4.725	4.725	4.725	4.725	4.725	4.725	4.725	4.725	4.725	4.725	2.78	2.78	2.78	2.78	2.78	2.78	2.78	2.78	2.78
Zfp397:chr18:23960380	0.000769989	0.00323561	FALSE	synonymous_variant	p.K307=	c.921A>G	protein_coding	Zfp397	zinc finger protein 397	-	-	1.12792	3.86714	6.45	0.291667	MMSAT4	ENSMUSG00000024276	0	3.465	0	1.25	0	0	0	0	0	2.085	5.01	1.725	-3.465	0	-1.25	0	0	-2.085	0	-5.01	-1.725	0	0	3.465	2.215	3.465	3.465	1.38	3.465	-1.545	1.74	3.465
Spindoc:chr19:7364192	0.000772303	0.00324037	FALSE	intron_variant	-	c.935-5705A>G	protein_coding	Spindoc	spindlin interactor and repressor of chromatin binding	-	-	3.558	17.79	23.08	0.2	B2_Mm2	ENSMUSG00000024970	NA	NA	NA	0	17.79	NA	0	0	0	NA	0	0	NA	NA	NA	NA	NA	NA	NA	NA	NA	NA	NA	NA	NA	NA	NA	NA	NA	NA	NA	NA
Meg3:chr12:109569316	0.00078265	0.00327876	FALSE	non_coding_transcript_exon_variant	-	n.12138A>G	lincRNA	Meg3	maternally expressed 3	-	-	1.83211	4.97286	8.7	0.368421	-	ENSMUSG00000021268	0	NA	NA	0	0	1.515	0	1.43	0	4.66	7.475	2.325	NA	NA	0	0	0	-4.66	-1.515	-7.475	-2.325	0	-1.43	NA	NA	NA	NA	NA	NA	NA	NA	NA
Mrpl24:chr3:87921451	0.000786912	0.0032916	TRUE	intron_variant	-	c.-49-366A>G	protein_coding	Mrpl24	mitochondrial ribosomal protein L24	rs864259382	-	35.6042	35.6042	62.07	1	B1F2	ENSMUSG00000019710	8.63	36.36	28.96	21.555	45.355	52.775	32.805	24.94	26.755	52.135	51.19	45.79	-27.73	-20.33	-12.925	-36.725	-18.125	-43.505	-44.145	-42.56	-37.16	-24.175	-16.31	7.4	14.805	-8.995	9.605	-15.775	-16.415	-14.83	-9.43	3.555
Gria4:chr9:4438141	0.000793491	0.00331406	TRUE	intron_variant	-	c.2295-5254A>G	protein_coding	Gria4	glutamate receptor, ionotropic, AMPA4 (alpha 4)	-	-	11.0147	20.6525	40	0.533333	-	ENSMUSG00000025892	NA	NA	NA	NA	0	14.165	0	0	12.5	18.8	40	17.145	NA	NA	NA	NA	NA	NA	NA	NA	NA	NA	NA	NA	NA	NA	NA	NA	NA	NA	NA	NA
Rbm22:chr18:60562336	0.000801861	0.00334393	TRUE	intron_variant	-	c.108+1032A>G	protein_coding	Rbm22	RNA binding motif protein 22	-	-	14.0625	22.5	33.33	0.625	B1_Mur1	ENSMUSG00000024604	NA	NA	NA	NA	6.25	NA	16.67	30.95	0	NA	0	21.43	NA	NA	NA	NA	NA	NA	NA	NA	NA	NA	NA	NA	NA	NA	NA	NA	NA	NA	NA	NA
Rgs9bp:chr7:35581747	0.000804506	0.00334987	FALSE	3_prime_UTR_variant	-	c.*2760A>G	protein_coding	Rgs9bp	regulator of G-protein signalling 9 binding protein	-	-	8.92846	11.607	25.45	0.769231	B1_Mur2	ENSMUSG00000056043	NA	NA	NA	NA	NA	0	8.335	2.5	4.945	5.335	11.485	25.435	NA	NA	NA	NA	NA	NA	NA	NA	NA	NA	NA	NA	NA	NA	NA	NA	NA	NA	NA	NA
4930447C04Rik:chr12:72909396	0.000808034	0.00335946	FALSE	intron_variant	-	c.554+375A>G	protein_coding	4930447C04Rik	RIKEN cDNA 4930447C04 gene	-	-	1.29458	6.214	9.38	0.208333	-	ENSMUSG00000021098	0	0	0	0	0	0	0	0	4	1.725	8.025	1.785	0	0	0	0	-4	-1.725	0	-8.025	-1.785	0	0	0	0	0	-4	-1.725	0	-8.025	-1.785	0
Ttbk2:chr2:120736952	0.000827376	0.00343468	TRUE	3_prime_UTR_variant	-	c.*2780A>G	protein_coding	Ttbk2	tau tubulin kinase 2	-	-	31.39	32.7548	66.67	0.958333	B1_Mus2	ENSMUSG00000090100	18.18	26.44	9.72	21.3	23.335	16.07	32.5	32.69	40.295	51.655	39.58	64.915	-8.26	8.46	-3.12	-5.155	-22.115	-33.475	2.11	-21.4	-46.735	-14.32	-14.51	16.72	5.14	3.105	-13.855	-25.215	10.37	-13.14	-38.475	-6.06
Otx2os1:chr14:48803609	0.000832004	0.00344867	FALSE	intron_variant,non_coding_transcript_variant	-	n.418-57698A>G	lincRNA	Otx2os1	orthodenticle homeobox 2 opposite strand 1	-	-	8.8525	11.8033	28.57	0.75	B1_Mur3	ENSMUSG00000098682	NA	NA	NA	NA	NA	NA	NA	0	5	28.57	8.01	8.115	NA	NA	NA	NA	NA	NA	NA	NA	NA	NA	NA	NA	NA	NA	NA	NA	NA	NA	NA	NA
Ndnf:chr6:65710608	0.000834555	0.00344884	TRUE	3_prime_UTR_variant	-	c.*6163A>G	protein_coding	Ndnf	neuron-derived neurotrophic factor	-	-	27.496	27.496	57.14	1	B3	ENSMUSG00000049001	NA	NA	NA	NA	NA	NA	NA	15.26	10.235	17.605	44.84	49.54	NA	NA	NA	NA	NA	NA	NA	NA	NA	NA	NA	NA	NA	NA	NA	NA	NA	NA	NA	NA
Ppp3cc:chr14:70235003	0.00083456	0.00344884	TRUE	intron_variant	-	c.1138+137A>G	protein_coding	Ppp3cc	protein phosphatase 3, catalytic subunit, gamma isoform	-	-	31.365	41.82	66.67	0.75	B1_Mus1	ENSMUSG00000022092	NA	NA	NA	NA	NA	20	0	18.75	18.75	13.335	64.585	62.77	NA	NA	NA	NA	NA	NA	NA	NA	NA	NA	NA	NA	NA	NA	NA	NA	NA	NA	NA	NA
2900026A02Rik:chr5:113087827	0.000857295	0.00353747	TRUE	3_prime_UTR_variant	-	c.*3202A>G	protein_coding	2900026A02Rik	RIKEN cDNA 2900026A02 gene	-	-	19.7945	25.6165	75	0.772727	MTB	ENSMUSG00000051339	0	14.29	15	6.25	6.665	10.62	9.2	15.775	16.67	31.25	45	62.5	-14.29	-15	-6.25	-6.665	-16.67	-31.25	-10.62	-45	-62.5	-9.2	-15.775	-0.71	8.04	7.625	-2.38	-16.96	3.67	-30.71	-48.21	5.09
Ncl:chr1:86347967	0.000865585	0.00356631	TRUE	3_prime_UTR_variant	-	c.*2653A>G	protein_coding	Ncl	nucleolin	-	-	4.0575	9.738	37.5	0.416667	B1_Mur2	ENSMUSG00000026234	0	0	0	0	1.925	0	4.36	2.275	7.555	0	24.63	7.945	0	0	0	-1.925	-7.555	0	0	-24.63	-7.945	-4.36	-2.275	0	0	-1.925	-7.555	0	0	-24.63	-7.945	-4.36
Ppp1r15b:chr1:133138010	0.000878364	0.00361354	TRUE	3_prime_UTR_variant	-	c.*1123A>G	protein_coding	Ppp1r15b	protein phosphatase 1, regulatory subunit 15B	-	-	7.94667	17.3382	50	0.458333	BC1_Mm	ENSMUSG00000046062	0	2.94	0	0	3.335	9.09	4.165	0	6.665	10.83	25	33.335	-2.94	0	0	-3.335	-6.665	-10.83	-9.09	-25	-33.335	-4.165	0	2.94	2.94	-0.395	-3.725	-7.89	-6.15	-22.06	-30.395	-1.225
Lmbrd2:chr15:9199499	0.000884097	0.00363168	TRUE	3_prime_UTR_variant	-	c.*2783A>G	protein_coding	Lmbrd2	LMBR1 domain containing 2	-	-	6.99636	13.9927	30	0.5	ID_B1	ENSMUSG00000039704	0	0	0	0	4.545	11.11	5.555	8.845	14.545	20	0	17.915	0	0	0	-4.545	-14.545	-20	-11.11	0	-17.915	-5.555	-8.845	0	0	-4.545	-14.545	-20	-11.11	0	-17.915	-5.555
Apoh:chr11:108403986	0.000889666	0.00364909	FALSE	intron_variant	-	c.339-825A>G	protein_coding	Apoh	apolipoprotein H	-	-	8.96952	15.6967	35	0.571429	IAPEz-int	ENSMUSG00000000049	0	NA	6.25	5	5	31.39	10	4.165	0	8.335	15.705	16.67	NA	-6.25	-5	-5	0	-8.335	-31.39	-15.705	-16.67	-10	-4.165	NA	NA	NA	NA	NA	NA	NA	NA	NA
Btrc:chr19:45525582	0.000893527	0.00365946	TRUE	intron_variant	-	c.1657-1682A>G	protein_coding	Btrc	beta-transducin repeat containing protein	-	-	7.95158	15.108	26.67	0.526316	B1_Mus1	ENSMUSG00000025217	NA	0	0	0	0	NA	7.69	6.25	9.32	14.64	15.48	22.16	NA	NA	NA	NA	NA	NA	NA	NA	NA	NA	NA	0	0	0	-9.32	-14.64	NA	-15.48	-22.16	-7.69
Gle1:chr2:29947425	0.000896147	0.00366472	FALSE	intron_variant	-	c.1316-1465A>G	protein_coding	Gle1	GLE1 RNA export mediator (yeast)	-	-	4.76222	21.43	28.57	0.222222	B1_Mus1	ENSMUSG00000019715	NA	NA	NA	NA	0	0	NA	NA	0	NA	28.57	7.145	NA	NA	NA	NA	NA	NA	NA	NA	NA	NA	NA	NA	NA	NA	NA	NA	NA	NA	NA	NA
Dnm1:chr2:32309427	0.000901714	0.003682	TRUE	3_prime_UTR_variant	-	c.*138A>G	protein_coding	Dnm1	dynamin 1	-	-	1.066	3.55333	5.56	0.3	-	ENSMUSG00000026825	NA	0	0	0	0	0	0	2	0	1.25	4.535	2.875	NA	NA	NA	NA	NA	NA	NA	NA	NA	NA	NA	0	0	0	0	-1.25	0	-4.535	-2.875	0
Ppp6r3:chr19:3463322	0.000903994	0.00368583	TRUE	intron_variant	-	c.2450+1223A>G	protein_coding	Ppp6r3	protein phosphatase 6, regulatory subunit 3	-	-	33.442	38.5869	66.67	0.866667	B3	ENSMUSG00000024908	NA	NA	0	14.29	36.11	38.75	28.57	38.095	33.33	54.765	40	50	NA	NA	NA	NA	NA	NA	NA	NA	NA	NA	NA	NA	NA	NA	NA	NA	NA	NA	NA	NA
Dusp11:chr6:85954818	0.000906882	0.00369211	TRUE	intron_variant	-	c.307-1324A>G	protein_coding	Dusp11	dual specificity phosphatase 11 (RNA/RNP complex 1-interacting)	-	-	6.0613	8.71312	14.29	0.695652	B1_Mus2	ENSMUSG00000030002	0	0	0	8.01	9.4	10.48	4.545	2.175	7.325	11.515	7.91	8.345	0	0	-8.01	-9.4	-7.325	-11.515	-10.48	-7.91	-8.345	-4.545	-2.175	0	-8.01	-9.4	-7.325	-11.515	-10.48	-7.91	-8.345	-4.545
Odf2:chr2:29925151	0.000912772	0.00371059	TRUE	intron_variant	-	c.2001-789A>G	protein_coding	Odf2	outer dense fiber of sperm tails 2	-	-	6.13	10.5086	35.71	0.583333	B2_Mm2	ENSMUSG00000026790	0	0	0	4.165	5.835	3.335	4.545	6.97	3.335	9.45	24.675	11.25	0	0	-4.165	-5.835	-3.335	-9.45	-3.335	-24.675	-11.25	-4.545	-6.97	0	-4.165	-5.835	-3.335	-9.45	-3.335	-24.675	-11.25	-4.545
Map4:chr9:110066182	0.00091544	0.00371593	TRUE	intron_variant	-	c.2242-1303A>G	protein_coding	Map4	microtubule-associated protein 4	-	-	23.4129	27.315	50	0.857143	B1_Mur1	ENSMUSG00000032479	NA	NA	NA	NA	NA	20	NA	NA	0	20	18.18	42.855	NA	NA	NA	NA	NA	NA	NA	NA	NA	NA	NA	NA	NA	NA	NA	NA	NA	NA	NA	NA
Dnajc7:chr11:100597966	0.000922082	0.00373736	TRUE	intron_variant	-	c.405+649A>G	protein_coding	Dnajc7	DnaJ heat shock protein family (Hsp40) member C7	-	-	2.305	9.22	25	0.25	ID_B1	ENSMUSG00000014195	0	0	2.94	0	0	0	0	0	1.725	17.045	1.785	4.165	0	-2.94	0	0	-1.725	-17.045	0	-1.785	-4.165	0	0	-2.94	0	0	-1.725	-17.045	0	-1.785	-4.165	0
Snhg11:chr2:158383976	0.000923671	0.00373828	TRUE	3_prime_UTR_variant	-	c.*3061A>G	protein_coding	Snhg11	small nucleolar RNA host gene 11	-	-	4.91	9.00167	23.21	0.545455	ID_B1	ENSMUSG00000044349	0	NA	0	0	0	2.5	1.615	5.84	8.16	6.72	16.96	12.215	NA	0	0	0	-8.16	-6.72	-2.5	-16.96	-12.215	-1.615	-5.84	NA	NA	NA	NA	NA	NA	NA	NA	NA
Smarca4:chr9:21682781	0.000928526	0.0037474	TRUE	intron_variant	-	c.4072-3232A>G	protein_coding	Smarca4	SWI/SNF related, matrix associated, actin dependent regulator of chromatin, subfamily a, member 4	-	-	21.8463	24.9671	62.5	0.875	B3	ENSMUSG00000032187	2.94	33.335	0	13.57	19.455	10.715	17.045	20	20.63	33.93	39.285	51.25	-30.395	2.94	-10.63	-16.515	-17.69	-30.99	-7.775	-36.345	-48.31	-14.105	-17.06	33.335	19.765	13.88	12.705	-0.595	22.62	-5.95	-17.915	16.29
Usp45:chr4:21834782	0.000928655	0.0037474	TRUE	3_prime_UTR_variant	-	c.*417A>G	protein_coding	Usp45	ubiquitin specific petidase 45	-	-	9.06	17.365	50	0.521739	B1_Mus1	ENSMUSG00000040455	3.335	0	0	0	0	5	5	8.71	19.09	5.555	31.665	25.835	3.335	3.335	3.335	3.335	-15.755	-2.22	-1.665	-28.33	-22.5	-1.665	-5.375	0	0	0	-19.09	-5.555	-5	-31.665	-25.835	-5
Zfp397:chr18:23960636	0.000931385	0.00375289	TRUE	missense_variant	p.S393G	c.1177A>G	protein_coding	Zfp397	zinc finger protein 397	-	tolerated	2.59458	4.79	15.79	0.541667	MMSAT4	ENSMUSG00000024276	0	1.515	0	1.065	0	1.39	1.47	1.615	3.075	4.95	5.13	10.925	-1.515	0	-1.065	0	-3.075	-4.95	-1.39	-5.13	-10.925	-1.47	-1.615	1.515	0.45	1.515	-1.56	-3.435	0.125	-3.615	-9.41	0.045
Ipp:chr4:116529788	0.000935765	0.00376501	FALSE	missense_variant	p.Y389C	c.1166A>G	protein_coding	Ipp	IAP promoted placental gene	-	tolerated	1.39708	11.1767	13.33	0.125	-	ENSMUSG00000028696	0	0	0	0	0	0	0	10.1	6.665	0	0	0	0	0	0	0	-6.665	0	0	0	0	0	-10.1	0	0	0	-6.665	0	0	0	0	0
Smg5:chr3:88352181	0.000940379	0.00377804	TRUE	intron_variant	-	c.1858+600A>G	protein_coding	Smg5	Smg-5 homolog, nonsense mediated mRNA decay factor (C. elegans)	rs864263478	-	37.3696	37.3696	75	1	B1_Mus1	ENSMUSG00000001415	19.19	26.785	23.375	41.665	34.045	29.71	48.075	24.52	47.22	38.57	67.5	47.78	-7.595	-4.185	-22.475	-14.855	-28.03	-19.38	-10.52	-48.31	-28.59	-28.885	-5.33	3.41	-14.88	-7.26	-20.435	-11.785	-2.925	-40.715	-20.995	-21.29
Nup155:chr15:8159489	0.000946301	0.00379627	TRUE	3_prime_UTR_variant	-	c.*1725A>G	protein_coding	Nup155	nucleoporin 155	-	-	9.4075	12.5433	33.33	0.75	B1F1	ENSMUSG00000022142	1.615	0	2.175	5.265	6.54	1.665	13.89	6.345	8.88	26.04	19.645	20.83	1.615	-0.56	-3.65	-4.925	-7.265	-24.425	-0.05	-18.03	-19.215	-12.275	-4.73	-2.175	-5.265	-6.54	-8.88	-26.04	-1.665	-19.645	-20.83	-13.89
Commd2:chr3:57645930	0.000962955	0.00385355	TRUE	3_prime_UTR_variant	-	c.*749A>G	protein_coding	Commd2	COMM domain containing 2	rs261306578	-	32.7385	42.56	80	0.769231	B3	ENSMUSG00000036513	NA	NA	14.29	14.285	28.57	20	50	10	18.75	80	NA	66.67	NA	NA	NA	NA	NA	NA	NA	NA	NA	NA	NA	NA	NA	NA	NA	NA	NA	NA	NA	NA
Opn1mw:chrX:74145201	0.000963386	0.00385355	FALSE	intron_variant	-	c.969+1516A>G	protein_coding	Opn1mw	opsin 1 (cone pigments), medium-wave-sensitive (color blindness, deutan)	-	-	8.77286	10.235	25	0.857143	-	ENSMUSG00000031394	NA	NA	NA	NA	NA	NA	NA	NA	25	7.845	7.73	2.63	NA	NA	NA	NA	NA	NA	NA	NA	NA	NA	NA	NA	NA	NA	NA	NA	NA	NA	NA	NA
Stard7:chr2:127289699	0.000988372	0.00394774	TRUE	intron_variant	-	c.559-1073A>G	protein_coding	Stard7	START domain containing 7	-	-	11.9029	18.5156	47.37	0.642857	B3	ENSMUSG00000027367	NA	NA	NA	20	0	0	20	0	2.78	11.855	13.095	35.59	NA	NA	NA	NA	NA	NA	NA	NA	NA	NA	NA	NA	NA	NA	NA	NA	NA	NA	NA	NA
Paip2:chr18:35606160	0.000999589	0.00398673	TRUE	intron_variant	-	c.-108-2578A>G	protein_coding	Paip2	polyadenylate-binding protein-interacting protein 2	-	-	6.09478	23.3633	44.44	0.26087	B1_Mur2	ENSMUSG00000037058	0	0	0	0	0	0	0	0	9.09	22.53	28.47	20	0	0	0	0	-9.09	-22.53	0	-28.47	-20	0	0	0	0	0	-9.09	-22.53	0	-28.47	-20	0
Psma3:chr12:70995210	0.00100455	0.00400071	TRUE	3_prime_UTR_variant	-	c.*815A>G	protein_coding	Psma3	proteasome (prosome, macropain) subunit, alpha type 3	-	-	14.905	17.886	40.91	0.833333	B3	ENSMUSG00000060073	7.54	8.89	0	7.145	10.085	17.03	10.555	12.5	16.23	29.83	32.56	26.495	-1.35	7.54	0.395	-2.545	-8.69	-22.29	-9.49	-25.02	-18.955	-3.015	-4.96	8.89	1.745	-1.195	-7.34	-20.94	-8.14	-23.67	-17.605	-1.665
Snhg11:chr2:158383594	0.00101594	0.00404019	FALSE	3_prime_UTR_variant	-	c.*2679A>G	protein_coding	Snhg11	small nucleolar RNA host gene 11	-	-	0.985417	2.15	4.08	0.458333	B2_Mm2	ENSMUSG00000044349	0	0	0	0	0	1.35	3.205	2	1.02	1.945	1.38	0.925	0	0	0	0	-1.02	-1.945	-1.35	-1.38	-0.925	-3.205	-2	0	0	0	-1.02	-1.945	-1.35	-1.38	-0.925	-3.205
Mtf2:chr5:108071378	0.00102037	0.00405196	TRUE	intron_variant	-	c.5+5413A>G	protein_coding	Mtf2	metal response element binding transcription factor 2	-	-	5.78412	16.3883	33.33	0.352941	B3	ENSMUSG00000029267	0	0	0	11.11	3.335	9.72	0	0	16.67	33.33	NA	0	0	0	-11.11	-3.335	-16.67	-33.33	-9.72	NA	0	0	0	0	-11.11	-3.335	-16.67	-33.33	-9.72	NA	0	0
Elavl1:chr8:4292186	0.00103328	0.00409729	TRUE	intron_variant	-	c.657-2262A>G	protein_coding	Elavl1	ELAV (embryonic lethal, abnormal vision)-like 1 (Hu antigen R)	-	-	25.4984	28.4982	71.43	0.894737	ID_B1	ENSMUSG00000040028	25	30	5.555	4.545	30.29	31.43	16.25	11.11	39.285	21.11	60.715	NA	-5	19.445	20.455	-5.29	-14.285	3.89	-6.43	-35.715	NA	8.75	13.89	24.445	25.455	-0.29	-9.285	8.89	-1.43	-30.715	NA	13.75
Hspa4l:chr3:40794262	0.00106045	0.00419895	TRUE	3_prime_UTR_variant	-	c.*4873A>G	protein_coding	Hspa4l	heat shock protein 4 like	-	-	3.44957	9.9175	19.23	0.347826	B2_Mm2	ENSMUSG00000025757	0	0	0	0	7.145	4.545	0	0	2.38	2.38	6.105	17.115	0	0	0	-7.145	-2.38	-2.38	-4.545	-6.105	-17.115	0	0	0	0	-7.145	-2.38	-2.38	-4.545	-6.105	-17.115	0
Zfp597:chr16:3863121	0.00106219	0.00419979	TRUE	3_prime_UTR_variant	-	c.*2510A>G	protein_coding	Zfp597	zinc finger protein 597	-	-	3.75773	9.18556	14.29	0.409091	B1_Mur4	ENSMUSG00000039789	0	0	0	0	3.335	13.395	6.665	0	0	8.33	6.67	2.94	0	0	0	-3.335	0	-8.33	-13.395	-6.67	-2.94	-6.665	0	0	0	-3.335	0	-8.33	-13.395	-6.67	-2.94	-6.665
Hmces:chr6:87931072	0.00106888	0.00422015	TRUE	intron_variant	-	c.633-2170A>G	protein_coding	Hmces	5-hydroxymethylcytosine (hmC) binding, ES cell specific	-	-	7.26217	18.5589	40	0.391304	B1_Mur3	ENSMUSG00000030060	0	0	0	0	3.57	0	14.545	25	0	27.145	4.165	9.09	0	0	0	-3.57	0	-27.145	0	-4.165	-9.09	-14.545	-25	0	0	-3.57	0	-27.145	0	-4.165	-9.09	-14.545
Gjc1:chr11:102812104	0.00107308	0.00422733	TRUE	intron_variant	-	c.-97+6866A>G	protein_coding	Gjc1	gap junction protein, gamma 1	-	-	39.9113	39.9113	71.43	1	B3	ENSMUSG00000034520	14.29	60.715	60	50	26.785	20	NA	NA	NA	NA	NA	NA	-46.425	-45.71	-35.71	-12.495	NA	NA	-5.71	NA	NA	NA	NA	0.715	10.715	33.93	NA	NA	40.715	NA	NA	NA
Serinc5:chr13:92687977	0.00107378	0.00422733	TRUE	intron_variant	-	c.555-642A>G	protein_coding	Serinc5	serine incorporator 5	-	-	13.4687	22.4478	60	0.6	B3A	ENSMUSG00000021703	NA	NA	NA	0	5.555	0	11.11	8.335	11.805	10	60	29.765	NA	NA	NA	NA	NA	NA	NA	NA	NA	NA	NA	NA	NA	NA	NA	NA	NA	NA	NA	NA
Gm40841:chr13:28404783	0.00109418	0.00430148	TRUE	intron_variant,non_coding_transcript_variant	-	n.904+4001A>G	lincRNA	Gm40841	predicted gene, 40841	-	-	4.266	12.798	16.67	0.333333	Lx5c	ENSMUSG00000113216	NA	NA	NA	NA	0	0	0	0	6.25	11.855	13.89	0	NA	NA	NA	NA	NA	NA	NA	NA	NA	NA	NA	NA	NA	NA	NA	NA	NA	NA	NA	NA
Gm29650:chrY:1048696	0.00109682	0.00430569	FALSE	non_coding_transcript_exon_variant	-	n.304A>G	lincRNA	Gm29650	predicted gene 29650	-	-	5.52813	12.6357	20	0.4375	Lx2B2	ENSMUSG00000099876	0	NA	0	0	0	0	0	0	12.63	18.335	10.48	5.56	NA	0	0	0	-12.63	-18.335	0	-10.48	-5.56	0	0	NA	NA	NA	NA	NA	NA	NA	NA	NA
Agl:chr3:116744704	0.00109951	0.0043101	TRUE	3_prime_UTR_variant	-	c.*114A>G	protein_coding	Agl	amylo-1,6-glucosidase, 4-alpha-glucanotransferase	rs864272972	-	7.85042	15.7008	25	0.5	B1_Mur4	ENSMUSG00000033400	0	0	0	0	16.07	5.555	5	6.25	14.835	25	12.405	9.09	0	0	0	-16.07	-14.835	-25	-5.555	-12.405	-9.09	-5	-6.25	0	0	-16.07	-14.835	-25	-5.555	-12.405	-9.09	-5
Polr3k:chr2:181868697	0.00110551	0.00432743	TRUE	3_prime_UTR_variant	-	c.*366A>G	protein_coding	Polr3k	polymerase (RNA) III (DNA directed) polypeptide K	-	-	2.61833	6.98222	12.5	0.375	B1_Mus2	ENSMUSG00000038628	0	0	0	0	1.515	0	1.43	1.665	6.25	2.38	6.665	11.515	0	0	0	-1.515	-6.25	-2.38	0	-6.665	-11.515	-1.43	-1.665	0	0	-1.515	-6.25	-2.38	0	-6.665	-11.515	-1.43
Samm50:chr15:84215239	0.00110897	0.00433084	FALSE	3_prime_UTR_variant	-	c.*1068A>G	protein_coding	Samm50	SAMM50 sorting and assembly machinery component	-	-	3.7	12.58	16.67	0.294118	B4A,PB1D7	ENSMUSG00000022437	0	0	0	0	0	0	NA	NA	6.25	0	12.5	12.7	0	0	0	0	-6.25	0	0	-12.5	-12.7	NA	NA	0	0	0	-6.25	0	0	-12.5	-12.7	NA
Ube2d2a:chr18:35802357	0.00110954	0.00433084	TRUE	intron_variant	-	c.398+990A>G	protein_coding	Ube2d2a	ubiquitin-conjugating enzyme E2D 2A	-	-	7.25154	18.854	40	0.384615	PB1D9	ENSMUSG00000091896	0	0	0	0	11.11	5.555	8.335	0	40	NA	15.38	NA	0	0	0	-11.11	-40	NA	-5.555	-15.38	NA	-8.335	0	0	0	-11.11	-40	NA	-5.555	-15.38	NA	-8.335
Rpgrip1:chr14:52152885	0.00111898	0.00436146	FALSE	intron_variant	-	c.3474+567A>G	protein_coding	Rpgrip1	retinitis pigmentosa GTPase regulator interacting protein 1	-	-	15.5767	20.7689	40	0.75	ORR1C2	ENSMUSG00000057132	NA	NA	NA	NA	NA	0	33.635	6.25	3.57	16.67	18.335	23.335	NA	NA	NA	NA	NA	NA	NA	NA	NA	NA	NA	NA	NA	NA	NA	NA	NA	NA	NA	NA
Nfx1:chr4:40976575	0.00112166	0.0043657	FALSE	missense_variant	p.Q83R	c.248A>G	protein_coding	Nfx1	nuclear transcription factor, X-box binding 1	-	deleterious_low_confidence	1.56	3.744	6.45	0.416667	-	ENSMUSG00000028423	1.785	0	3.54	0	1.165	0	1.725	1.47	1.43	1.35	6.255	0	1.785	-1.755	1.785	0.62	0.355	0.435	1.785	-4.47	1.785	0.06	0.315	-3.54	0	-1.165	-1.43	-1.35	0	-6.255	0	-1.725
Dnm1:chr2:32309268	0.0011359	0.00441489	FALSE	3_prime_UTR_variant	-	c.*297A>G	protein_coding	Dnm1	dynamin 1	-	-	0.816957	3.13167	6.58	0.26087	-	ENSMUSG00000026825	0	0	0	0	0	1.56	0	0	0	0.695	2.5	4.64	0	0	0	0	0	-0.695	-1.56	-2.5	-4.64	0	0	0	0	0	0	-0.695	-1.56	-2.5	-4.64	0
Kdm1a:chr4:136564851	0.00113753	0.00441496	TRUE	intron_variant	-	c.1171-3691A>G	protein_coding	Kdm1a	lysine (K)-specific demethylase 1A	-	-	16.8395	26.6625	50	0.631579	PB1D9	ENSMUSG00000036940	NA	NA	5.555	16.665	8.825	4.165	0	6.25	28.635	29.165	42.86	39.285	NA	NA	NA	NA	NA	NA	NA	NA	NA	NA	NA	NA	NA	NA	NA	NA	NA	NA	NA	NA
Neurl1a:chr19:47250008	0.0011404	0.00441985	TRUE	intron_variant	-	c.650-3111A>G	protein_coding	Neurl1a	neuralized E3 ubiquitin protein ligase 1A	-	-	14.0825	22.532	30	0.625	-	ENSMUSG00000006435	NA	NA	NA	NA	NA	NA	NA	20	0	0	29.285	17.045	NA	NA	NA	NA	NA	NA	NA	NA	NA	NA	NA	NA	NA	NA	NA	NA	NA	NA	NA	NA
Gabarapl2:chr8:111953510	0.00114537	0.00443286	FALSE	3_prime_UTR_variant	-	c.*1105A>G	protein_coding	Gabarapl2	gamma-aminobutyric acid (GABA) A receptor-associated protein-like 2	-	-	2.16957	8.31667	14.29	0.26087	B2_Mm2	ENSMUSG00000031950	0	0	0	0	7.145	0	0	2	0	3.395	12.41	0	0	0	0	-7.145	0	-3.395	0	-12.41	0	0	-2	0	0	-7.145	0	-3.395	0	-12.41	0	0
Gria4:chr9:4437876	0.00115063	0.00444525	TRUE	intron_variant	-	c.2295-4989A>G	protein_coding	Gria4	glutamate receptor, ionotropic, AMPA4 (alpha 4)	-	-	7.47846	24.305	33.33	0.307692	-	ENSMUSG00000025892	NA	NA	NA	NA	0	0	0	0	0	11.11	33.33	20.835	NA	NA	NA	NA	NA	NA	NA	NA	NA	NA	NA	NA	NA	NA	NA	NA	NA	NA	NA	NA
Stk38:chr17:28987094	0.00115181	0.00444525	TRUE	intron_variant	-	c.390+1084A>G	protein_coding	Stk38	serine/threonine kinase 38	-	-	24.3242	33.0114	62.5	0.736842	B3	ENSMUSG00000024006	NA	NA	0	0	15.48	5.555	38.095	13.635	24.285	43.75	50	40.28	NA	NA	NA	NA	NA	NA	NA	NA	NA	NA	NA	NA	NA	NA	NA	NA	NA	NA	NA	NA
Rgs9bp:chr7:35583175	0.00118681	0.00457389	FALSE	3_prime_UTR_variant	-	c.*1332A>G	protein_coding	Rgs9bp	regulator of G-protein signalling 9 binding protein	-	-	0.820769	3.55667	6.56	0.230769	B1_Mus2	ENSMUSG00000056043	NA	NA	NA	NA	0	NA	0	0	0	0	0.665	4.67	NA	NA	NA	NA	NA	NA	NA	NA	NA	NA	NA	NA	NA	NA	NA	NA	NA	NA	NA	NA
Rpa1:chr11:75301007	0.00120101	0.0046221	TRUE	3_prime_UTR_variant	-	c.*298A>G	protein_coding	Rpa1	replication protein A1	-	-	4.82292	6.09211	13.33	0.791667	-	ENSMUSG00000000751	3.42	2.44	4.44	2.175	1.11	1.56	6.4	1.39	7.68	6.985	8.205	12.07	0.98	-1.02	1.245	2.31	-4.26	-3.565	1.86	-4.785	-8.65	-2.98	2.03	-2	0.265	1.33	-5.24	-4.545	0.88	-5.765	-9.63	-3.96
Jmjd4:chr11:59458295	0.00121265	0.00466037	TRUE	3_prime_UTR_variant	-	c.*2689A>G	protein_coding	Jmjd4	jumonji domain containing 4	-	-	1.38167	11.0533	15.38	0.125	B2_Mm2	ENSMUSG00000036819	5.555	0	0	0	0	0	0	0	0	0	11.025	0	5.555	5.555	5.555	5.555	5.555	5.555	5.555	-5.47	5.555	5.555	5.555	0	0	0	0	0	0	-11.025	0	0
Zyg11b:chr4:108233293	0.00124933	0.00479462	TRUE	3_prime_UTR_variant	-	c.*2711A>G	protein_coding	Zyg11b	zyg-ll family member B, cell cycle regulator	-	-	2.235	5.364	20	0.416667	B1_Mus2	ENSMUSG00000034636	0	2.5	0	1.28	0	0	1.43	1.25	2.635	0	4.5	13.225	-2.5	0	-1.28	0	-2.635	0	0	-4.5	-13.225	-1.43	-1.25	2.5	1.22	2.5	-0.135	2.5	2.5	-2	-10.725	1.07
Snhg11:chr2:158381880	0.0012619	0.00483612	FALSE	3_prime_UTR_variant	-	c.*965A>G	protein_coding	Snhg11	small nucleolar RNA host gene 11	-	-	1.00762	3.02286	5.17	0.333333	RLTR18B	ENSMUSG00000044349	0	NA	0	0	0	0	0	0	1.85	2.765	3.495	2.47	NA	0	0	0	-1.85	-2.765	0	-3.495	-2.47	0	0	NA	NA	NA	NA	NA	NA	NA	NA	NA
Ivd:chr2:118869885	0.00127672	0.00488608	TRUE	intron_variant	-	c.289+103A>G	protein_coding	Ivd	isovaleryl coenzyme A dehydrogenase	-	-	0.78619	5.50333	9.09	0.142857	B1F	ENSMUSG00000027332	0	0	0	0	0	0	0	0	0	0	6.33	1.925	0	0	0	0	0	0	0	-6.33	-1.925	0	0	0	0	0	0	0	0	-6.33	-1.925	0
Rsad1:chr11:94542033	0.00128045	0.00489354	TRUE	3_prime_UTR_variant	-	c.*497A>G	protein_coding	Rsad1	radical S-adenosyl methionine domain containing 1	-	-	5.95048	15.62	33.33	0.380952	B3	ENSMUSG00000039096	0	0	0	6.25	33.33	0	0	7.145	0	9.09	8.33	15	0	0	-6.25	-33.33	0	-9.09	0	-8.33	-15	0	-7.145	0	-6.25	-33.33	0	-9.09	0	-8.33	-15	0
Myl12b:chr17:70974250	0.00128273	0.00489544	FALSE	3_prime_UTR_variant	-	c.*74A>G	protein_coding	Myl12b	myosin, light chain 12B, regulatory	-	-	0.730417	1.94778	3.23	0.375	-	ENSMUSG00000034868	0.805	1	0.77	0	0.725	0	0	0.86	1.475	0	3.13	0	-0.195	0.035	0.805	0.08	-0.67	0.805	0.805	-2.325	0.805	0.805	-0.055	0.23	1	0.275	-0.475	1	1	-2.13	1	1
Mcts1:chrX:38606543	0.00129583	0.00492711	TRUE	intron_variant	-	c.396+471A>G	protein_coding	Mcts1	malignant T cell amplified sequence 1	-	-	5.95238	17.8571	25	0.333333	B1_Mus2	ENSMUSG00000000355	0	NA	5	12.5	5	0	0	0	0	0	15	25	NA	-5	-12.5	-5	0	0	0	-15	-25	0	0	NA	NA	NA	NA	NA	NA	NA	NA	NA
Uvssa:chr5:33415937	0.00129637	0.00492711	TRUE	3_prime_UTR_variant	-	c.*1046A>G	protein_coding	Uvssa	UV stimulated scaffold protein A	-	-	30.2445	35.5818	66.67	0.85	B1_Mus2	ENSMUSG00000037355	NA	20	8.335	38.335	16.235	9.09	20	10	38.75	47.62	49.495	64.585	NA	NA	NA	NA	NA	NA	NA	NA	NA	NA	NA	11.665	-18.335	3.765	-18.75	-27.62	10.91	-29.495	-44.585	0
Srpk1:chr17:28593312	0.00129844	0.00492711	TRUE	intron_variant	-	c.1599+858A>G	protein_coding	Srpk1	serine/arginine-rich protein specific kinase 1	-	-	3.48095	14.62	21.43	0.238095	-	ENSMUSG00000004865	0	4.165	0	5	0	NA	0	0	0	0	8.335	19.05	-4.165	0	-5	0	0	0	NA	-8.335	-19.05	0	0	4.165	-0.835	4.165	4.165	4.165	NA	-4.17	-14.885	4.165
Tial1:chr7:128451444	0.0013005	0.00492711	TRUE	intron_variant	-	c.130-2674A>G	protein_coding	Tial1	Tia1 cytotoxic granule-associated RNA binding protein-like 1	-	-	4.78	16.252	28.57	0.294118	B1_Mur2	ENSMUSG00000030846	NA	NA	0	0	0	0	5	0	0	28.57	6.665	14.68	NA	NA	NA	NA	NA	NA	NA	NA	NA	NA	NA	NA	NA	NA	NA	NA	NA	NA	NA	NA
Mrpl24:chr3:87921526	0.00130056	0.00492711	TRUE	intron_variant	-	c.-49-291A>G	protein_coding	Mrpl24	mitochondrial ribosomal protein L24	-	-	18.9608	23.9505	55.56	0.791667	B1F2	ENSMUSG00000019710	2.63	12.5	0	7.69	8.335	24.72	13.81	18.255	31.73	32.465	44.445	30.95	-9.87	2.63	-5.06	-5.705	-29.1	-29.835	-22.09	-41.815	-28.32	-11.18	-15.625	12.5	4.81	4.165	-19.23	-19.965	-12.22	-31.945	-18.45	-1.31
Rgs9bp:chr7:35583162	0.00130181	0.00492711	FALSE	3_prime_UTR_variant	-	c.*1345A>G	protein_coding	Rgs9bp	regulator of G-protein signalling 9 binding protein	-	-	1.39	3.614	5.36	0.384615	B1_Mus2	ENSMUSG00000056043	0	NA	NA	NA	NA	NA	0	0	0	1.39	3.575	4.07	NA	NA	NA	NA	0	-1.39	NA	-3.575	-4.07	0	0	NA	NA	NA	NA	NA	NA	NA	NA	NA
Mrps17:chr5:129718725	0.00133331	0.00503939	TRUE	3_prime_UTR_variant	-	c.*570A>G	protein_coding	Mrps17	mitochondrial ribosomal protein S17	-	-	7.64692	16.5683	33.33	0.461538	B1_Mus1	ENSMUSG00000034211	8.335	NA	NA	12.5	0	0	14.29	0	0	0	33.33	11.31	NA	NA	-4.165	8.335	8.335	8.335	8.335	-24.995	-2.975	-5.955	8.335	NA	NA	NA	NA	NA	NA	NA	NA	NA
Ndfip1:chr18:38450936	0.00134564	0.00507899	TRUE	intron_variant	-	c.283-619A>G	protein_coding	Ndfip1	Nedd4 family interacting protein 1	-	-	11.8823	17.1633	50	0.692308	B1_Mur1	ENSMUSG00000024425	0	NA	NA	NA	11.855	3.57	13.335	2.94	6.25	39.285	NA	NA	NA	NA	NA	-11.855	-6.25	-39.285	-3.57	NA	NA	-13.335	-2.94	NA	NA	NA	NA	NA	NA	NA	NA	NA
Gnat1:chr9:107678761	0.00135166	0.00508823	FALSE	intron_variant	-	c.106+682A>G	protein_coding	Gnat1	guanine nucleotide binding protein, alpha transducing 1	-	-	2.994	7.485	9.09	0.4	B1_Mus1	ENSMUSG00000034837	NA	NA	NA	NA	NA	NA	NA	NA	0	NA	0	7.485	NA	NA	NA	NA	NA	NA	NA	NA	NA	NA	NA	NA	NA	NA	NA	NA	NA	NA	NA	NA
Gabarapl2:chr8:111953495	0.00135179	0.00508823	TRUE	3_prime_UTR_variant	-	c.*1090A>G	protein_coding	Gabarapl2	gamma-aminobutyric acid (GABA) A receptor-associated protein-like 2	-	-	2.66182	6.50667	12	0.409091	B2_Mm2	ENSMUSG00000031950	0	0	0	0	0	0	0	3.7	3.57	7.725	7.94	6.345	0	0	0	0	-3.57	-7.725	0	-7.94	-6.345	0	-3.7	0	0	0	-3.57	-7.725	0	-7.94	-6.345	0
Caprin2:chr6:148884792	0.00135975	0.00510552	TRUE	intron_variant	-	c.241-1258A>G	protein_coding	Caprin2	caprin family member 2	-	-	12.192	17.4171	30	0.7	B3	ENSMUSG00000030309	NA	0	14.29	14.29	5	0	NA	16.67	NA	NA	NA	25	NA	NA	NA	NA	NA	NA	NA	NA	NA	NA	NA	-14.29	-14.29	-5	NA	NA	0	NA	-25	NA
Slc6a6:chr6:91755200	0.00136011	0.00510552	TRUE	3_prime_UTR_variant	-	c.*143A>G	protein_coding	Slc6a6	solute carrier family 6 (neurotransmitter transporter, taurine), member 6	-	-	0.532083	3.1925	4.94	0.166667	(TG)n	ENSMUSG00000030096	0	0	0	0	0	0	1.785	0	0	0.91	3.69	0	0	0	0	0	0	-0.91	0	-3.69	0	-1.785	0	0	0	0	0	-0.91	0	-3.69	0	-1.785
Mad2l1:chr6:66540145	0.00136555	0.00511895	TRUE	intron_variant	-	c.*7+195A>G	protein_coding	Mad2l1	MAD2 mitotic arrest deficient-like 1	-	-	3.42222	15.4	22.22	0.222222	-	ENSMUSG00000029910	0	0	0	2	0	0	0	NA	10	NA	22.22	15.38	0	0	-2	0	-10	NA	0	-22.22	-15.38	0	NA	0	-2	0	-10	NA	0	-22.22	-15.38	0
Mmgt1:chrX:56587643	0.00138156	0.00516891	TRUE	3_prime_UTR_variant	-	c.*1501A>G	protein_coding	Mmgt1	membrane magnesium transporter 1	-	-	3.56417	6.58	14.29	0.541667	ID_B1	ENSMUSG00000061273	0	0	0	1.785	12.315	2.175	4.865	5.4	2.78	6.07	2.38	5	0	0	-1.785	-12.315	-2.78	-6.07	-2.175	-2.38	-5	-4.865	-5.4	0	-1.785	-12.315	-2.78	-6.07	-2.175	-2.38	-5	-4.865
Sh2d5:chr4:138260043	0.00138387	0.00516891	TRUE	3_prime_UTR_variant	-	c.*786A>G	protein_coding	Sh2d5	SH2 domain containing 5	-	-	12.5121	14.5975	30.77	0.857143	B1_Mur4	ENSMUSG00000045349	NA	NA	0	4.545	17.145	30.77	NA	NA	9.09	11.605	14.785	15.03	NA	NA	NA	NA	NA	NA	NA	NA	NA	NA	NA	NA	NA	NA	NA	NA	NA	NA	NA	NA
Gm29650:chrY:1049036	0.00138453	0.00516891	FALSE	non_coding_transcript_exon_variant	-	n.644A>G	lincRNA	Gm29650	predicted gene 29650	-	-	9.56062	21.8529	37.5	0.4375	Lx2B2	ENSMUSG00000099876	0	NA	0	0	0	0	0	17.65	4.165	24.845	29.275	18.75	NA	0	0	0	-4.165	-24.845	0	-29.275	-18.75	0	-17.65	NA	NA	NA	NA	NA	NA	NA	NA	NA
Dnajc5:chr2:181553743	0.00139521	0.00520171	TRUE	3_prime_UTR_variant	-	c.*4367A>G	protein_coding	Dnajc5	DnaJ heat shock protein family (Hsp40) member C5	rs864271297	-	3.00955	11.035	15.79	0.272727	MT2B,B1_Mur2	ENSMUSG00000000826	0	0	0	0	0	0	3.57	0	7.69	0	14.145	7.7	0	0	0	0	-7.69	0	0	-14.145	-7.7	-3.57	0	0	0	0	-7.69	0	0	-14.145	-7.7	-3.57
Raly:chr2:154853115	0.0014039	0.00522699	FALSE	intron_variant	-	c.-9-4154A>G	protein_coding	Raly	hnRNP-associated with lethal yellow	-	-	7.77778	23.3333	33.33	0.333333	B1_Mur1	ENSMUSG00000027593	NA	NA	NA	NA	0	NA	NA	20	0	33.33	0	8.335	NA	NA	NA	NA	NA	NA	NA	NA	NA	NA	NA	NA	NA	NA	NA	NA	NA	NA	NA	NA
Tanc2:chr11:105928080	0.00141235	0.00525134	TRUE	3_prime_UTR_variant	-	c.*4364A>G	protein_coding	Tanc2	tetratricopeptide repeat, ankyrin repeat and coiled-coil containing 2	-	-	4.12636	11.3475	23.53	0.363636	-	ENSMUSG00000053580	0	0	0	2.5	2.94	9.375	5	0	0	18.91	0	6.665	0	0	-2.5	-2.94	0	-18.91	-9.375	0	-6.665	-5	0	0	-2.5	-2.94	0	-18.91	-9.375	0	-6.665	-5
Casc3:chr11:98829698	0.00144312	0.00535848	TRUE	intron_variant	-	c.1950+270A>G	protein_coding	Casc3	cancer susceptibility candidate 3	-	-	13.8024	22.2962	57.14	0.619048	B1_Mur3,MT2B	ENSMUSG00000078676	0	5.555	21.43	0	16.25	12.5	42.855	26.135	11.11	0	0	9.09	-5.555	-21.43	0	-16.25	-11.11	0	-12.5	0	-9.09	-42.855	-26.135	-15.875	5.555	-10.695	-5.555	5.555	-6.945	5.555	-3.535	-37.3
Tra2a:chr6:49259846	0.00145777	0.00540363	TRUE	intron_variant	-	c.36+3992A>G	protein_coding	Tra2a	transformer 2 alpha	-	-	14.2479	14.8674	52.94	0.958333	PB1D9	ENSMUSG00000029817	5	7.17	6.25	4.295	6.165	13.245	14.585	6.12	10.4	32.72	34.725	30.3	-2.17	-1.25	0.705	-1.165	-5.4	-27.72	-8.245	-29.725	-25.3	-9.585	-1.12	0.92	2.875	1.005	-3.23	-25.55	-6.075	-27.555	-23.13	-7.415
Tex9:chr9:72475107	0.00146111	0.00540363	TRUE	intron_variant	-	c.817-1315A>G	protein_coding	Tex9	testis expressed gene 9	-	-	15.9313	23.897	40	0.666667	B3	ENSMUSG00000090626	0	14.29	NA	25.395	18.75	0	NA	NA	11.11	16.67	28.75	40	-14.29	NA	-25.395	-18.75	-11.11	-16.67	0	-28.75	-40	NA	NA	NA	-11.105	-4.46	3.18	-2.38	14.29	-14.46	-25.71	NA
Mark3:chr12:111649474	0.00146119	0.00540363	TRUE	intron_variant	-	c.1844+1746A>G	protein_coding	Mark3	MAP/microtubule affinity regulating kinase 3	-	-	6.20783	11.8983	20	0.521739	B1_Mur2	ENSMUSG00000007411	0	0	0	7.145	11.21	3.57	3.845	0	6.25	18.465	5.905	15	0	0	-7.145	-11.21	-6.25	-18.465	-3.57	-5.905	-15	-3.845	0	0	-7.145	-11.21	-6.25	-18.465	-3.57	-5.905	-15	-3.845
Hdhd2:chr18:76974942	0.00146859	0.0054237	TRUE	3_prime_UTR_variant	-	c.*4228A>G	protein_coding	Hdhd2	haloacid dehalogenase-like hydrolase domain containing 2	-	-	41.172	44.1129	71.43	0.933333	-	ENSMUSG00000025421	NA	NA	20	66.67	8.335	40	NA	28.75	33.335	61.115	55.48	58.44	NA	NA	NA	NA	NA	NA	NA	NA	NA	NA	NA	NA	NA	NA	NA	NA	NA	NA	NA	NA
Stard7:chr2:127289749	0.00151035	0.00556963	TRUE	intron_variant	-	c.559-1023A>G	protein_coding	Stard7	START domain containing 7	-	-	2.80643	7.858	14.29	0.357143	B3	ENSMUSG00000027367	NA	NA	0	NA	0	NA	0	0	0	11.31	1.43	6.905	NA	NA	NA	NA	NA	NA	NA	NA	NA	NA	NA	NA	NA	NA	NA	NA	NA	NA	NA	NA
Gria2:chr3:80706545	0.00151216	0.00556963	FALSE	intron_variant	-	c.1844+343A>G	protein_coding	Gria2	glutamate receptor, ionotropic, AMPA2 (alpha 2)	-	-	1.29556	7.77333	12.5	0.166667	-	ENSMUSG00000033981	NA	NA	0	0	2.78	0	0	0	0	0	0	8.88	NA	NA	NA	NA	NA	NA	NA	NA	NA	NA	NA	NA	NA	NA	NA	NA	NA	NA	NA	NA
Zfp811:chr17:32796572	0.00151716	0.00558056	TRUE	3_prime_UTR_variant	-	c.*834A>G	protein_coding	Zfp811	zinc finger protein 811	-	-	8.23286	14.4075	30.77	0.571429	B3	ENSMUSG00000055202	0	0	2.085	0	10.13	0	19.55	14.165	12.18	20	16.67	20	0	-2.085	0	-10.13	-12.18	-20	0	-16.67	-20	-19.55	-14.165	-2.085	0	-10.13	-12.18	-20	0	-16.67	-20	-19.55
Nt5dc3:chr10:86837267	0.00153232	0.00562683	TRUE	3_prime_UTR_variant	-	c.*3084A>G	protein_coding	Nt5dc3	5'-nucleotidase domain containing 3	-	-	8.52375	13.638	23.53	0.625	B1_Mur1	ENSMUSG00000054027	NA	NA	NA	0	0	0	5	5	11.535	11.115	13.775	21.765	NA	NA	NA	NA	NA	NA	NA	NA	NA	NA	NA	NA	NA	NA	NA	NA	NA	NA	NA	NA
Hdhd2:chr18:76974854	0.00153384	0.00562683	TRUE	3_prime_UTR_variant	-	c.*4140A>G	protein_coding	Hdhd2	haloacid dehalogenase-like hydrolase domain containing 2	-	-	20.9244	23.54	47.37	0.888889	-	ENSMUSG00000025421	NA	NA	NA	0	NA	NA	NA	20	22.22	8.89	45.905	14.29	NA	NA	NA	NA	NA	NA	NA	NA	NA	NA	NA	NA	NA	NA	NA	NA	NA	NA	NA	NA
Cep57:chr9:13820400	0.00154941	0.00567636	FALSE	intron_variant	-	c.202+1127A>G	protein_coding	Cep57	centrosomal protein 57	-	-	7.85714	13.75	20	0.571429	ORR1A2	ENSMUSG00000031922	NA	NA	0	NA	11.25	0	16.25	0	NA	NA	NA	NA	NA	NA	NA	NA	NA	NA	NA	NA	NA	NA	NA	NA	NA	NA	NA	NA	NA	NA	NA	NA
Cnbd2:chr2:156350563	0.00156739	0.00573456	FALSE	intron_variant	-	c.1126-2632A>G	protein_coding	Cnbd2	cyclic nucleotide binding domain containing 2	-	-	31.932	39.915	55.56	0.8	B1_Mur2	ENSMUSG00000038085	NA	NA	NA	NA	NA	NA	NA	NA	0	NA	32.05	47.78	NA	NA	NA	NA	NA	NA	NA	NA	NA	NA	NA	NA	NA	NA	NA	NA	NA	NA	NA	NA
Sfxn2:chr19:46595666	0.00157465	0.00575345	TRUE	3_prime_UTR_variant	-	c.*895A>G	protein_coding	Sfxn2	sideroflexin 2	-	-	5.7385	12.7522	22.22	0.45	B1_Mus2	ENSMUSG00000025036	3.335	5.555	0	13.335	4.165	NA	0	4.545	0	6.25	NA	20.2	-2.22	3.335	-10	-0.83	3.335	-2.915	NA	NA	-16.865	3.335	-1.21	5.555	-7.78	1.39	5.555	-0.695	NA	NA	-14.645	5.555
Pafah1b2:chr9:45967463	0.00158623	0.00578805	TRUE	3_prime_UTR_variant	-	c.*1225A>G	protein_coding	Pafah1b2	platelet-activating factor acetylhydrolase, isoform 1b, subunit 2	-	-	1.33792	3.56778	6.45	0.375	B1_Mm	ENSMUSG00000003131	0	0	0	0	0	4.325	2.595	0	0	3.585	2.325	3.225	0	0	0	0	0	-3.585	-4.325	-2.325	-3.225	-2.595	0	0	0	0	0	-3.585	-4.325	-2.325	-3.225	-2.595
Mfn1:chr3:32556496	0.00160495	0.00583794	TRUE	intron_variant	-	c.975+955A>G	protein_coding	Mfn1	mitofusin 1	-	-	17.2162	22.381	40	0.769231	B1_Mur4	ENSMUSG00000027668	NA	NA	NA	0	0	0	28.57	18.335	22.22	30	13.89	24.285	NA	NA	NA	NA	NA	NA	NA	NA	NA	NA	NA	NA	NA	NA	NA	NA	NA	NA	NA	NA
Sav1:chr12:69981476	0.00160585	0.00583794	FALSE	intron_variant	-	c.538+2733A>G	protein_coding	Sav1	salvador family WW domain containing 1	-	-	16.0465	20.9838	40	0.764706	-	ENSMUSG00000021067	19.84	0	7.145	17.145	15.48	29.165	8.335	28.57	NA	40	NA	5	19.84	12.695	2.695	4.36	NA	-20.16	-9.325	NA	14.84	11.505	-8.73	-7.145	-17.145	-15.48	NA	-40	-29.165	NA	-5	-8.335
Sag:chr1:87842860	0.00160628	0.00583794	FALSE	intron_variant	-	c.1094-1252A>G	protein_coding	Sag	S-antigen, retina and pineal gland (arrestin)	-	-	3.295	5.64857	16.67	0.583333	B3	ENSMUSG00000056055	NA	NA	NA	NA	NA	0	16.67	3.845	1.19	1.665	0.845	3.89	NA	NA	NA	NA	NA	NA	NA	NA	NA	NA	NA	NA	NA	NA	NA	NA	NA	NA	NA	NA
Kdm1a:chr4:136565190	0.0016113	0.00584842	TRUE	intron_variant	-	c.1170+3383A>G	protein_coding	Kdm1a	lysine (K)-specific demethylase 1A	-	-	34.1558	36.0533	100	0.947368	-	ENSMUSG00000036940	20	NA	14.285	14.585	34.965	21.97	24.545	41.665	32.465	36.25	NA	93.75	NA	5.715	5.415	-14.965	-12.465	-16.25	-1.97	NA	-73.75	-4.545	-21.665	NA	NA	NA	NA	NA	NA	NA	NA	NA
Ncl:chr1:86345897	0.00161462	0.00585273	TRUE	3_prime_UTR_variant	-	c.*4723A>G	protein_coding	Ncl	nucleolin	-	-	1.36833	8.21	15.38	0.166667	B1_Mur2	ENSMUSG00000026234	0	0	0	0	0	0	0	10.47	2.38	0	0	3.57	0	0	0	0	-2.38	0	0	0	-3.57	0	-10.47	0	0	0	-2.38	0	0	0	-3.57	0
Usp45:chr4:21834548	0.00163808	0.00592995	TRUE	3_prime_UTR_variant	-	c.*183A>G	protein_coding	Usp45	ubiquitin specific petidase 45	-	-	5.73208	15.2856	36.36	0.375	PB1D9	ENSMUSG00000040455	0	6.25	0	0	0	0	0	6.695	0	19.805	21.75	14.285	-6.25	0	0	0	0	-19.805	0	-21.75	-14.285	0	-6.695	6.25	6.25	6.25	6.25	-13.555	6.25	-15.5	-8.035	6.25
Sec24c:chr14:20694620	0.0016428	0.0059392	FALSE	3_prime_UTR_variant	-	c.*829A>G	protein_coding	Sec24c	Sec24 related gene family, member C (S. cerevisiae)	-	-	2.01625	4.839	10.71	0.416667	-	ENSMUSG00000039367	0	0	1.56	1.43	5.635	5.085	0	0	3.515	0	6.97	0	0	-1.56	-1.43	-5.635	-3.515	0	-5.085	-6.97	0	0	0	-1.56	-1.43	-5.635	-3.515	0	-5.085	-6.97	0	0
Srpk1:chr17:28593341	0.00165087	0.00595488	TRUE	intron_variant	-	c.1599+829A>G	protein_coding	Srpk1	serine/arginine-rich protein specific kinase 1	-	-	1.6805	11.2033	12.5	0.15	B1F	ENSMUSG00000004865	0	0	0	0	0	NA	0	6.25	0	0	0	10.555	0	0	0	0	0	0	NA	0	-10.555	0	-6.25	0	0	0	0	0	NA	0	-10.555	0
Susd4:chr1:182878561	0.00165148	0.00595488	TRUE	intron_variant	-	c.725-8779A>G	protein_coding	Susd4	sushi domain containing 4	-	-	31.1027	38.0144	57.14	0.818182	ORR1D2	ENSMUSG00000038576	NA	NA	NA	NA	10	NA	NA	0	41.665	36.665	35.415	47.32	NA	NA	NA	NA	NA	NA	NA	NA	NA	NA	NA	NA	NA	NA	NA	NA	NA	NA	NA	NA
Atp6v0a1:chr11:101052081	0.00166796	0.00600597	TRUE	intron_variant	-	c.2137-2945A>G	protein_coding	Atp6v0a1	ATPase, H+ transporting, lysosomal V0 subunit A1	-	-	9.84286	15.9	33.33	0.619048	ID_B1	ENSMUSG00000019302	NA	0	5.555	13.125	0	5	0	15.625	5.555	11.31	29.165	18.015	NA	NA	NA	NA	NA	NA	NA	NA	NA	NA	NA	-5.555	-13.125	0	-5.555	-11.31	-5	-29.165	-18.015	0
Zfp451:chr1:33796409	0.00167003	0.00600597	TRUE	intron_variant	-	c.186+8930A>G	protein_coding	Zfp451	zinc finger protein 451	-	-	7.17533	21.526	40	0.333333	B1_Mus1	ENSMUSG00000042197	NA	0	0	8.335	10	0	0	16.67	0	14.29	NA	40	NA	NA	NA	NA	NA	NA	NA	NA	NA	NA	NA	0	-8.335	-10	0	-14.29	0	NA	-40	0
Dennd1a:chr2:37806074	0.00167376	0.00601153	TRUE	intron_variant	-	c.1578-3801A>G	protein_coding	Dennd1a	DENN/MADD domain containing 1A	-	-	1.50429	10.53	17.65	0.142857	B1_Mur3	ENSMUSG00000035392	NA	0	0	0	0	0	0	0	3.845	0	0	11.95	NA	NA	NA	NA	NA	NA	NA	NA	NA	NA	NA	0	0	0	-3.845	0	0	0	-11.95	0
Slc35e2:chr4:155621141	0.001689	0.00605834	TRUE	3_prime_UTR_variant	-	c.*2392A>G	protein_coding	Slc35e2	solute carrier family 35, member E2	-	-	1.10375	6.6225	9.09	0.166667	B1_Mus1	ENSMUSG00000042202	0	0	0	0	0	0	0	3.57	0	2.5	7.175	0	0	0	0	0	0	-2.5	0	-7.175	0	0	-3.57	0	0	0	0	-2.5	0	-7.175	0	0
Pum2:chr12:8717175	0.00170173	0.00607198	TRUE	intron_variant	-	c.881-1813A>G	protein_coding	Pum2	pumilio RNA-binding family member 2	-	-	5.64062	15.0417	20	0.375	B1_Mus1	ENSMUSG00000020594	NA	0	NA	0	5	0	16.67	0	7.145	20	14.645	0	NA	NA	NA	NA	NA	NA	NA	NA	NA	NA	NA	NA	0	-5	-7.145	-20	0	-14.645	0	-16.67
4930447C04Rik:chr12:72909075	0.0017032	0.00607198	FALSE	intron_variant	-	c.554+696A>G	protein_coding	4930447C04Rik	RIKEN cDNA 4930447C04 gene	-	-	1.34417	4.0325	8.7	0.333333	-	ENSMUSG00000021098	0	0	0	0	0	0	1.665	1.515	1.725	6.2	1.39	3.635	0	0	0	0	-1.725	-6.2	0	-1.39	-3.635	-1.665	-1.515	0	0	0	-1.725	-6.2	0	-1.39	-3.635	-1.665
Uvssa:chr5:33415918	0.00170457	0.00607198	TRUE	3_prime_UTR_variant	-	c.*1027A>G	protein_coding	Uvssa	UV stimulated scaffold protein A	-	-	18.3343	24.0637	53.85	0.761905	B1_Mus2	ENSMUSG00000037355	NA	0	0	16.25	4.165	4.165	28.575	16.11	19.05	23.335	44.845	36.015	NA	NA	NA	NA	NA	NA	NA	NA	NA	NA	NA	0	-16.25	-4.165	-19.05	-23.335	-4.165	-44.845	-36.015	-28.575
Slc35e2:chr4:155622371	0.00170543	0.00607198	TRUE	3_prime_UTR_variant	-	c.*3622A>G	protein_coding	Slc35e2	solute carrier family 35, member E2	rs580592170	-	4.7225	11.334	33.33	0.416667	B1_Mus1	ENSMUSG00000042202	0	0	0	0	4.26	0	3.57	7.145	6.545	4.545	24.355	6.25	0	0	0	-4.26	-6.545	-4.545	0	-24.355	-6.25	-3.57	-7.145	0	0	-4.26	-6.545	-4.545	0	-24.355	-6.25	-3.57
Ovca2:chr11:75177459	0.0017057	0.00607198	TRUE	3_prime_UTR_variant	-	c.*435A>G	protein_coding	Ovca2	candidate tumor suppressor in ovarian cancer 2	-	-	5.84667	15.5911	26.32	0.375	RSINE1	ENSMUSG00000038268	0	0	0	0	0	3.335	12.5	7.69	4.865	0	18.16	23.61	0	0	0	0	-4.865	0	-3.335	-18.16	-23.61	-12.5	-7.69	0	0	0	-4.865	0	-3.335	-18.16	-23.61	-12.5
Zfp760:chr17:21724304	0.00170609	0.00607198	TRUE	3_prime_UTR_variant	-	c.*458A>G	protein_coding	Zfp760	zinc finger protein 760	-	-	2.70542	8.11625	18.75	0.333333	-	ENSMUSG00000067928	0	0	2.175	0	2.085	1.785	0	0	0	3.335	9.865	13.22	0	-2.175	0	-2.085	0	-3.335	-1.785	-9.865	-13.22	0	0	-2.175	0	-2.085	0	-3.335	-1.785	-9.865	-13.22	0
Asrgl1:chr19:9131927	0.00170983	0.00607744	TRUE	intron_variant	-	c.241+2860A>G	protein_coding	Asrgl1	asparaginase like 1	-	-	23.8329	27.805	46.43	0.857143	B3	ENSMUSG00000024654	NA	NA	NA	NA	NA	NA	NA	NA	6.25	10	24.16	46.13	NA	NA	NA	NA	NA	NA	NA	NA	NA	NA	NA	NA	NA	NA	NA	NA	NA	NA	NA	NA
Lyrm4:chr13:35991174	0.00171526	0.00608885	FALSE	intron_variant	-	c.208-11267A>G	protein_coding	Lyrm4	LYR motif containing 4	-	-	94.89	94.89	100	1	-	ENSMUSG00000046573	100	NA	93.75	92.855	100	83.33	100	100	100	84.52	94.445	83.33	NA	6.25	7.145	0	0	15.48	16.67	5.555	16.67	0	0	NA	NA	NA	NA	NA	NA	NA	NA	NA
Cpe:chr8:64593176	0.00172064	0.00609019	FALSE	missense_variant	p.K460E	c.1378A>G	protein_coding	Cpe	carboxypeptidase E	-	tolerated	0.509583	2.03833	3.03	0.25	-	ENSMUSG00000037852	0	0	0	1.63	0.795	1.515	0	0	0	0	2.175	0	0	0	-1.63	-0.795	0	0	-1.515	-2.175	0	0	0	0	-1.63	-0.795	0	0	-1.515	-2.175	0	0
Frmpd2:chr14:33567037	0.00172129	0.00609019	FALSE	intron_variant	-	c.3857+928A>G	protein_coding	Frmpd2	FERM and PDZ domain containing 2	-	-	7.56778	11.3517	19.05	0.666667	-	ENSMUSG00000108841	NA	NA	NA	NA	NA	NA	NA	0	2.275	4.545	8.335	18.9	NA	NA	NA	NA	NA	NA	NA	NA	NA	NA	NA	NA	NA	NA	NA	NA	NA	NA	NA	NA
Rnf6:chr5:146211569	0.0017223	0.00609019	FALSE	missense_variant	p.Q213R	c.638A>G	protein_coding	Rnf6	ring finger protein (C3H2C3 type) 6	-	tolerated	0.615	3.69	5.56	0.166667	-	ENSMUSG00000029634	0	0	0	0	2.275	0	0	0	0	0	0.895	4.21	0	0	0	-2.275	0	0	0	-0.895	-4.21	0	0	0	0	-2.275	0	0	0	-0.895	-4.21	0
Cox7b:chrX:106017821	0.00172881	0.00610535	TRUE	intron_variant	-	c.41-1758A>G	protein_coding	Cox7b	cytochrome c oxidase subunit 7B	-	-	11.3869	22.7737	36.36	0.5	B2_Mm1t	ENSMUSG00000031231	0	NA	NA	11.25	0	NA	0	0	20	20	16.665	33.18	NA	NA	-11.25	0	-20	-20	NA	-16.665	-33.18	0	0	NA	NA	NA	NA	NA	NA	NA	NA	NA
Zkscan3:chr13:21392309	0.00173147	0.00610688	TRUE	intron_variant	-	c.754+1653A>G	protein_coding	Zkscan3	zinc finger with KRAB and SCAN domains 3	-	-	2.2219	9.332	12.5	0.238095	ORR1A2	ENSMUSG00000021327	0	0	0	2.63	5	0	0	0	3.57	0	12.13	0	0	0	-2.63	-5	-3.57	0	0	-12.13	0	0	0	0	-2.63	-5	-3.57	0	0	-12.13	0	0
Plekhd1:chr12:80722698	0.00173619	0.00611566	TRUE	3_prime_UTR_variant	-	c.*213A>G	protein_coding	Plekhd1	pleckstrin homology domain containing, family D (with coiled-coil domains) member 1	rs248144238	-	59.2506	63.2007	100	0.9375	B3	ENSMUSG00000066438	NA	NA	NA	52.38	71.43	63.89	33.33	12.5	65.77	59.82	79.765	87.5	NA	NA	NA	NA	NA	NA	NA	NA	NA	NA	NA	NA	NA	NA	NA	NA	NA	NA	NA	NA
Abcd4:chr12:84607138	0.00174413	0.00613576	TRUE	intron_variant	-	c.1119-830A>G	protein_coding	Abcd4	ATP-binding cassette, sub-family D (ALD), member 4	-	-	16.5693	24.854	42.86	0.666667	B1_Mur2	ENSMUSG00000021240	20	10	NA	0	11.11	18.335	NA	7.145	0	12.5	41.43	40	10	NA	20	8.89	20	7.5	1.665	-21.43	-20	NA	12.855	NA	10	-1.11	10	-2.5	-8.335	-31.43	-30	NA
Rpa1:chr11:75300985	0.00175399	0.00616255	TRUE	3_prime_UTR_variant	-	c.*320A>G	protein_coding	Rpa1	replication protein A1	-	-	1.93667	5.16444	12.82	0.375	-	ENSMUSG00000000751	0	0	0	0	0	0	2.275	6.19	1.43	3.755	8.075	1.515	0	0	0	0	-1.43	-3.755	0	-8.075	-1.515	-2.275	-6.19	0	0	0	-1.43	-3.755	0	-8.075	-1.515	-2.275
Nipa1:chr7:55977620	0.00177771	0.0062379	TRUE	3_prime_UTR_variant	-	c.*1772A>G	protein_coding	Nipa1	non imprinted in Prader-Willi/Angelman syndrome 1 homolog (human)	-	-	16.0257	23.0369	41.18	0.695652	B1_Mus2	ENSMUSG00000047037	4.545	0	0	0	19.875	16.665	18.75	15.11	20.915	25.385	30.555	32.495	4.545	4.545	4.545	-15.33	-16.37	-20.84	-12.12	-26.01	-27.95	-14.205	-10.565	0	0	-19.875	-20.915	-25.385	-16.665	-30.555	-32.495	-18.75
Gm29650:chrY:1048869	0.00180157	0.00630978	TRUE	non_coding_transcript_exon_variant	-	n.477A>G	lincRNA	Gm29650	predicted gene 29650	-	-	86.385	86.385	100	1	Lx2B2	ENSMUSG00000099876	57.14	NA	NA	83.33	91.665	71.43	83.33	66.67	91.665	96.665	93.75	100	NA	NA	-26.19	-34.525	-34.525	-39.525	-14.29	-36.61	-42.86	-26.19	-9.53	NA	NA	NA	NA	NA	NA	NA	NA	NA
Psmd6:chr14:14118481	0.00180389	0.00630978	TRUE	intron_variant	-	c.351+1506A>G	protein_coding	Psmd6	proteasome (prosome, macropain) 26S subunit, non-ATPase, 6	-	-	19.1358	24.2387	50	0.789474	B1_Mur4	ENSMUSG00000021737	NA	0	0	17.145	17.42	2.63	20.835	17.215	11.54	42.86	32.145	41.43	NA	NA	NA	NA	NA	NA	NA	NA	NA	NA	NA	0	-17.145	-17.42	-11.54	-42.86	-2.63	-32.145	-41.43	-20.835
Ftl1:chr7:45459709	0.00180509	0.00630978	FALSE	5_prime_UTR_variant	-	c.-78A>G	protein_coding	Ftl1	ferritin light polypeptide 1	-	-	0.294167	1.412	2.5	0.208333	-	ENSMUSG00000050708	0.55	0	0.58	0	1.85	0.55	0	0	0	0	0	0	0.55	-0.03	0.55	-1.3	0.55	0.55	0	0.55	0.55	0.55	0.55	-0.58	0	-1.85	0	0	-0.55	0	0	0
Chka:chr19:3866379	0.00181367	0.00633168	TRUE	intron_variant	-	c.450+1620A>G	protein_coding	Chka	choline kinase alpha	-	-	1.92158	12.17	18.18	0.157895	PB1D7	ENSMUSG00000024843	0	0	0	0	0	0	0	NA	0	13.255	0	5	0	0	0	0	0	-13.255	0	0	-5	0	NA	0	0	0	0	-13.255	0	0	-5	0
Rcan3:chr4:135413567	0.00182072	0.00634824	TRUE	3_prime_UTR_variant	-	c.*2853A>G	protein_coding	Rcan3	regulator of calcineurin 3	-	-	1.96292	7.85167	13.33	0.25	PB1D10	ENSMUSG00000059713	0	5.555	0	0	3.125	0	11.21	2.275	1.39	0	0	0	-5.555	0	0	-3.125	-1.39	0	0	0	0	-11.21	-2.275	5.555	5.555	2.43	4.165	5.555	5.555	5.555	5.555	-5.655
Btrc:chr19:45525770	0.00183831	0.00639843	TRUE	intron_variant	-	c.1657-1494A>G	protein_coding	Btrc	beta-transducin repeat containing protein	-	-	5.669	14.1725	23.08	0.4	B1_Mus1	ENSMUSG00000025217	0	0	0	0	3.125	NA	0	3.335	6.665	18.205	7.145	18.215	0	0	0	-3.125	-6.665	-18.205	NA	-7.145	-18.215	0	-3.335	0	0	-3.125	-6.665	-18.205	NA	-7.145	-18.215	0
Glyr1:chr16:5026115	0.00183978	0.00639843	TRUE	intron_variant	-	c.903+393A>G	protein_coding	Glyr1	glyoxylate reductase 1 homolog (Arabidopsis)	-	-	8.99714	17.9943	30	0.5	B1_Mur3	ENSMUSG00000022536	NA	NA	0	0	0	30	7.145	6.25	0	20	16.67	16.25	NA	NA	NA	NA	NA	NA	NA	NA	NA	NA	NA	NA	NA	NA	NA	NA	NA	NA	NA	NA
Dhdh:chr7:45473502	0.00186612	0.00648181	FALSE	3_prime_UTR_variant	-	c.*1764A>G	protein_coding	Dhdh	dihydrodiol dehydrogenase (dimeric)	-	-	4.62478	13.2963	28.57	0.347826	B1_Mm	ENSMUSG00000011382	0	0	0	0	3.845	0	6.25	5	0	5.625	23.375	9.09	0	0	0	-3.845	0	-5.625	0	-23.375	-9.09	-6.25	-5	0	0	-3.845	0	-5.625	0	-23.375	-9.09	-6.25
Mkln1:chr6:31515747	0.00191115	0.00662983	TRUE	3_prime_UTR_variant	-	c.*8001A>G	protein_coding	Mkln1	muskelin 1, intracellular mediator containing kelch motifs	-	-	17.8305	21.7928	50	0.818182	B1_Mur2	ENSMUSG00000025609	0	NA	8.125	15	13.395	4.165	20	5.265	24.76	30.83	40.385	34.21	NA	-8.125	-15	-13.395	-24.76	-30.83	-4.165	-40.385	-34.21	-20	-5.265	NA	NA	NA	NA	NA	NA	NA	NA	NA
Slc35e2:chr4:155621909	0.00191458	0.00663333	TRUE	3_prime_UTR_variant	-	c.*3160A>G	protein_coding	Slc35e2	solute carrier family 35, member E2	-	-	2.18458	8.73833	17.65	0.25	B1_Mur3	ENSMUSG00000042202	0	0	0	0	0	0	2.78	2.63	0	0	9.6	11.205	0	0	0	0	0	0	0	-9.6	-11.205	-2.78	-2.63	0	0	0	0	0	0	-9.6	-11.205	-2.78
Mapk1:chr16:17034894	0.00195567	0.00676718	TRUE	intron_variant	-	c.851-548A>G	protein_coding	Mapk1	mitogen-activated protein kinase 1	-	-	4.26187	17.0475	18.18	0.25	B3	ENSMUSG00000063358	16.67	0	0	16.67	0	0	0	0	0	0	8.335	18.18	16.67	16.67	0	16.67	16.67	16.67	16.67	8.335	-1.51	16.67	16.67	0	-16.67	0	0	0	0	-8.335	-18.18	0
Mad2l1:chr6:66540270	0.00196882	0.00679089	TRUE	intron_variant	-	c.*8-156A>G	protein_coding	Mad2l1	MAD2 mitotic arrest deficient-like 1	-	-	2.91174	8.37125	18.18	0.347826	-	ENSMUSG00000029910	4.395	0	0	1.85	8.75	0	0	0	0	0	12.935	5.555	4.395	4.395	2.545	-4.355	4.395	4.395	4.395	-8.54	-1.16	4.395	4.395	0	-1.85	-8.75	0	0	0	-12.935	-5.555	0
Grik2:chr10:49242544	0.00196886	0.00679089	TRUE	intron_variant	-	c.1868-1748A>G	protein_coding	Grik2	glutamate receptor, ionotropic, kainate 2 (beta 2)	-	-	21.5912	24.47	63.64	0.882353	-	ENSMUSG00000056073	NA	NA	0	16.67	5	14.29	7.88	9.125	24.04	30	41.43	50.57	NA	NA	NA	NA	NA	NA	NA	NA	NA	NA	NA	NA	NA	NA	NA	NA	NA	NA	NA	NA
Rgs9:chr11:109232207	0.00196995	0.00679089	FALSE	intron_variant	-	c.1398+3693A>G	protein_coding	Rgs9	regulator of G-protein signaling 9	-	-	0.263913	1.5175	2.35	0.173913	-	ENSMUSG00000020599	0	0	0	0	0	0	0	0.715	0.57	1.75	0	0	0	0	0	0	-0.57	-1.75	0	0	0	0	-0.715	0	0	0	-0.57	-1.75	0	0	0	0
Cux2:chr5:121866605	0.00198427	0.00683165	TRUE	intron_variant	-	c.3031+486A>G	protein_coding	Cux2	cut-like homeobox 2	-	-	23.1514	27.01	44.44	0.857143	PB1D7	ENSMUSG00000042589	NA	NA	NA	NA	16.67	0	NA	14.29	NA	33.33	26.665	44.44	NA	NA	NA	NA	NA	NA	NA	NA	NA	NA	NA	NA	NA	NA	NA	NA	NA	NA	NA	NA
Dkk3:chr7:112116775	0.00198881	0.00683873	FALSE	3_prime_UTR_variant	-	c.*1436A>G	protein_coding	Dkk3	dickkopf WNT signaling pathway inhibitor 3	-	-	0.33	1.98	2.56	0.166667	ORR1F	ENSMUSG00000030772	1.28	0	0	0	0	0	0	0	0	0	0.635	2.045	1.28	1.28	1.28	1.28	1.28	1.28	1.28	0.645	-0.765	1.28	1.28	0	0	0	0	0	0	-0.635	-2.045	0
Nap1l4:chr7:143526074	0.00200428	0.00688327	TRUE	intron_variant	-	c.892+1092A>G	protein_coding	Nap1l4	nucleosome assembly protein 1-like 4	-	-	14.21	24.8675	57.14	0.571429	B1_Mur2	ENSMUSG00000059119	0	10	7.145	8.335	8.335	16.67	28.75	57.14	NA	NA	NA	NA	-10	-7.145	-8.335	-8.335	NA	NA	-16.67	NA	NA	-28.75	-57.14	2.855	1.665	1.665	NA	NA	-6.67	NA	NA	-18.75
Ppm1b:chr17:85006598	0.00204513	0.00701479	TRUE	intron_variant	-	c.1134+1032A>G	protein_coding	Ppm1b	protein phosphatase 1B, magnesium dependent, beta isoform	-	-	7.94348	18.27	40	0.434783	PB1D9	ENSMUSG00000061130	0	0	0	0	13.57	0	5.555	8.335	4.165	6.25	27.92	25.555	0	0	0	-13.57	-4.165	-6.25	0	-27.92	-25.555	-5.555	-8.335	0	0	-13.57	-4.165	-6.25	0	-27.92	-25.555	-5.555
Son:chr16:91655937	0.00209736	0.00718497	FALSE	missense_variant	p.E524G	c.1571A>G	protein_coding	Son	Son DNA binding protein	-	deleterious_low_confidence	0.29125	1.7475	1.96	0.166667	-	ENSMUSG00000022961	0	0	0	0.925	1.775	0	0	0	0	0	0	0.795	0	0	-0.925	-1.775	0	0	0	0	-0.795	0	0	0	-0.925	-1.775	0	0	0	0	-0.795	0
Nol10:chr12:17429885	0.00212349	0.00726541	TRUE	3_prime_UTR_variant	-	c.*651A>G	protein_coding	Nol10	nucleolar protein 10	rs864307123	-	4.18625	11.1633	22.22	0.375	B1_Mur3	ENSMUSG00000061458	0	0	0	0	8.39	2.94	0	14.68	0	7.145	12.915	4.165	0	0	0	-8.39	0	-7.145	-2.94	-12.915	-4.165	0	-14.68	0	0	-8.39	0	-7.145	-2.94	-12.915	-4.165	0
Vezt:chr10:93966064	0.00213054	0.00728044	TRUE	3_prime_UTR_variant	-	c.*4129A>G	protein_coding	Vezt	vezatin, adherens junctions transmembrane protein	-	-	17.8133	26.72	37.5	0.666667	B1_Mm	ENSMUSG00000036099	NA	NA	NA	0	NA	0	NA	0	22.22	20	28.75	30.3	NA	NA	NA	NA	NA	NA	NA	NA	NA	NA	NA	NA	NA	NA	NA	NA	NA	NA	NA	NA
Hjurp:chr1:88263988	0.00213646	0.00729159	FALSE	3_prime_UTR_variant	-	c.*1193A>G	protein_coding	Hjurp	Holliday junction recognition protein	-	-	53.7488	53.7488	88	1	-	ENSMUSG00000044783	44.355	47	48.02	45.79	47.545	40.96	45.96	62.745	61.605	64.375	72	64.63	-2.645	-3.665	-1.435	-3.19	-17.25	-20.02	3.395	-27.645	-20.275	-1.605	-18.39	-1.02	1.21	-0.545	-14.605	-17.375	6.04	-25	-17.63	1.04
Sdf2:chr11:78254276	0.00215489	0.00734537	TRUE	intron_variant	-	c.373-575A>G	protein_coding	Sdf2	stromal cell derived factor 2	-	-	7.24909	19.935	27.27	0.363636	B1_Mur3	ENSMUSG00000002064	NA	NA	NA	0	0	0	20	0	0	NA	22.725	7.145	NA	NA	NA	NA	NA	NA	NA	NA	NA	NA	NA	NA	NA	NA	NA	NA	NA	NA	NA	NA
Boll:chr1:55335831	0.00220046	0.0074914	FALSE	intron_variant	-	c.516+4642A>G	protein_coding	Boll	boule homolog, RNA binding protein	-	-	85.8295	85.8295	100	1	-	ENSMUSG00000025977	89.285	75	81.745	89.765	87.5	100	60	50	100	60	100	100	14.285	7.54	-0.48	1.785	-10.715	29.285	-10.715	-10.715	-10.715	29.285	39.285	-6.745	-14.765	-12.5	-25	15	-25	-25	-25	15
Grik2:chr10:49242002	0.00226017	0.00768513	FALSE	intron_variant	-	c.1868-1206A>G	protein_coding	Grik2	glutamate receptor, ionotropic, kainate 2 (beta 2)	-	-	5.24529	17.834	20	0.294118	-	ENSMUSG00000056073	NA	NA	NA	20	6.25	0	0	0	0	0	18.335	10	NA	NA	NA	NA	NA	NA	NA	NA	NA	NA	NA	NA	NA	NA	NA	NA	NA	NA	NA	NA
Xpnpep3:chr15:81456163	0.00227821	0.00773689	TRUE	3_prime_UTR_variant	-	c.*3132A>G	protein_coding	Xpnpep3	X-prolyl aminopeptidase 3, mitochondrial	-	-	13.7117	17.32	54.55	0.791667	B4	ENSMUSG00000022401	6.25	7.145	0	8.71	14.585	14.585	17.145	18.18	3.125	19.285	17.145	38.385	-0.895	6.25	-2.46	-8.335	3.125	-13.035	-8.335	-10.895	-32.135	-10.895	-11.93	7.145	-1.565	-7.44	4.02	-12.14	-7.44	-10	-31.24	-10
Rbm41:chrX:139943564	0.00228781	0.00774912	TRUE	3_prime_UTR_variant	-	c.*2173A>G	protein_coding	Rbm41	RNA binding motif protein 41	-	-	3.45783	11.3614	30	0.304348	B3A	ENSMUSG00000031433	0	0	0	0	2.94	0	0	3.57	0	19.545	4.165	9.545	0	0	0	-2.94	0	-19.545	0	-4.165	-9.545	0	-3.57	0	0	-2.94	0	-19.545	0	-4.165	-9.545	0
Zfp811:chr17:32796508	0.00228892	0.00774912	TRUE	3_prime_UTR_variant	-	c.*898A>G	protein_coding	Zfp811	zinc finger protein 811	-	-	5.79684	13.7675	30	0.421053	B3	ENSMUSG00000055202	0	0	0	0	11.46	21.25	5	11.805	5.555	0	NA	NA	0	0	0	-11.46	-5.555	0	-21.25	NA	NA	-5	-11.805	0	0	-11.46	-5.555	0	-21.25	NA	NA	-5
Gtf2a2:chr9:70015819	0.00229028	0.00774912	TRUE	intron_variant	-	c.72+409A>G	protein_coding	Gtf2a2	general transcription factor II A, 2	-	-	3.816	10.9029	20	0.35	B2_Mm2	ENSMUSG00000033543	0	0	0	3.57	0	0	NA	5.555	0	14.29	8.045	13.845	0	0	-3.57	0	0	-14.29	0	-8.045	-13.845	NA	-5.555	0	-3.57	0	0	-14.29	0	-8.045	-13.845	NA
Son:chr16:91656133	0.00236612	0.00799586	TRUE	synonymous_variant	p.L589=	c.1767A>G	protein_coding	Son	Son DNA binding protein	-	-	4.49708	6.74563	12.28	0.666667	-	ENSMUSG00000022961	0	0	1.135	0	5.04	2.655	4.285	6.165	8.25	9.55	9.545	7.34	0	-1.135	0	-5.04	-8.25	-9.55	-2.655	-9.545	-7.34	-4.285	-6.165	-1.135	0	-5.04	-8.25	-9.55	-2.655	-9.545	-7.34	-4.285
Iws1:chr18:32102875	0.00237182	0.00800127	TRUE	3_prime_UTR_variant	-	c.*5594A>G	protein_coding	Iws1	IWS1, SUPT6 interacting protein	-	-	3.68421	14	20	0.263158	B1_Mm	ENSMUSG00000024384	0	NA	0	0	0	0	0	6.25	0	6.25	12.5	20	NA	0	0	0	0	-6.25	0	-12.5	-20	0	-6.25	NA	NA	NA	NA	NA	NA	NA	NA	NA
Kdm1a:chr4:136564812	0.00237355	0.00800127	TRUE	intron_variant	-	c.1171-3652A>G	protein_coding	Kdm1a	lysine (K)-specific demethylase 1A	-	-	4.109	10.2725	20	0.4	-	ENSMUSG00000036940	NA	NA	0	0	12.915	2.94	13.845	2.5	3.335	0	0	5.555	NA	NA	NA	NA	NA	NA	NA	NA	NA	NA	NA	NA	NA	NA	NA	NA	NA	NA	NA	NA
Sft2d1:chr17:8314887	0.00244013	0.00821559	TRUE	intron_variant	-	c.63+3602A>G	protein_coding	Sft2d1	SFT2 domain containing 1	-	-	2.16565	12.4525	27.27	0.173913	ORR1A2	ENSMUSG00000073468	0	0	0	0	17.8	2.94	4.165	0	0	0	0	0	0	0	0	-17.8	0	0	-2.94	0	0	-4.165	0	0	0	-17.8	0	0	-2.94	0	0	-4.165
Psmd6:chr14:14118473	0.00246047	0.00827394	TRUE	intron_variant	-	c.352-1503A>G	protein_coding	Psmd6	proteasome (prosome, macropain) 26S subunit, non-ATPase, 6	-	-	5.32053	12.6363	22.22	0.421053	B1_Mur4	ENSMUSG00000021737	0	NA	0	3.335	0	0	0	5.265	9.4	14.29	7.145	18.255	NA	0	-3.335	0	-9.4	-14.29	0	-7.145	-18.255	0	-5.265	NA	NA	NA	NA	NA	NA	NA	NA	NA
Setd5:chr6:113134410	0.00247507	0.00831283	FALSE	intron_variant	-	c.2477-3543A>G	protein_coding	Setd5	SET domain containing 5	-	-	16.852	24.0743	42.86	0.7	B3	ENSMUSG00000034269	NA	NA	NA	NA	24.04	0	11.11	13.395	NA	35.715	NA	NA	NA	NA	NA	NA	NA	NA	NA	NA	NA	NA	NA	NA	NA	NA	NA	NA	NA	NA	NA	NA
Tbc1d24:chr17:24176454	0.00252056	0.00845529	TRUE	3_prime_UTR_variant	-	c.*4239A>G	protein_coding	Tbc1d24	TBC1 domain family, member 24	-	-	3.16174	5.59385	11.11	0.565217	B1_Mus2	ENSMUSG00000036473	0	0	0	5.57	2.175	4.2	0	3.7	2.565	9.72	4.145	4.285	0	0	-5.57	-2.175	-2.565	-9.72	-4.2	-4.145	-4.285	0	-3.7	0	-5.57	-2.175	-2.565	-9.72	-4.2	-4.145	-4.285	0
Hdhd2:chr18:76973980	0.00255339	0.00855493	TRUE	3_prime_UTR_variant	-	c.*3266A>G	protein_coding	Hdhd2	haloacid dehalogenase-like hydrolase domain containing 2	-	-	8.78545	16.1067	33.33	0.545455	-	ENSMUSG00000025421	0	NA	0	0	NA	NA	NA	16.67	12.5	33.33	5.555	5.265	NA	0	0	NA	-12.5	-33.33	NA	-5.555	-5.265	NA	-16.67	NA	NA	NA	NA	NA	NA	NA	NA	NA
Gm26782:chr14:50878376	0.00258714	0.00865746	FALSE	non_coding_transcript_exon_variant	-	n.1886A>G	antisense	Gm26782	predicted gene, 26782	-	-	4.065	14.2275	20	0.285714	MTA_Mm	ENSMUSG00000097431	NA	NA	NA	NA	7.145	0	NA	0	4.165	0	0	17.145	NA	NA	NA	NA	NA	NA	NA	NA	NA	NA	NA	NA	NA	NA	NA	NA	NA	NA	NA	NA
Tbc1d24:chr17:24176519	0.00261459	0.00873864	FALSE	3_prime_UTR_variant	-	c.*4174A>G	protein_coding	Tbc1d24	TBC1 domain family, member 24	-	-	0.94875	3.25286	4.35	0.291667	B1_Mus2	ENSMUSG00000036473	0	0	0	0	1.925	0	1.47	0	0	1.665	4.175	2.15	0	0	0	-1.925	0	-1.665	0	-4.175	-2.15	-1.47	0	0	0	-1.925	0	-1.665	0	-4.175	-2.15	-1.47
Sf3a3:chr4:124732230	0.00272068	0.00908217	FALSE	missense_variant	p.T491A	c.1471A>G	protein_coding	Sf3a3	splicing factor 3a, subunit 3	-	deleterious	0.57	3.42	4.44	0.166667	-	ENSMUSG00000028902	0	0	0	0	2.22	0	1.135	0	0	0	0	3.485	0	0	0	-2.22	0	0	0	0	-3.485	-1.135	0	0	0	-2.22	0	0	0	0	-3.485	-1.135
Smim14:chr5:65448046	0.00273629	0.0091164	TRUE	3_prime_UTR_variant	-	c.*2359A>G	protein_coding	Smim14	small integral membrane protein 14	-	-	11.5186	15.1181	40	0.761905	PB1D9	ENSMUSG00000037822	0	NA	5.555	8.825	6.44	7.69	1.925	7.44	11.65	22.49	30	18.93	NA	-5.555	-8.825	-6.44	-11.65	-22.49	-7.69	-30	-18.93	-1.925	-7.44	NA	NA	NA	NA	NA	NA	NA	NA	NA
Mettl5:chr2:69876840	0.00273758	0.0091164	TRUE	intron_variant	-	c.489+2262A>G	protein_coding	Mettl5	methyltransferase like 5	-	-	16.5167	24.775	66.67	0.666667	B3	ENSMUSG00000051730	NA	0	16.67	6.25	0	NA	20	0	48.335	16.67	24.285	18.335	NA	NA	NA	NA	NA	NA	NA	NA	NA	NA	NA	-16.67	-6.25	0	-48.335	-16.67	NA	-24.285	-18.335	-20
Mrpl24:chr3:87921469	0.00276136	0.00916728	TRUE	intron_variant	-	c.-49-348A>G	protein_coding	Mrpl24	mitochondrial ribosomal protein L24	-	-	3.66125	7.98818	20	0.458333	B1F2	ENSMUSG00000019710	0	0	0	2	3.225	0	4.76	1.85	2.175	6.475	9.88	13.57	0	0	-2	-3.225	-2.175	-6.475	0	-9.88	-13.57	-4.76	-1.85	0	-2	-3.225	-2.175	-6.475	0	-9.88	-13.57	-4.76
Bmpr2:chr1:59874208	0.00276218	0.00916728	TRUE	3_prime_UTR_variant	-	c.*3723A>G	protein_coding	Bmpr2	bone morphogenetic protein receptor, type II (serine/threonine kinase)	rs864296786	-	3.77667	6.97231	26.32	0.541667	B2_Mm2	ENSMUSG00000067336	0	3.57	2.275	1.85	1.925	2.63	0	2	6.425	1.725	18.16	4.76	-3.57	-2.275	-1.85	-1.925	-6.425	-1.725	-2.63	-18.16	-4.76	0	-2	1.295	1.72	1.645	-2.855	1.845	0.94	-14.59	-1.19	3.57
Cops5:chr1:10031027	0.00276288	0.00916728	TRUE	intron_variant	-	c.660-317A>G	protein_coding	Cops5	COP9 signalosome subunit 5	-	-	5.13917	20.5567	25	0.25	B1_Mus1	ENSMUSG00000025917	NA	0	0	0	8.335	0	25	NA	0	NA	0	20	NA	NA	NA	NA	NA	NA	NA	NA	NA	NA	NA	0	0	-8.335	0	NA	0	0	-20	-25
Gm29650:chrY:1048547	0.00277282	0.00918915	FALSE	non_coding_transcript_exon_variant	-	n.155A>G	lincRNA	Gm29650	predicted gene 29650	-	-	6.22316	11.824	30.77	0.526316	Lx2B2	ENSMUSG00000099876	0	11.805	0	0	20.385	5.88	16.67	3.45	0	4.76	2.275	13.79	-11.805	0	0	-20.385	0	-4.76	-5.88	-2.275	-13.79	-16.67	-3.45	11.805	11.805	-8.58	11.805	7.045	5.925	9.53	-1.985	-4.865
Rpgr:chrX:10169994	0.00278248	0.00921004	TRUE	intron_variant	-	c.2566-3718A>G	protein_coding	Rpgr	retinitis pigmentosa GTPase regulator	-	-	2.57235	7.28833	10	0.352941	-	ENSMUSG00000031174	NA	NA	NA	0	0	4.76	0	0	1.35	7.5	8.255	0	NA	NA	NA	NA	NA	NA	NA	NA	NA	NA	NA	NA	NA	NA	NA	NA	NA	NA	NA	NA
Gtf2a2:chr9:70015839	0.00278623	0.00921136	TRUE	intron_variant	-	c.72+429A>G	protein_coding	Gtf2a2	general transcription factor II A, 2	-	-	3.08474	14.6525	30.77	0.210526	B2_Mm2	ENSMUSG00000033543	0	0	0	0	0	0	NA	0	0	0	9.375	19.93	0	0	0	0	0	0	0	-9.375	-19.93	NA	0	0	0	0	0	0	0	-9.375	-19.93	NA
Grtp1:chr8:13181998	0.00282136	0.00931626	FALSE	intron_variant	-	c.581-2243A>G	protein_coding	Grtp1	GH regulated TBC protein 1	-	-	32.7886	45.904	68.42	0.714286	B1_Mur4	ENSMUSG00000038515	NA	NA	NA	NA	NA	NA	NA	NA	11.11	0	56.43	47.22	NA	NA	NA	NA	NA	NA	NA	NA	NA	NA	NA	NA	NA	NA	NA	NA	NA	NA	NA	NA
Zkscan3:chr13:21392337	0.00285475	0.00941517	TRUE	intron_variant	-	c.754+1625A>G	protein_coding	Zkscan3	zinc finger with KRAB and SCAN domains 3	-	-	4.0075	11.45	16.67	0.35	ORR1A2	ENSMUSG00000021327	0	8.335	2.38	0	0	0	0	0	3.845	0	16.67	8.845	-8.335	-2.38	0	0	-3.845	0	0	-16.67	-8.845	0	0	5.955	8.335	8.335	4.49	8.335	8.335	-8.335	-0.51	8.335
Adnp:chr2:168193622	0.00288158	0.00949227	TRUE	intron_variant	-	c.-5-4228A>G	protein_coding	Adnp	activity-dependent neuroprotective protein	-	-	8.1225	16.245	33.33	0.5	B3	ENSMUSG00000051149	5.555	22.5	5	0	7.69	8.335	NA	0	7.145	8.335	0	33.33	-16.945	0.555	5.555	-2.135	-1.59	-2.78	-2.78	5.555	-27.775	NA	5.555	17.5	22.5	14.81	15.355	14.165	14.165	22.5	-10.83	NA
Cds2:chr2:132309669	0.00289923	0.00953895	TRUE	3_prime_UTR_variant	-	c.*4384A>G	protein_coding	Cds2	CDP-diacylglycerol synthase (phosphatidate cytidylyltransferase) 2	-	-	3.17583	6.92909	15.09	0.458333	MIRb	ENSMUSG00000058793	0	6.25	0	0	0	0	0	3.4	5.405	6.1	11.32	5.635	-6.25	0	0	0	-5.405	-6.1	0	-11.32	-5.635	0	-3.4	6.25	6.25	6.25	0.845	0.15	6.25	-5.07	0.615	6.25
Hspa4l:chr3:40793230	0.00292638	0.00961291	FALSE	3_prime_UTR_variant	-	c.*3841A>G	protein_coding	Hspa4l	heat shock protein 4 like	-	-	0.654167	3.925	6.06	0.166667	B3	ENSMUSG00000025757	0	0	0	0	0	0	0	0	0	2	1.47	4.38	0	0	0	0	0	-2	0	-1.47	-4.38	0	0	0	0	0	0	-2	0	-1.47	-4.38	0
Pkm:chr9:59668919	0.00292872	0.00961291	FALSE	missense_variant	p.T129A	c.385A>G	protein_coding	Pkm	pyruvate kinase, muscle	-	tolerated	0.517917	1.55375	2.53	0.333333	-	ENSMUSG00000032294	0	0	0	0	0	0.9	1.265	2.37	0.545	0.51	0	0.625	0	0	0	0	-0.545	-0.51	-0.9	0	-0.625	-1.265	-2.37	0	0	0	-0.545	-0.51	-0.9	0	-0.625	-1.265
Smg5:chr3:88352194	0.00293447	0.00962029	TRUE	intron_variant	-	c.1858+613A>G	protein_coding	Smg5	Smg-5 homolog, nonsense mediated mRNA decay factor (C. elegans)	-	-	5.45348	12.543	25	0.434783	B1_Mus1	ENSMUSG00000001415	4.545	5	0	0	7.145	10.07	6.25	0	0	0	21.59	8.115	-0.455	4.545	4.545	-2.6	4.545	4.545	-5.525	-17.045	-3.57	-1.705	4.545	5	5	-2.145	5	5	-5.07	-16.59	-3.115	-1.25
Ndnf:chr6:65710662	0.00293802	0.00962042	TRUE	3_prime_UTR_variant	-	c.*6217A>G	protein_coding	Ndnf	neuron-derived neurotrophic factor	-	-	4.97	6.2125	12.12	0.8	B3	ENSMUSG00000049001	NA	NA	NA	0	NA	NA	NA	7.14	1.615	4.555	9.905	5.205	NA	NA	NA	NA	NA	NA	NA	NA	NA	NA	NA	NA	NA	NA	NA	NA	NA	NA	NA	NA
Cabp1:chr5:115177176	0.00295815	0.00967371	TRUE	intron_variant	-	c.595-906A>G	protein_coding	Cabp1	calcium binding protein 1	-	-	1.8505	6.16833	13.79	0.3	-	ENSMUSG00000029544	NA	NA	0	0	0	0	0	0	2.63	2.63	3.85	9.395	NA	NA	NA	NA	NA	NA	NA	NA	NA	NA	NA	NA	NA	NA	NA	NA	NA	NA	NA	NA
Rimklb:chr6:122474930	0.00296134	0.00967371	TRUE	intron_variant	-	c.-50-2167A>G	protein_coding	Rimklb	ribosomal modification protein rimK-like family member B	-	-	20.3964	24.9289	50	0.818182	B3	ENSMUSG00000040649	12.5	33.33	8.39	6.25	23.375	NA	NA	40	50	NA	NA	NA	-20.83	4.11	6.25	-10.875	-37.5	NA	NA	NA	NA	NA	-27.5	24.94	27.08	9.955	-16.67	NA	NA	NA	NA	NA
Hmg20a:chr9:56491747	0.00300999	0.00982095	TRUE	intron_variant	-	c.*6+1783A>G	protein_coding	Hmg20a	high mobility group 20A	-	-	5.07583	12.182	20	0.416667	B1_Mur1	ENSMUSG00000032329	0	6.25	0	0	7.415	5.555	15.555	15.34	0	4.545	6.25	0	-6.25	0	0	-7.415	0	-4.545	-5.555	-6.25	0	-15.555	-15.34	6.25	6.25	-1.165	6.25	1.705	0.695	0	6.25	-9.305
Slc4a7:chr14:14778048	0.00302186	0.00984796	FALSE	intron_variant	-	c.2734-778A>G	protein_coding	Slc4a7	solute carrier family 4, sodium bicarbonate cotransporter, member 7	-	-	10.6	19.08	33.33	0.555556	B1_Mur3	ENSMUSG00000021733	NA	NA	NA	NA	14.29	5.555	26.665	0	0	NA	NA	16.67	NA	NA	NA	NA	NA	NA	NA	NA	NA	NA	NA	NA	NA	NA	NA	NA	NA	NA	NA	NA
Lmbrd2:chr15:9199473	0.00303638	0.00988353	TRUE	3_prime_UTR_variant	-	c.*2757A>G	protein_coding	Lmbrd2	LMBR1 domain containing 2	-	-	2.28783	13.155	14.29	0.173913	ID_B1	ENSMUSG00000039704	0	0	0	0	0	0	13.395	0	0	6.25	0	6.665	0	0	0	0	0	-6.25	0	0	-6.665	-13.395	0	0	0	0	0	-6.25	0	0	-6.665	-13.395
Smg5:chr3:88352583	0.00304503	0.00989996	TRUE	intron_variant	-	c.1859-380A>G	protein_coding	Smg5	Smg-5 homolog, nonsense mediated mRNA decay factor (C. elegans)	-	-	6.19333	18.58	33.33	0.333333	B1_Mus2	ENSMUSG00000001415	0	0	0	0	4.545	7.69	0	6.25	0	12.5	25	18.335	0	0	0	-4.545	0	-12.5	-7.69	-25	-18.335	0	-6.25	0	0	-4.545	0	-12.5	-7.69	-25	-18.335	0
Dlst:chr12:85124418	0.00306631	0.0099529	TRUE	intron_variant	-	c.773+547A>G	protein_coding	Dlst	dihydrolipoamide S-succinyltransferase (E2 component of 2-oxo-glutarate complex)	rs864275584	-	8.33357	23.334	40	0.357143	B1_Mur1	ENSMUSG00000004789	0	30	0	10	5	0	8.335	0	0	NA	NA	40	-30	0	-10	-5	0	NA	0	NA	-40	-8.335	0	30	20	25	30	NA	30	NA	-10	21.665
Smarca4:chr9:21683062	0.00306857	0.0099529	TRUE	intron_variant	-	c.4072-2951A>G	protein_coding	Smarca4	SWI/SNF related, matrix associated, actin dependent regulator of chromatin, subfamily a, member 4	rs864293564	-	6.55174	13.6991	22.22	0.478261	B3	ENSMUSG00000032187	0	8.335	5	6.25	12.915	0	20.2	0	0	11.11	11.535	5.555	-8.335	-5	-6.25	-12.915	0	-11.11	0	-11.535	-5.555	-20.2	0	3.335	2.085	-4.58	8.335	-2.775	8.335	-3.2	2.78	-11.865
Kif3c:chr12:3404637	0.00307918	0.00997551	TRUE	3_prime_UTR_variant	-	c.*1752A>G	protein_coding	Kif3c	kinesin family member 3C	-	-	2.25	4.90909	10	0.458333	B3A	ENSMUSG00000020668	0	0	0	1.165	0	0	6.56	0	3.815	4.96	4.455	6.045	0	0	-1.165	0	-3.815	-4.96	0	-4.455	-6.045	-6.56	0	0	-1.165	0	-3.815	-4.96	0	-4.455	-6.045	-6.56
Mri1:chr8:84255904	0.00308346	0.0099776	FALSE	intron_variant	-	c.547+340A>G	protein_coding	Mri1	methylthioribose-1-phosphate isomerase 1	-	-	2.12136	15.5567	20	0.136364	B2_Mm2	ENSMUSG00000004996	0	0	0	0	0	0	5	0	0	0	20	8.335	0	0	0	0	0	0	0	-20	-8.335	-5	0	0	0	0	0	0	0	-20	-8.335	-5
Cpsf7:chr19:10541931	0.00311605	0.0100615	TRUE	intron_variant	-	c.*5+1083A>G	protein_coding	Cpsf7	cleavage and polyadenylation specific factor 7	-	-	7.37278	18.9586	50	0.388889	B1_Mm	ENSMUSG00000034820	0	NA	0	7.14	0	0	16.67	8.335	0	35	0	11.115	NA	0	-7.14	0	0	-35	0	0	-11.115	-16.67	-8.335	NA	NA	NA	NA	NA	NA	NA	NA	NA
Rpgrip1:chr14:52142935	0.00311672	0.0100615	FALSE	intron_variant	-	c.1654+1662A>G	protein_coding	Rpgrip1	retinitis pigmentosa GTPase regulator interacting protein 1	-	-	1.18611	2.66875	6.67	0.444444	B1_Mur4	ENSMUSG00000057132	NA	NA	NA	0	0	0	1.785	1.47	0.715	0.91	0.735	5.06	NA	NA	NA	NA	NA	NA	NA	NA	NA	NA	NA	NA	NA	NA	NA	NA	NA	NA	NA	NA
Tial1:chr7:128451454	0.00314153	0.0101297	TRUE	intron_variant	-	c.130-2684A>G	protein_coding	Tial1	Tia1 cytotoxic granule-associated RNA binding protein-like 1	-	-	2.32947	11.065	15.79	0.210526	B1_Mur2	ENSMUSG00000030846	NA	0	0	11.11	0	0	0	0	0	0	5.555	11.02	NA	NA	NA	NA	NA	NA	NA	NA	NA	NA	NA	0	-11.11	0	0	0	0	-5.555	-11.02	0
Ezh1:chr11:101198976	0.00314546	0.0101304	TRUE	intron_variant	-	c.1669+282A>G	protein_coding	Ezh1	enhancer of zeste 1 polycomb repressive complex 2 subunit	-	-	18.5775	24.77	50	0.75	B3	ENSMUSG00000006920	NA	NA	NA	28.57	6.25	46.43	8.335	0	17.145	28.335	15.34	12.5	NA	NA	NA	NA	NA	NA	NA	NA	NA	NA	NA	NA	NA	NA	NA	NA	NA	NA	NA	NA
Usp33:chr3:152385156	0.0031511	0.0101367	TRUE	intron_variant	-	c.2400+932A>G	protein_coding	Usp33	ubiquitin specific peptidase 33	-	-	7.86625	13.9844	28.57	0.5625	B1_Mus2	ENSMUSG00000025437	0	NA	0	NA	0	28.57	0	7.145	5	12.7	11.905	11.895	NA	0	NA	0	-5	-12.7	-28.57	-11.905	-11.895	0	-7.145	NA	NA	NA	NA	NA	NA	NA	NA	NA
Spindoc:chr19:7364191	0.00316266	0.010162	TRUE	intron_variant	-	c.935-5704A>G	protein_coding	Spindoc	spindlin interactor and repressor of chromatin binding	-	-	25.108	31.385	66.67	0.8	B2_Mm2	ENSMUSG00000024970	NA	NA	NA	NA	29.165	NA	66.67	28.75	0	NA	7.145	27.145	NA	NA	NA	NA	NA	NA	NA	NA	NA	NA	NA	NA	NA	NA	NA	NA	NA	NA	NA	NA
Atp1b2:chr11:69602813	0.00318169	0.0102112	FALSE	missense_variant	p.K147E	c.439A>G	protein_coding	Atp1b2	ATPase, Na+/K+ transporting, beta 2 polypeptide	-	deleterious	0.22125	1.3275	1.83	0.166667	-	ENSMUSG00000041329	0	0	0	0	0	0	0.665	0	0	0.59	1.4	0	0	0	0	0	0	-0.59	0	-1.4	0	-0.665	0	0	0	0	0	-0.59	0	-1.4	0	-0.665
Gm49394:chr7:142653729	0.00324252	0.0103942	FALSE	3_prime_UTR_variant	-	c.*681A>G	protein_coding	Gm49394	predicted gene, 49394	-	-	1.04917	8.39333	10.53	0.125	-	ENSMUSG00000115302	0	0	0	0	0	0	0	0	0	5.265	0	7.325	0	0	0	0	0	-5.265	0	0	-7.325	0	0	0	0	0	0	-5.265	0	0	-7.325	0
Fam135a:chr1:24052689	0.00327795	0.0104956	FALSE	intron_variant	-	c.823+494A>G	protein_coding	Fam135a	family with sequence similarity 135, member A	-	-	28.3622	30.0306	66.67	0.944444	B1_Mur4	ENSMUSG00000026153	20.2	25	6.25	27.68	41.665	33.33	66.67	20	34.285	37.5	NA	21.43	-4.8	13.95	-7.48	-21.465	-14.085	-17.3	-13.13	NA	-1.23	-46.47	0.2	18.75	-2.68	-16.665	-9.285	-12.5	-8.33	NA	3.57	-41.67
Ndnf:chr6:65707385	0.00328591	0.0105088	FALSE	3_prime_UTR_variant	-	c.*2940A>G	protein_coding	Ndnf	neuron-derived neurotrophic factor	-	-	3.876	9.69	21.43	0.4	B3	ENSMUSG00000049001	NA	NA	NA	NA	NA	NA	NA	0	0	0	4.5	14.88	NA	NA	NA	NA	NA	NA	NA	NA	NA	NA	NA	NA	NA	NA	NA	NA	NA	NA	NA	NA
Rab28:chr5:41630423	0.00330151	0.0105464	FALSE	intron_variant	-	c.573+2750A>G	protein_coding	Rab28	RAB28, member RAS oncogene family	-	-	3.23375	12.935	18.18	0.25	B1_Mus2	ENSMUSG00000029128	NA	NA	NA	NA	NA	NA	NA	0	0	NA	0	12.935	NA	NA	NA	NA	NA	NA	NA	NA	NA	NA	NA	NA	NA	NA	NA	NA	NA	NA	NA	NA
Taok3:chr5:117236956	0.00335784	0.0107139	TRUE	intron_variant	-	c.1195-4140A>G	protein_coding	Taok3	TAO kinase 3	-	-	4.77	7.95	10	0.6	RSINE1	ENSMUSG00000061288	NA	NA	NA	NA	NA	NA	NA	NA	NA	10	0	6.925	NA	NA	NA	NA	NA	NA	NA	NA	NA	NA	NA	NA	NA	NA	NA	NA	NA	NA	NA	NA
Mier1:chr4:103132191	0.00338056	0.0107738	FALSE	intron_variant	-	c.315+1080A>G	protein_coding	Mier1	MEIR1 treanscription regulator	-	-	5.94636	16.3525	28.57	0.363636	B1_Mus2	ENSMUSG00000028522	NA	NA	NA	0	11.275	NA	21.43	0	0	0	0	NA	NA	NA	NA	NA	NA	NA	NA	NA	NA	NA	NA	NA	NA	NA	NA	NA	NA	NA	NA	NA
Nsg2:chr11:32058780	0.00338715	0.0107823	FALSE	3_prime_UTR_variant	-	c.*1146A>G	protein_coding	Nsg2	neuron specific gene family member 2	-	-	0.444545	3.26	6.25	0.136364	-	ENSMUSG00000020297	NA	0	0	0	0.945	3.945	0	0	0	0	0	0	NA	NA	NA	NA	NA	NA	NA	NA	NA	NA	NA	0	0	-0.945	0	0	-3.945	0	0	0
Mpc1:chr17:8295728	0.00342189	0.0108724	FALSE	intron_variant	-	c.76-807A>G	protein_coding	Mpc1	mitochondrial pyruvate carrier 1	-	-	4.45615	11.586	14.29	0.384615	B1_Mus1	ENSMUSG00000023861	NA	NA	0	0	0	NA	NA	0	0	14.29	8.01	6.665	NA	NA	NA	NA	NA	NA	NA	NA	NA	NA	NA	NA	NA	NA	NA	NA	NA	NA	NA	NA
Zfp445:chr9:122859952	0.00342338	0.0108724	TRUE	intron_variant	-	c.420+1757A>G	protein_coding	Zfp445	zinc finger protein 445	-	-	1.52652	7.022	11.76	0.217391	LTRIS4	ENSMUSG00000047036	0	0	0	0	0	4.175	0	0	0	0	8.38	5	0	0	0	0	0	0	-4.175	-8.38	-5	0	0	0	0	0	0	0	-4.175	-8.38	-5	0
Acly:chr11:100501751	0.00343548	0.0108982	TRUE	intron_variant	-	c.1459+1409A>G	protein_coding	Acly	ATP citrate lyase	-	-	1.79091	13.1333	16.67	0.136364	B3A	ENSMUSG00000020917	0	0	0	0	6.82	0	4.545	0	0	16.67	0	0	0	0	0	-6.82	0	-16.67	0	0	0	-4.545	0	0	0	-6.82	0	-16.67	0	0	0	-4.545
Ncl:chr1:86347972	0.00345892	0.0109599	FALSE	3_prime_UTR_variant	-	c.*2648A>G	protein_coding	Ncl	nucleolin	-	-	1.67667	5.74857	9.09	0.291667	B1_Mur2	ENSMUSG00000026234	0	0	0	0	0	2.175	2.175	0	0	6.435	2.94	6.395	0	0	0	0	0	-6.435	-2.175	-2.94	-6.395	-2.175	0	0	0	0	0	-6.435	-2.175	-2.94	-6.395	-2.175
Ctps2:chrX:162940259	0.00346559	0.010968	TRUE	intron_variant	-	c.1190-1388A>G	protein_coding	Ctps2	cytidine 5'-triphosphate synthase 2	-	-	23.1836	40.5712	66.67	0.571429	B1_Mur4	ENSMUSG00000031360	0	NA	NA	0	0	18.75	40	5.555	50	38.46	37.5	60	NA	NA	0	0	-50	-38.46	-18.75	-37.5	-60	-40	-5.555	NA	NA	NA	NA	NA	NA	NA	NA	NA
Npepps:chr11:97232521	0.00346946	0.010968	TRUE	intron_variant	-	c.1430-523A>G	protein_coding	Npepps	aminopeptidase puromycin sensitive	-	-	21.4737	24.5414	37.5	0.875	B1_Mus2	ENSMUSG00000001441	NA	NA	NA	NA	33.33	NA	0	20	14.29	20	23.335	37.5	NA	NA	NA	NA	NA	NA	NA	NA	NA	NA	NA	NA	NA	NA	NA	NA	NA	NA	NA	NA
Sec61a2:chr2:5879070	0.0034988	0.0110358	FALSE	intron_variant	-	c.463-1062A>G	protein_coding	Sec61a2	Sec61, alpha subunit 2 (S. cerevisiae)	-	-	2.50583	10.0233	15.38	0.25	-	ENSMUSG00000025816	0	0	0	3.845	0	0	0	0	0	7.69	11.21	7.325	0	0	-3.845	0	0	-7.69	0	-11.21	-7.325	0	0	0	-3.845	0	0	-7.69	0	-11.21	-7.325	0
Slc35e2:chr4:155621903	0.00349895	0.0110358	TRUE	3_prime_UTR_variant	-	c.*3154A>G	protein_coding	Slc35e2	solute carrier family 35, member E2	-	-	12.8325	15.399	35.71	0.833333	B1_Mur3	ENSMUSG00000042202	3.335	4.545	6.94	4.165	16.135	4.165	17.765	17.5	14.88	23.335	11.465	29.76	-1.21	-3.605	-0.83	-12.8	-11.545	-20	-0.83	-8.13	-26.425	-14.43	-14.165	-2.395	0.38	-11.59	-10.335	-18.79	0.38	-6.92	-25.215	-13.22
Zfp397:chr18:23960423	0.00351021	0.0110586	TRUE	missense_variant	p.I322V	c.964A>G	protein_coding	Zfp397	zinc finger protein 397	-	tolerated	1.22208	4.88833	7.41	0.25	MMSAT4	ENSMUSG00000024276	0	0	0	0	2	0	5.705	0	0	0	3.57	3.39	0	0	0	-2	0	0	0	-3.57	-3.39	-5.705	0	0	0	-2	0	0	0	-3.57	-3.39	-5.705
Btrc:chr19:45525433	0.00360453	0.0113427	TRUE	intron_variant	-	c.1657-1831A>G	protein_coding	Btrc	beta-transducin repeat containing protein	-	-	8.97478	17.2017	40.91	0.521739	PB1D10	ENSMUSG00000025217	4.545	0	0	0	8.495	0	0	2.63	11.56	22.22	22.78	30.98	4.545	4.545	4.545	-3.95	-7.015	-17.675	4.545	-18.235	-26.435	4.545	1.915	0	0	-8.495	-11.56	-22.22	0	-22.78	-30.98	0
Cds2:chr2:132309633	0.00361816	0.0113726	TRUE	3_prime_UTR_variant	-	c.*4348A>G	protein_coding	Cds2	CDP-diacylglycerol synthase (phosphatidate cytidylyltransferase) 2	-	-	1.16	3.48	6.38	0.333333	MIRb	ENSMUSG00000058793	0	0	0	1.515	1.615	0	1.35	0	0	0.945	4.345	4.15	0	0	-1.515	-1.615	0	-0.945	0	-4.345	-4.15	-1.35	0	0	-1.515	-1.615	0	-0.945	0	-4.345	-4.15	-1.35
Map6:chr7:99320097	0.00363297	0.011406	TRUE	intron_variant	-	c.1703+2429A>G	protein_coding	Map6	microtubule-associated protein 6	-	-	3.62917	9.67778	28.57	0.375	-	ENSMUSG00000055407	0	0	0	0	1.85	0	5.355	4.35	2.78	3.125	6.25	19.84	0	0	0	-1.85	-2.78	-3.125	0	-6.25	-19.84	-5.355	-4.35	0	0	-1.85	-2.78	-3.125	0	-6.25	-19.84	-5.355
Kdm1a:chr4:136564790	0.00366795	0.0114953	TRUE	intron_variant	-	c.1171-3630A>G	protein_coding	Kdm1a	lysine (K)-specific demethylase 1A	-	-	56.1859	56.1859	100	1	-	ENSMUSG00000036940	NA	NA	83.335	36.25	44.445	21.25	55.715	49.74	75.735	44.44	100	77.78	NA	NA	NA	NA	NA	NA	NA	NA	NA	NA	NA	NA	NA	NA	NA	NA	NA	NA	NA	NA
Setd5:chr6:113134718	0.00366979	0.0114953	TRUE	intron_variant	-	c.2477-3235A>G	protein_coding	Setd5	SET domain containing 5	-	-	27.0067	33.7583	60	0.8	B2_Mm2	ENSMUSG00000034269	NA	NA	0	14.29	24.27	16.665	55	26.97	NA	37.5	50	10	NA	NA	NA	NA	NA	NA	NA	NA	NA	NA	NA	NA	NA	NA	NA	NA	NA	NA	NA	NA
Wdr76:chr2:121544309	0.00371503	0.0116047	TRUE	3_prime_UTR_variant	-	c.*1747A>G	protein_coding	Wdr76	WD repeat domain 76	-	-	10.331	15.8938	40	0.65	RMER4A	ENSMUSG00000027242	0	18.275	9.715	11.365	7.415	3.125	6.25	4.545	16.67	0	40	28.57	-18.275	-9.715	-11.365	-7.415	-16.67	0	-3.125	-40	-28.57	-6.25	-4.545	8.56	6.91	10.86	1.605	18.275	15.15	-21.725	-10.295	12.025
Dnajc1:chr2:18215363	0.00371684	0.0116047	TRUE	3_prime_UTR_variant	-	c.*1894A>G	protein_coding	Dnajc1	DnaJ heat shock protein family (Hsp40) member C1	-	-	10.69	20.4082	42.86	0.52381	ID_B1	ENSMUSG00000026740	0	12.5	4.165	0	0	7.145	12.5	0	22.22	27.68	27.145	22.5	-12.5	-4.165	0	0	-22.22	-27.68	-7.145	-27.145	-22.5	-12.5	0	8.335	12.5	12.5	-9.72	-15.18	5.355	-14.645	-10	0
Gria2:chr3:80706657	0.0037174	0.0116047	TRUE	intron_variant	-	c.1844+231A>G	protein_coding	Gria2	glutamate receptor, ionotropic, AMPA2 (alpha 2)	-	-	3.16556	9.49667	19.05	0.333333	-	ENSMUSG00000033981	NA	NA	NA	0	0	0	3.125	10.63	0	2.085	0	12.65	NA	NA	NA	NA	NA	NA	NA	NA	NA	NA	NA	NA	NA	NA	NA	NA	NA	NA	NA	NA
Btrc:chr19:45525970	0.00372932	0.0116287	TRUE	intron_variant	-	c.1657-1294A>G	protein_coding	Btrc	beta-transducin repeat containing protein	rs237020939	-	9.53	13.342	42.31	0.714286	B2_Mm2	ENSMUSG00000025217	6.25	NA	0	10.555	3.125	0	8.82	6.02	8.175	5.555	23.265	28.3	NA	6.25	-4.305	3.125	-1.925	0.695	6.25	-17.015	-22.05	-2.57	0.23	NA	NA	NA	NA	NA	NA	NA	NA	NA
S100pbp:chr4:129181223	0.00378832	0.0117993	TRUE	intron_variant	-	c.789+519A>G	protein_coding	S100pbp	S100P binding protein	-	-	34.0883	34.0883	75	1	B1_Mus2	ENSMUSG00000040928	27.27	NA	16.67	23.81	75	22.915	16.67	NA	40	NA	40	50	NA	10.6	3.46	-47.73	-12.73	NA	4.355	-12.73	-22.73	10.6	NA	NA	NA	NA	NA	NA	NA	NA	NA	NA
Ppp1r7:chr1:93371657	0.00379591	0.0118095	TRUE	3_prime_UTR_variant	-	c.*6591A>G	protein_coding	Ppp1r7	protein phosphatase 1, regulatory subunit 7	-	-	7.56154	14.0429	40	0.538462	B1_Mus2	ENSMUSG00000026275	NA	NA	NA	NA	0	0	0	0	8.845	8.845	3.125	28.335	NA	NA	NA	NA	NA	NA	NA	NA	NA	NA	NA	NA	NA	NA	NA	NA	NA	NA	NA	NA
2700097O09Rik:chr12:55055954	0.00381782	0.0118642	TRUE	intron_variant	-	c.591+1288A>G	protein_coding	2700097O09Rik	RIKEN cDNA 2700097O09 gene	-	-	4.42947	16.832	23.08	0.263158	B3	ENSMUSG00000062198	0	0	NA	7.145	0	0	0	0	0	7.145	21.54	6.25	0	NA	-7.145	0	0	-7.145	0	-21.54	-6.25	0	0	NA	-7.145	0	0	-7.145	0	-21.54	-6.25	0
Btrc:chr19:45525527	0.00382308	0.0118671	FALSE	intron_variant	-	c.1657-1737A>G	protein_coding	Btrc	beta-transducin repeat containing protein	-	-	2.79308	9.0775	13.33	0.307692	B1_Mus1	ENSMUSG00000025217	NA	NA	NA	NA	0	NA	0	0	2.78	4.165	0	11.21	NA	NA	NA	NA	NA	NA	NA	NA	NA	NA	NA	NA	NA	NA	NA	NA	NA	NA	NA	NA
Pkd2:chr5:104504979	0.00383749	0.0118984	TRUE	3_prime_UTR_variant	-	c.*1291A>G	protein_coding	Pkd2	polycystic kidney disease 2	-	-	3.50875	8.421	20	0.416667	B1_Mur1	ENSMUSG00000034462	0	0	1.85	0	0	0	0	2.78	4.63	9.215	12.63	11	0	-1.85	0	0	-4.63	-9.215	0	-12.63	-11	0	-2.78	-1.85	0	0	-4.63	-9.215	0	-12.63	-11	0
Dst:chr1:34301066	0.00385255	0.0119193	FALSE	intron_variant	-	c.22382-795A>G	protein_coding	Dst	dystonin	-	-	5.03706	14.2717	30.77	0.352941	IMPB_01	ENSMUSG00000026131	0	NA	0	0	21.635	3.125	5.555	0	0	NA	0	12.5	NA	0	0	-21.635	0	NA	-3.125	0	-12.5	-5.555	0	NA	NA	NA	NA	NA	NA	NA	NA	NA
Rgs9:chr11:109232075	0.00385293	0.0119193	TRUE	intron_variant	-	c.1398+3825A>G	protein_coding	Rgs9	regulator of G-protein signaling 9	-	-	1.04913	2.19364	4.55	0.478261	B1_Mur2	ENSMUSG00000020599	0	0	0	0	3.275	0.895	2.575	1.335	0	1.73	0.465	1.79	0	0	0	-3.275	0	-1.73	-0.895	-0.465	-1.79	-2.575	-1.335	0	0	-3.275	0	-1.73	-0.895	-0.465	-1.79	-2.575
Gtf2a2:chr9:70020374	0.00387848	0.0119849	TRUE	intron_variant	-	c.304+859A>G	protein_coding	Gtf2a2	general transcription factor II A, 2	-	-	5.20231	16.9075	20	0.307692	B1_Mus1	ENSMUSG00000033543	NA	NA	0	0	0	0	0	NA	15.48	0	20	8.335	NA	NA	NA	NA	NA	NA	NA	NA	NA	NA	NA	NA	NA	NA	NA	NA	NA	NA	NA	NA
C330018D20Rik:chr18:56956491	0.00390727	0.0120602	TRUE	3_prime_UTR_variant	-	c.*1251A>G	protein_coding	C330018D20Rik	RIKEN cDNA C330018D20 gene	-	-	10.9489	18.9118	33.33	0.578947	-	ENSMUSG00000024592	5.555	0	21.43	5	23.635	NA	0	14.585	10	23.81	0	NA	5.555	-15.875	0.555	-18.08	-4.445	-18.255	NA	5.555	NA	5.555	-9.03	-21.43	-5	-23.635	-10	-23.81	NA	0	NA	0
Hdhd2:chr18:76974920	0.0039244	0.0120995	TRUE	3_prime_UTR_variant	-	c.*4206A>G	protein_coding	Hdhd2	haloacid dehalogenase-like hydrolase domain containing 2	-	-	19.9175	23.901	42.86	0.833333	-	ENSMUSG00000025421	NA	NA	NA	40	6.25	NA	NA	7.145	10.1	25	25.415	38.095	NA	NA	NA	NA	NA	NA	NA	NA	NA	NA	NA	NA	NA	NA	NA	NA	NA	NA	NA	NA
Babam1:chr8:71400524	0.00395023	0.0121655	TRUE	intron_variant	-	c.556+717A>G	protein_coding	Babam1	BRISC and BRCA1 A complex member 1	-	-	2.70474	17.13	22.22	0.157895	B1_Mur4	ENSMUSG00000031820	0	0	0	0	0	0	0	0	8.335	0	0	17.36	0	0	0	0	-8.335	0	0	0	-17.36	0	0	0	0	0	-8.335	0	0	0	-17.36	0
Commd2:chr3:57645935	0.00399748	0.0122925	TRUE	3_prime_UTR_variant	-	c.*744A>G	protein_coding	Commd2	COMM domain containing 2	-	-	9.48769	20.5567	33.33	0.461538	B3	ENSMUSG00000036513	NA	NA	33.33	0	0	0	16.67	8.335	8.335	20	NA	0	NA	NA	NA	NA	NA	NA	NA	NA	NA	NA	NA	NA	NA	NA	NA	NA	NA	NA	NA	NA
Traip:chr9:107954595	0.00400044	0.0122925	FALSE	intron_variant	-	c.99-1270A>G	protein_coding	Traip	TRAF-interacting protein	-	-	5.66222	16.9867	20	0.333333	B2_Mm2	ENSMUSG00000032586	NA	NA	NA	NA	NA	NA	NA	0	0	0	7.145	18.335	NA	NA	NA	NA	NA	NA	NA	NA	NA	NA	NA	NA	NA	NA	NA	NA	NA	NA	NA	NA
Zfp846:chr9:20604512	0.00403332	0.0123797	TRUE	3_prime_UTR_variant	-	c.*10041A>G	protein_coding	Zfp846	zinc finger protein 846	-	-	18.7091	25.725	40	0.727273	MT2B,B1_Mur1	ENSMUSG00000058192	NA	0	NA	0	NA	33.33	20	NA	20	27.145	18.18	40	NA	NA	NA	NA	NA	NA	NA	NA	NA	NA	NA	NA	0	NA	-20	-27.145	-33.33	-18.18	-40	-20
Dlg4:chr11:70033941	0.0040569	0.0124381	TRUE	intron_variant	-	c.787+2152A>G	protein_coding	Dlg4	discs large MAGUK scaffold protein 4	-	-	2.11067	10.5533	13.33	0.2	B1_Mur2	ENSMUSG00000020886	0	0	NA	0	NA	NA	0	0	0	0	10.83	5	0	NA	0	NA	0	0	NA	-10.83	-5	0	0	NA	0	NA	0	0	NA	-10.83	-5	0
Rpa1:chr11:75301032	0.00406223	0.0124406	TRUE	3_prime_UTR_variant	-	c.*273A>G	protein_coding	Rpa1	replication protein A1	rs13472441	-	2.81083	4.81857	13.04	0.583333	-	ENSMUSG00000000751	0	2.855	0	2.33	0	0	0	7.87	4.235	7.57	4.705	4.165	-2.855	0	-2.33	0	-4.235	-7.57	0	-4.705	-4.165	0	-7.87	2.855	0.525	2.855	-1.38	-4.715	2.855	-1.85	-1.31	2.855
Mdc1:chr17:35858853	0.00409056	0.0125134	FALSE	3_prime_UTR_variant	-	c.*1223A>G	protein_coding	Mdc1	mediator of DNA damage checkpoint 1	-	-	2.36842	15	20	0.157895	B1_Mm	ENSMUSG00000061607	0	0	0	0	0	0	6.25	NA	6.25	0	0	20	0	0	0	0	-6.25	0	0	0	-20	-6.25	NA	0	0	0	-6.25	0	0	0	-20	-6.25
Csnk2a1:chr2:152273352	0.00409793	0.012522	TRUE	intron_variant	-	c.723+623A>G	protein_coding	Csnk2a1	casein kinase 2, alpha 1 polypeptide	-	-	1.95292	7.81167	15.38	0.25	B1_Mus1	ENSMUSG00000074698	0	0	0	2.63	0	0	4.545	0	2.5	0	11.26	2.5	0	0	-2.63	0	-2.5	0	0	-11.26	-2.5	-4.545	0	0	-2.63	0	-2.5	0	0	-11.26	-2.5	-4.545
Adarb1:chr10:77322608	0.00413916	0.0126339	TRUE	intron_variant	-	c.29-25A>G	protein_coding	Adarb1	adenosine deaminase, RNA-specific, B1	-	-	32.404	32.404	61.29	1	-	ENSMUSG00000020262	NA	NA	NA	NA	27.68	10	18.255	15	30.555	39.705	60.645	46.19	NA	NA	NA	NA	NA	NA	NA	NA	NA	NA	NA	NA	NA	NA	NA	NA	NA	NA	NA	NA
Ssc5d:chr7:4936088	0.00416481	0.012698	TRUE	intron_variant	-	c.1697-175A>G	protein_coding	Ssc5d	scavenger receptor cysteine rich family, 5 domains	-	-	15.6933	26.9029	41.67	0.583333	B3	ENSMUSG00000035279	NA	0	NA	NA	NA	NA	0	10	7.145	10	37.5	29.515	NA	NA	NA	NA	NA	NA	NA	NA	NA	NA	NA	NA	NA	NA	-7.145	-10	NA	-37.5	-29.515	0
Ezh1:chr11:101198681	0.00420417	0.0128038	TRUE	intron_variant	-	c.1669+577A>G	protein_coding	Ezh1	enhancer of zeste 1 polycomb repressive complex 2 subunit	-	-	7.83	16.965	40	0.461538	B1_Mur4	ENSMUSG00000006920	NA	NA	NA	0	0	NA	30	0	0	5.555	3.125	12.215	NA	NA	NA	NA	NA	NA	NA	NA	NA	NA	NA	NA	NA	NA	NA	NA	NA	NA	NA	NA
Spock2:chr10:60133278	0.0042134	0.0128177	TRUE	3_prime_UTR_variant	-	c.*1797A>G	protein_coding	Spock2	sparc/osteonectin, cwcv and kazal-like domains proteoglycan 2	-	-	1.6335	5.445	7.32	0.3	-	ENSMUSG00000058297	NA	0	0	0	0	0	0	2.5	0	5.91	2.705	5.22	NA	NA	NA	NA	NA	NA	NA	NA	NA	NA	NA	0	0	0	0	-5.91	0	-2.705	-5.22	0
Fnbp1:chr2:31030943	0.00426057	0.0129468	TRUE	intron_variant	-	c.1844-2060A>G	protein_coding	Fnbp1	formin binding protein 1	-	-	16.4941	24.1913	44.44	0.681818	B1_Mur4	ENSMUSG00000075415	10	0	0	0	16.775	23.81	38.885	27.775	20.535	7.145	29.365	7.145	10	10	10	-6.775	-10.535	2.855	-13.81	-19.365	2.855	-28.885	-17.775	0	0	-16.775	-20.535	-7.145	-23.81	-29.365	-7.145	-38.885
Mkln1:chr6:31515730	0.00427874	0.0129877	TRUE	3_prime_UTR_variant	-	c.*7984A>G	protein_coding	Mkln1	muskelin 1, intracellular mediator containing kelch motifs	-	-	4.29	11.2613	20	0.380952	B1_Mur2	ENSMUSG00000025609	0	NA	0	0	0	0	5	0	8.495	4.545	15	12.005	NA	0	0	0	-8.495	-4.545	0	-15	-12.005	-5	0	NA	NA	NA	NA	NA	NA	NA	NA	NA
Ndnf:chr6:65710666	0.00428997	0.0130074	TRUE	3_prime_UTR_variant	-	c.*6221A>G	protein_coding	Ndnf	neuron-derived neurotrophic factor	-	-	13.622	17.0275	27.27	0.8	B3	ENSMUSG00000049001	NA	NA	NA	NA	NA	0	NA	0	8.01	13.225	19.905	26.97	NA	NA	NA	NA	NA	NA	NA	NA	NA	NA	NA	NA	NA	NA	NA	NA	NA	NA	NA	NA
Ptbp2:chr3:119730696	0.00429876	0.0130196	FALSE	intron_variant	-	c.905-4491A>G	protein_coding	Ptbp2	polypyrimidine tract binding protein 2	-	-	2.69	12.374	20	0.217391	B1_Mm	ENSMUSG00000028134	0	0	0	0	2.78	0	10	9.82	0	0	0	16.67	0	0	0	-2.78	0	0	0	0	-16.67	-10	-9.82	0	0	-2.78	0	0	0	0	-16.67	-10
Mcts1:chrX:38610168	0.00430613	0.0130276	TRUE	intron_variant	-	c.397-1598A>G	protein_coding	Mcts1	malignant T cell amplified sequence 1	-	-	1.51739	6.98	11.76	0.217391	PB1D7,MT2B	ENSMUSG00000000355	0	0	0	0	0	0	0	2.38	0	8.82	3.125	3.125	0	0	0	0	0	-8.82	0	-3.125	-3.125	0	-2.38	0	0	0	0	-8.82	0	-3.125	-3.125	0
Plekhd1:chr12:80723797	0.00434398	0.0131276	TRUE	3_prime_UTR_variant	-	c.*1312A>G	protein_coding	Plekhd1	pleckstrin homology domain containing, family D (with coiled-coil domains) member 1	-	-	10.8655	15.5221	54.55	0.7	B3	ENSMUSG00000066438	NA	NA	0	0	34.42	23.61	5.72	13.5	4.545	12.35	2.94	11.57	NA	NA	NA	NA	NA	NA	NA	NA	NA	NA	NA	NA	NA	NA	NA	NA	NA	NA	NA	NA
Gm26709:chr12:72959530	0.00437824	0.0132166	FALSE	intron_variant,non_coding_transcript_variant	-	n.443-6025A>G	lincRNA	Gm26709	predicted gene, 26709	-	-	10.6108	25.466	37.5	0.416667	B3	ENSMUSG00000097010	0	24.63	0	9.09	29.945	0	NA	NA	NA	NA	NA	NA	-24.63	0	-9.09	-29.945	NA	NA	0	NA	NA	NA	NA	24.63	15.54	-5.315	NA	NA	24.63	NA	NA	NA
Crx:chr7:15867542	0.0043863	0.0132264	FALSE	3_prime_UTR_variant	-	c.*238A>G	protein_coding	Crx	cone-rod homeobox	-	-	0.147826	1.13333	1.47	0.130435	-	ENSMUSG00000041578	0	0	0	0	0.735	0	0	0	0	0	0.965	0	0	0	0	-0.735	0	0	0	-0.965	0	0	0	0	0	-0.735	0	0	0	-0.965	0	0
Cep85:chr4:134147640	0.00444776	0.013397	FALSE	intron_variant	-	c.1646+370A>G	protein_coding	Cep85	centrosomal protein 85	-	-	2.70562	10.8225	18.18	0.25	PB1D9	ENSMUSG00000037443	NA	NA	0	0	13.635	NA	0	0	0	0	4.165	3.845	NA	NA	NA	NA	NA	NA	NA	NA	NA	NA	NA	NA	NA	NA	NA	NA	NA	NA	NA	NA
Dph3:chr14:32081747	0.0044702	0.0134498	TRUE	3_prime_UTR_variant	-	c.*1434A>G	protein_coding	Dph3	diphthamine biosynthesis 3	-	-	1.05042	6.3025	8.33	0.166667	B3	ENSMUSG00000021905	0	0	0	0	3.225	0	0	0	0	6.44	2.94	0	0	0	0	-3.225	0	-6.44	0	-2.94	0	0	0	0	0	-3.225	0	-6.44	0	-2.94	0	0
Gtf2a2:chr9:70016427	0.00454064	0.0136468	TRUE	intron_variant	-	c.73-392A>G	protein_coding	Gtf2a2	general transcription factor II A, 2	-	-	4.61158	29.2067	40	0.157895	B1_Mur4	ENSMUSG00000033543	0	0	0	0	0	0	40	NA	0	0	16.665	7.145	0	0	0	0	0	0	0	-16.665	-7.145	-40	NA	0	0	0	0	0	0	-16.665	-7.145	-40
Gria4:chr9:4437892	0.00461289	0.0138488	TRUE	intron_variant	-	c.2295-5005A>G	protein_coding	Gria4	glutamate receptor, ionotropic, AMPA4 (alpha 4)	-	-	24.8358	33.1144	66.67	0.75	-	ENSMUSG00000025892	NA	NA	NA	NA	8.335	0	20	20	18.18	18.255	66.67	50	NA	NA	NA	NA	NA	NA	NA	NA	NA	NA	NA	NA	NA	NA	NA	NA	NA	NA	NA	NA
Nfx1:chr4:41002020	0.00467182	0.0140017	TRUE	intron_variant	-	c.2018-998A>G	protein_coding	Nfx1	nuclear transcription factor, X-box binding 1	-	-	2.17083	10.42	26.67	0.208333	B1F	ENSMUSG00000028423	0	0	0	0	0	0	0	0	2.175	3.125	16.905	3.845	0	0	0	0	-2.175	-3.125	0	-16.905	-3.845	0	0	0	0	0	-2.175	-3.125	0	-16.905	-3.845	0
Plekhd1:chr12:80723768	0.00467405	0.0140017	FALSE	3_prime_UTR_variant	-	c.*1283A>G	protein_coding	Plekhd1	pleckstrin homology domain containing, family D (with coiled-coil domains) member 1	-	-	8.648	14.4133	44.44	0.6	B3	ENSMUSG00000066438	NA	NA	0	4.545	7.145	4.165	0	8.88	9.46	3.335	32.22	16.73	NA	NA	NA	NA	NA	NA	NA	NA	NA	NA	NA	NA	NA	NA	NA	NA	NA	NA	NA	NA
3010001F23Rik:chrX:152387495	0.00469444	0.0140475	TRUE	intron_variant,non_coding_transcript_variant	-	n.304-15818A>G	processed_transcript	3010001F23Rik	RIKEN cDNA 3010001F23 gene	-	-	6.45583	15.494	20	0.416667	RMER1A	ENSMUSG00000084885	NA	NA	0	0	NA	0	0	12.5	15.34	7.145	0	20	NA	NA	NA	NA	NA	NA	NA	NA	NA	NA	NA	NA	NA	NA	NA	NA	NA	NA	NA	NA
Ttbk2:chr2:120736975	0.00474521	0.0141726	TRUE	3_prime_UTR_variant	-	c.*2757A>G	protein_coding	Ttbk2	tau tubulin kinase 2	-	-	24.7958	28.3381	50	0.875	B1_Mus2	ENSMUSG00000090100	24.43	9.09	5.265	14.535	22.71	8.825	37.5	29.185	31.765	46.41	40.58	27.255	15.34	19.165	9.895	1.72	-7.335	-21.98	15.605	-16.15	-2.825	-13.07	-4.755	3.825	-5.445	-13.62	-22.675	-37.32	0.265	-31.49	-18.165	-28.41
Ndufs3:chr2:90897466	0.00474657	0.0141726	TRUE	intron_variant	-	c.624+918A>G	protein_coding	Ndufs3	NADH:ubiquinone oxidoreductase core subunit S3	-	-	4.163	10.4075	20	0.4	B1_Mur3	ENSMUSG00000005510	0	0	0	0	6.25	5	0	0	7.935	20	9.11	3.335	0	0	0	-6.25	-7.935	-20	-5	-9.11	-3.335	0	0	0	0	-6.25	-7.935	-20	-5	-9.11	-3.335	0
Gm42791:chr5:148985785	0.00481929	0.0143741	FALSE	intron_variant	-	c.-69-4687A>G	protein_coding	Gm42791	predicted gene 42791	-	-	9.75	14.625	20	0.666667	B1_Mur4	ENSMUSG00000106892	NA	NA	NA	NA	NA	NA	0	0	5	14.29	17.145	14.585	NA	NA	NA	NA	NA	NA	NA	NA	NA	NA	NA	NA	NA	NA	NA	NA	NA	NA	NA	NA
Ywhaq:chr12:21390452	0.00484678	0.0144404	FALSE	3_prime_UTR_variant	-	c.*904A>G	protein_coding	Ywhaq	tyrosine 3-monooxygenase/tryptophan 5-monooxygenase activation protein theta	-	-	0.971667	1.94333	3.64	0.5	-	ENSMUSG00000076432	0	1.065	0.76	0	1.53	0	2.175	1.56	0	0.86	0.91	2.8	-1.065	-0.76	0	-1.53	0	-0.86	0	-0.91	-2.8	-2.175	-1.56	0.305	1.065	-0.465	1.065	0.205	1.065	0.155	-1.735	-1.11
Rbm39:chr2:156155304	0.00486506	0.0144791	TRUE	intron_variant	-	c.1175-1015A>G	protein_coding	Rbm39	RNA binding motif protein 39	-	-	3.64091	13.35	20	0.272727	B1_Mus2	ENSMUSG00000027620	0	0	0	5.88	3.335	0	0	8.335	0	0	4.165	18.335	0	0	-5.88	-3.335	0	0	0	-4.165	-18.335	0	-8.335	0	-5.88	-3.335	0	0	0	-4.165	-18.335	0
4930447C04Rik:chr12:72907649	0.00490202	0.0145733	FALSE	intron_variant	-	c.675+172A>G	protein_coding	4930447C04Rik	RIKEN cDNA 4930447C04 gene	-	-	0.996522	7.64	10	0.130435	B2_Mm2	ENSMUSG00000021098	0	0	0	0	0	0	0	0	0	0	6.46	5	0	0	0	0	0	0	0	-6.46	-5	0	0	0	0	0	0	0	0	-6.46	-5	0
Rsad1:chr11:94541016	0.00495611	0.0147181	FALSE	3_prime_UTR_variant	-	c.*1514A>G	protein_coding	Rsad1	radical S-adenosyl methionine domain containing 1	-	-	9.747	19.494	33.33	0.5	B3	ENSMUSG00000039096	NA	0	0	0	16.67	0	21.21	0	15.555	23.635	12.5	16.235	NA	NA	NA	NA	NA	NA	NA	NA	NA	NA	NA	0	0	-16.67	-15.555	-23.635	0	-12.5	-16.235	-21.21
Ncl:chr1:86347736	0.00497266	0.0147409	TRUE	3_prime_UTR_variant	-	c.*2884A>G	protein_coding	Ncl	nucleolin	-	-	3.23542	7.765	20	0.416667	B1_Mus1	ENSMUSG00000026234	0	3.705	0	0	0	5.4	0	0	2.275	10.185	12.38	4.88	-3.705	0	0	0	-2.275	-10.185	-5.4	-12.38	-4.88	0	0	3.705	3.705	3.705	1.43	-6.48	-1.695	-8.675	-1.175	3.705
Agtrap:chr4:148079056	0.00497452	0.0147409	FALSE	3_prime_UTR_variant	-	c.*1427A>G	protein_coding	Agtrap	angiotensin II, type I receptor-associated protein	-	-	0.91625	5.4975	6.67	0.166667	B1_Mus2	ENSMUSG00000029007	0	0	3.335	0	0	0	0	0	0	0	2.38	5.28	0	-3.335	0	0	0	0	0	-2.38	-5.28	0	0	-3.335	0	0	0	0	0	-2.38	-5.28	0
Tia1:chr6:86414858	0.00499635	0.01478	FALSE	intron_variant	-	c.123+958A>G	protein_coding	Tia1	cytotoxic granule-associated RNA binding protein 1	-	-	1.86143	13.03	16.67	0.142857	B1F2	ENSMUSG00000071337	0	0	0	0	6.665	0	0	0	4.545	16.67	0	0	0	0	0	-6.665	-4.545	-16.67	0	0	0	0	0	0	0	-6.665	-4.545	-16.67	0	0	0	0
Tsta3:chr15:75927901	0.00500182	0.01478	TRUE	intron_variant	-	c.261+528A>G	protein_coding	Tsta3	tissue specific transplantation antigen P35B	-	-	5.24304	15.0738	40	0.347826	B1_Mur4	ENSMUSG00000022570	0	0	0	0	0	2.38	0	0	3.335	23.57	12.955	18.055	0	0	0	0	-3.335	-23.57	-2.38	-12.955	-18.055	0	0	0	0	0	-3.335	-23.57	-2.38	-12.955	-18.055	0
Plekhd1:chr12:80723769	0.00500389	0.01478	TRUE	3_prime_UTR_variant	-	c.*1284A>G	protein_coding	Plekhd1	pleckstrin homology domain containing, family D (with coiled-coil domains) member 1	-	-	5.619	11.238	18.75	0.5	B3	ENSMUSG00000066438	NA	NA	0	0	0	9.09	0	2.5	13.92	9.335	8.39	12.955	NA	NA	NA	NA	NA	NA	NA	NA	NA	NA	NA	NA	NA	NA	NA	NA	NA	NA	NA	NA
Ftx:chrX:103581552	0.00504721	0.014892	FALSE	intron_variant,non_coding_transcript_variant	-	n.1171+14379A>G	lincRNA	Ftx	Ftx transcript, Xist regulator (non-protein coding)	-	-	4.44429	15.555	20	0.285714	B1_Mm	ENSMUSG00000086370	NA	NA	NA	NA	NA	NA	NA	NA	0	0	20	5.555	NA	NA	NA	NA	NA	NA	NA	NA	NA	NA	NA	NA	NA	NA	NA	NA	NA	NA	NA	NA
Fam219a:chr4:41518719	0.0051336	0.0151306	FALSE	3_prime_UTR_variant	-	c.*1521A>G	protein_coding	Fam219a	family with sequence similarity 219, member A	-	-	0.622917	2.99	4.88	0.208333	-	ENSMUSG00000028439	0	0	0	0	0	1.615	0	0	0	3.63	0.98	1.25	0	0	0	0	0	-3.63	-1.615	-0.98	-1.25	0	0	0	0	0	0	-3.63	-1.615	-0.98	-1.25	0
Kdm1a:chr4:136565224	0.00516411	0.015188	TRUE	intron_variant	-	c.1170+3349A>G	protein_coding	Kdm1a	lysine (K)-specific demethylase 1A	-	-	10.6525	17.7542	50	0.6	-	ENSMUSG00000036940	14.29	NA	0	7.145	10.63	3.57	0	4.545	9.4	9.09	50	30	NA	14.29	7.145	3.66	4.89	5.2	10.72	-35.71	-15.71	14.29	9.745	NA	NA	NA	NA	NA	NA	NA	NA	NA
Ctps2:chrX:162938504	0.00516414	0.015188	TRUE	intron_variant	-	c.1189+1699A>G	protein_coding	Ctps2	cytidine 5'-triphosphate synthase 2	-	-	11.3525	27.246	57.14	0.416667	B1_Mus2,MT2B	ENSMUSG00000031360	NA	NA	0	0	4.545	0	0	0	20	41.07	25	NA	NA	NA	NA	NA	NA	NA	NA	NA	NA	NA	NA	NA	NA	NA	NA	NA	NA	NA	NA	NA
Zkscan3:chr13:21392480	0.00517088	0.0151915	TRUE	intron_variant	-	c.754+1482A>G	protein_coding	Zkscan3	zinc finger with KRAB and SCAN domains 3	-	-	7.129	10.9677	16.67	0.65	ORR1A2	ENSMUSG00000021327	0	0	5.32	7.145	11.25	16.67	0	NA	4.545	10.1	12.69	11.905	0	-5.32	-7.145	-11.25	-4.545	-10.1	-16.67	-12.69	-11.905	0	NA	-5.32	-7.145	-11.25	-4.545	-10.1	-16.67	-12.69	-11.905	0
Crk:chr11:75705297	0.00517816	0.0151932	TRUE	3_prime_UTR_variant	-	c.*1794A>G	protein_coding	Crk	v-crk avian sarcoma virus CT10 oncogene homolog	-	-	2.18167	6.545	14.29	0.333333	B1_Mur2	ENSMUSG00000017776	0	0	0	1.02	0	1.25	0	0	1.43	4.41	7.8	10.27	0	0	-1.02	0	-1.43	-4.41	-1.25	-7.8	-10.27	0	0	0	-1.02	0	-1.43	-4.41	-1.25	-7.8	-10.27	0
Ssu72:chr4:155716520	0.00518251	0.0151932	TRUE	intron_variant	-	c.224+915A>G	protein_coding	Ssu72	Ssu72 RNA polymerase II CTD phosphatase homolog (yeast)	rs864289449	-	3.52304	11.5757	25	0.304348	B1F	ENSMUSG00000029038	0	0	0	0	0	2.78	5	0	4.165	0	12.5	16.07	0	0	0	0	-4.165	0	-2.78	-12.5	-16.07	-5	0	0	0	0	-4.165	0	-2.78	-12.5	-16.07	-5
Prpf38b:chr3:108904270	0.0052215	0.0152851	FALSE	synonymous_variant	p.R426=	c.1278A>G	protein_coding	Prpf38b	PRP38 pre-mRNA processing factor 38 (yeast) domain containing B	-	-	0.68375	2.05125	3.51	0.333333	-	ENSMUSG00000027881	0.715	2.515	0	0.695	0	2.44	0.86	0	0	0.98	0	0	-1.8	0.715	0.02	0.715	0.715	-0.265	-1.725	0.715	0.715	-0.145	0.715	2.515	1.82	2.515	2.515	1.535	0.075	2.515	2.515	1.655
Luc7l:chr17:26283571	0.00522708	0.0152851	TRUE	3_prime_UTR_variant	-	c.*1805A>G	protein_coding	Luc7l	Luc7-like	-	-	2.32375	5.577	10.53	0.416667	PB1D9	ENSMUSG00000024188	0	0	0	0	1.515	1.725	1.39	4.545	1.28	4.69	3.125	9.615	0	0	0	-1.515	-1.28	-4.69	-1.725	-3.125	-9.615	-1.39	-4.545	0	0	-1.515	-1.28	-4.69	-1.725	-3.125	-9.615	-1.39
Slc35e1:chr8:72482674	0.00523059	0.0152851	TRUE	3_prime_UTR_variant	-	c.*1092A>G	protein_coding	Slc35e1	solute carrier family 35, member E1	-	-	2.96292	7.111	15.38	0.416667	ID_B1	ENSMUSG00000019731	0	0	0	0	2.38	2.5	5.115	2.63	0	4.35	10.815	7.765	0	0	0	-2.38	0	-4.35	-2.5	-10.815	-7.765	-5.115	-2.63	0	0	-2.38	0	-4.35	-2.5	-10.815	-7.765	-5.115
Ttc7b:chr12:100343057	0.00525039	0.0153267	TRUE	intron_variant	-	c.1966+4879A>G	protein_coding	Ttc7b	tetratricopeptide repeat domain 7B	-	-	45.865	45.865	80	1	B1_Mur1,MT2B	ENSMUSG00000033530	NA	NA	NA	NA	NA	NA	NA	NA	80	NA	35.065	33.33	NA	NA	NA	NA	NA	NA	NA	NA	NA	NA	NA	NA	NA	NA	NA	NA	NA	NA	NA	NA
Gdpgp1:chr7:80241948	0.00529062	0.0154277	TRUE	3_prime_UTR_variant	-	c.*2565A>G	protein_coding	Gdpgp1	GDP-D-glucose phosphorylase 1	-	-	28.7308	34.477	66.67	0.833333	B1_Mur3	ENSMUSG00000050973	20	NA	50	NA	40	20	0	13.335	35.715	50	NA	66.67	NA	-30	NA	-20	-15.715	-30	0	NA	-46.67	20	6.665	NA	NA	NA	NA	NA	NA	NA	NA	NA
Dlg4:chr11:70033095	0.00532264	0.0155046	TRUE	intron_variant	-	c.787+1306A>G	protein_coding	Dlg4	discs large MAGUK scaffold protein 4	-	-	14.4294	23.087	33.33	0.625	B1_Mur3	ENSMUSG00000020886	0	20	33.33	0	0	0	22.22	0	14.665	21.97	29.26	11.765	-20	-33.33	0	0	-14.665	-21.97	0	-29.26	-11.765	-22.22	0	-13.33	20	20	5.335	-1.97	20	-9.26	8.235	-2.22
Gria2:chr3:80706643	0.00532838	0.0155048	TRUE	intron_variant	-	c.1844+245A>G	protein_coding	Gria2	glutamate receptor, ionotropic, AMPA2 (alpha 2)	-	-	4.62278	9.24556	27.78	0.5	-	ENSMUSG00000033981	NA	NA	NA	0	3.57	0	19.77	4.545	2.5	5.505	2.38	3.335	NA	NA	NA	NA	NA	NA	NA	NA	NA	NA	NA	NA	NA	NA	NA	NA	NA	NA	NA	NA
Fnbp4:chr2:90773228	0.00534391	0.0155336	TRUE	intron_variant	-	c.2168-2677A>G	protein_coding	Fnbp4	formin binding protein 4	-	-	23.0761	27.9342	57.14	0.826087	B1_Mus1,B4	ENSMUSG00000008200	3.335	18.75	10.51	12.5	45	31.25	48.57	22.62	13.335	36.11	10	19.645	-15.415	-7.175	-9.165	-41.665	-10	-32.775	-27.915	-6.665	-16.31	-45.235	-19.285	8.24	6.25	-26.25	5.415	-17.36	-12.5	8.75	-0.895	-29.82
Smarcc2:chr10:128484200	0.00537242	0.0155999	FALSE	missense_variant	p.D814G	c.2441A>G	protein_coding	Smarcc2	SWI/SNF related, matrix associated, actin dependent regulator of chromatin, subfamily c, member 2	-	tolerated	0.247083	1.97667	2.7	0.125	-	ENSMUSG00000025369	0	0	0	1.615	0	0	0	0	0	0	1.35	0	0	0	-1.615	0	0	0	0	-1.35	0	0	0	0	-1.615	0	0	0	0	-1.35	0	0
Pfkp:chr13:6588876	0.00539413	0.0156329	FALSE	intron_variant	-	c.1681-223A>G	protein_coding	Pfkp	phosphofructokinase, platelet	-	-	0.598182	2.632	4.44	0.227273	-	ENSMUSG00000021196	NA	0	0	0	0	0	1.04	1.065	1.19	0	0	3.285	NA	NA	NA	NA	NA	NA	NA	NA	NA	NA	NA	0	0	0	-1.19	0	0	0	-3.285	-1.04
Cds2:chr2:132309855	0.00539516	0.0156329	TRUE	3_prime_UTR_variant	-	c.*4570A>G	protein_coding	Cds2	CDP-diacylglycerol synthase (phosphatidate cytidylyltransferase) 2	-	-	0.712083	2.44143	4.26	0.291667	MIRb	ENSMUSG00000058793	0	0	0	1.47	0	0	0	0	1.135	1.02	1.75	3.17	0	0	-1.47	0	-1.135	-1.02	0	-1.75	-3.17	0	0	0	-1.47	0	-1.135	-1.02	0	-1.75	-3.17	0
Sec62:chr3:30819447	0.00542908	0.0157145	FALSE	3_prime_UTR_variant	-	c.*481A>G	protein_coding	Sec62	SEC62 homolog (S. cerevisiae)	-	-	0.707083	3.394	5	0.208333	-	ENSMUSG00000027706	0	0	1.515	0	1.725	0	0	0	1.315	0	3.93	0	0	-1.515	0	-1.725	-1.315	0	0	-3.93	0	0	0	-1.515	0	-1.725	-1.315	0	0	-3.93	0	0
Tbc1d24:chr17:24178338	0.00543629	0.0157188	FALSE	3_prime_UTR_variant	-	c.*2355A>G	protein_coding	Tbc1d24	TBC1 domain family, member 24	-	-	5.65235	10.6767	23.08	0.529412	B1_Mur4	ENSMUSG00000036473	NA	NA	0	0	0	NA	12.7	0	5.555	7.735	15.11	6.945	NA	NA	NA	NA	NA	NA	NA	NA	NA	NA	NA	NA	NA	NA	NA	NA	NA	NA	NA	NA
Pitpnm1:chr19:4109654	0.00545294	0.0157504	TRUE	intron_variant	-	c.2144-172A>G	protein_coding	Pitpnm1	phosphatidylinositol transfer protein, membrane-associated 1	-	-	1.24579	7.89	9.09	0.157895	MT2B,B1_Mur4	ENSMUSG00000024851	NA	0	0	0	0	0	0	0	0	0	7.29	4.545	NA	NA	NA	NA	NA	NA	NA	NA	NA	NA	NA	0	0	0	0	0	0	-7.29	-4.545	0
Mtf2:chr5:108071806	0.00551307	0.0159009	TRUE	intron_variant	-	c.5+5841A>G	protein_coding	Mtf2	metal response element binding transcription factor 2	-	-	9.79412	18.5	33.33	0.529412	B3	ENSMUSG00000029267	0	0	0	0	15.19	12.5	7.14	16.235	25.755	20	0	NA	0	0	0	-15.19	-25.755	-20	-12.5	0	NA	-7.14	-16.235	0	0	-15.19	-25.755	-20	-12.5	0	NA	-7.14
Atad2:chr15:58115094	0.00551665	0.0159009	TRUE	intron_variant	-	c.1494+578A>G	protein_coding	Atad2	ATPase family, AAA domain containing 2	-	-	22.8233	34.235	44.44	0.666667	B1_Mm	ENSMUSG00000022360	0	NA	0	NA	33.75	34.72	NA	NA	NA	NA	NA	NA	NA	0	NA	-33.75	NA	NA	-34.72	NA	NA	NA	NA	NA	NA	NA	NA	NA	NA	NA	NA	NA
Gm37494:chr7:39567651	0.00558508	0.0160813	TRUE	non_coding_transcript_exon_variant	-	n.3083A>G	lincRNA	Gm37494	predicted gene, 37494	-	-	1.54125	4.62375	7.41	0.333333	B1_Mur3	ENSMUSG00000108621	0	0	0	0	2.275	2.175	0	1.665	0	2.275	5.88	4.225	0	0	0	-2.275	0	-2.275	-2.175	-5.88	-4.225	0	-1.665	0	0	-2.275	0	-2.275	-2.175	-5.88	-4.225	0
Psmb3:chr11:97707891	0.00559583	0.0160954	TRUE	intron_variant	-	c.296+986A>G	protein_coding	Psmb3	proteasome (prosome, macropain) subunit, beta type 3	-	-	6.38071	14.8883	20	0.428571	B3	ENSMUSG00000069744	0	0	0	NA	12.935	NA	12.5	7.145	0	18.335	0	0	0	0	NA	-12.935	0	-18.335	NA	0	0	-12.5	-7.145	0	NA	-12.935	0	-18.335	NA	0	0	-12.5
Hint1:chr11:54869283	0.00563406	0.0161883	TRUE	intron_variant	-	c.112-565A>G	protein_coding	Hint1	histidine triad nucleotide binding protein 1	-	-	25.5178	32.8086	50	0.777778	B1_Mur4	ENSMUSG00000020267	NA	38.635	8.335	14.29	50	NA	28.57	NA	0	NA	NA	42.86	NA	NA	NA	NA	NA	NA	NA	NA	NA	NA	NA	30.3	24.345	-11.365	38.635	NA	NA	NA	-4.225	10.065
Nipa1:chr7:55977623	0.00568173	0.0162917	TRUE	3_prime_UTR_variant	-	c.*1769A>G	protein_coding	Nipa1	non imprinted in Prader-Willi/Angelman syndrome 1 homolog (human)	-	-	3.11708	8.31222	12.5	0.375	B1_Mus2	ENSMUSG00000047037	0	0	0	0	3.845	0	6.25	7.14	3.845	6.225	0	10.1	0	0	0	-3.845	-3.845	-6.225	0	0	-10.1	-6.25	-7.14	0	0	-3.845	-3.845	-6.225	0	0	-10.1	-6.25
Zyg11b:chr4:108230862	0.00569079	0.0162917	TRUE	3_prime_UTR_variant	-	c.*5142A>G	protein_coding	Zyg11b	zyg-ll family member B, cell cycle regulator	-	-	1.73	5.19	10	0.333333	B1_Mus2	ENSMUSG00000034636	0	0	0	0	0	2.085	1.925	1.665	0	2.63	5.37	7.085	0	0	0	0	0	-2.63	-2.085	-5.37	-7.085	-1.925	-1.665	0	0	0	0	-2.63	-2.085	-5.37	-7.085	-1.925
Hspa9:chr18:34950968	0.00569381	0.0162917	TRUE	intron_variant	-	c.410+256A>G	protein_coding	Hspa9	heat shock protein 9	-	-	16.6962	26.714	40	0.625	B1_Mur4	ENSMUSG00000024359	NA	10	0	NA	20	NA	0	NA	NA	NA	40	26.785	NA	NA	NA	NA	NA	NA	NA	NA	NA	NA	NA	10	NA	-10	NA	NA	NA	-30	-16.785	10
C330018D20Rik:chr18:56956484	0.00569804	0.0162917	TRUE	3_prime_UTR_variant	-	c.*1258A>G	protein_coding	C330018D20Rik	RIKEN cDNA C330018D20 gene	-	-	51.1665	51.1665	100	1	-	ENSMUSG00000024592	21.21	12.5	46.43	47.78	70	60	33.33	38.095	60	60.715	84.52	60	8.71	-25.22	-26.57	-48.79	-38.79	-39.505	-38.79	-63.31	-38.79	-12.12	-16.885	-33.93	-35.28	-57.5	-47.5	-48.215	-47.5	-72.02	-47.5	-20.83
Spock2:chr10:60133279	0.00569972	0.0162917	TRUE	3_prime_UTR_variant	-	c.*1798A>G	protein_coding	Spock2	sparc/osteonectin, cwcv and kazal-like domains proteoglycan 2	-	-	0.761053	4.82	5.88	0.157895	-	ENSMUSG00000058297	NA	NA	0	0	0	0	0	0	0	0	2.94	4.29	NA	NA	NA	NA	NA	NA	NA	NA	NA	NA	NA	NA	NA	NA	NA	NA	NA	NA	NA	NA
Uvssa:chr5:33418406	0.00572462	0.0163458	TRUE	3_prime_UTR_variant	-	c.*3515A>G	protein_coding	Uvssa	UV stimulated scaffold protein A	-	-	4.30458	9.39182	16.67	0.458333	B1_Mur4	ENSMUSG00000037355	0	0	5	0	0	0	6.665	7.88	2.94	11.855	11.905	5.41	0	-5	0	0	-2.94	-11.855	0	-11.905	-5.41	-6.665	-7.88	-5	0	0	-2.94	-11.855	0	-11.905	-5.41	-6.665
Shfl:chr9:20870401	0.00574275	0.0163651	TRUE	intron_variant	-	c.195+748A>G	protein_coding	Shfl	RIKEN cDNA A230050P20 gene	-	-	13.2111	16.9857	23.53	0.777778	-	ENSMUSG00000038884	NA	NA	NA	NA	NA	NA	NA	0	4.545	17.86	18.43	18.615	NA	NA	NA	NA	NA	NA	NA	NA	NA	NA	NA	NA	NA	NA	NA	NA	NA	NA	NA	NA
Adarb1:chr10:77322603	0.00574511	0.0163651	TRUE	intron_variant	-	c.29-20A>G	protein_coding	Adarb1	adenosine deaminase, RNA-specific, B1	-	-	6.76	12.0178	28.57	0.5625	-	ENSMUSG00000020262	NA	NA	NA	NA	5	0	19.84	4.545	0	2.5	12.93	9.265	NA	NA	NA	NA	NA	NA	NA	NA	NA	NA	NA	NA	NA	NA	NA	NA	NA	NA	NA	NA
Meaf6:chr4:125104406	0.00574927	0.0163651	TRUE	intron_variant	-	c.533+1375A>G	protein_coding	Meaf6	MYST/Esa1-associated factor 6	-	-	15	34.2857	66.67	0.4375	B4A	ENSMUSG00000028863	0	0	10	0	0	16.665	NA	NA	20	NA	25	58.335	0	-10	0	0	-20	NA	-16.665	-25	-58.335	NA	NA	-10	0	0	-20	NA	-16.665	-25	-58.335	NA
Ncl:chr1:86350051	0.00578498	0.0164497	TRUE	3_prime_UTR_variant	-	c.*569A>G	protein_coding	Ncl	nucleolin	-	-	1.6075	4.8225	8	0.333333	B1_Mus1	ENSMUSG00000026234	0	0	0	0	1.43	0	1.785	3.225	1.85	0	5.785	5.215	0	0	0	-1.43	-1.85	0	0	-5.785	-5.215	-1.785	-3.225	0	0	-1.43	-1.85	0	0	-5.785	-5.215	-1.785
Ap4s1:chr12:51733335	0.00582997	0.0165605	TRUE	intron_variant	-	c.306+2436A>G	protein_coding	Ap4s1	adaptor-related protein complex AP-4, sigma 1	-	-	2.56385	11.11	11.11	0.230769	B3	ENSMUSG00000020955	NA	NA	0	NA	11.11	0	0	0	0	0	NA	5.555	NA	NA	NA	NA	NA	NA	NA	NA	NA	NA	NA	NA	NA	NA	NA	NA	NA	NA	NA	NA
Ociad1:chr5:73310778	0.00583768	0.0165652	TRUE	intron_variant	-	c.706+352A>G	protein_coding	Ociad1	OCIA domain containing 1	-	-	11.3219	21.6145	43.75	0.52381	B1_Mur4,B4,MT2B	ENSMUSG00000029152	0	0	0	13.395	0	5.555	12.5	10	5.555	12.5	18.75	40.625	0	0	-13.395	0	-5.555	-12.5	-5.555	-18.75	-40.625	-12.5	-10	0	-13.395	0	-5.555	-12.5	-5.555	-18.75	-40.625	-12.5
Slc9a6:chrX:56650534	0.00588157	0.0166725	TRUE	intron_variant	-	c.1620-1094A>G	protein_coding	Slc9a6	solute carrier family 9 (sodium/hydrogen exchanger), member 6	-	-	16.7489	27.4073	42.86	0.611111	L2b	ENSMUSG00000060681	NA	NA	0	0	0	20	21.43	28.895	11.69	33.33	30.95	31.11	NA	NA	NA	NA	NA	NA	NA	NA	NA	NA	NA	NA	NA	NA	NA	NA	NA	NA	NA	NA
Ggt7:chr2:155501952	0.00591611	0.0167532	TRUE	intron_variant	-	c.1014+684A>G	protein_coding	Ggt7	gamma-glutamyltransferase 7	-	-	22.6975	30.2633	40	0.75	B3	ENSMUSG00000027603	NA	NA	NA	NA	NA	NA	NA	NA	NA	0	22.22	34.285	NA	NA	NA	NA	NA	NA	NA	NA	NA	NA	NA	NA	NA	NA	NA	NA	NA	NA	NA	NA
Scamp2:chr9:57586041	0.00594825	0.0168268	TRUE	intron_variant	-	c.735-1039A>G	protein_coding	Scamp2	secretory carrier membrane protein 2	-	-	1.19	7.93333	11.11	0.15	B3	ENSMUSG00000040188	0	0	0	0	0	0	0	3.845	0	0	0	8.055	0	0	0	0	0	0	0	0	-8.055	0	-3.845	0	0	0	0	0	0	0	-8.055	0
Zfp280d:chr9:72346643	0.00596234	0.0168384	TRUE	intron_variant	-	c.2250-4882A>G	protein_coding	Zfp280d	zinc finger protein 280D	-	-	14.6695	25.3382	80	0.578947	-	ENSMUSG00000038535	0	NA	0	5	10.715	0	6.25	5	17.855	21.21	56.665	33.33	NA	0	-5	-10.715	-17.855	-21.21	0	-56.665	-33.33	-6.25	-5	NA	NA	NA	NA	NA	NA	NA	NA	NA
Dcaf10:chr4:45377142	0.00596462	0.0168384	TRUE	3_prime_UTR_variant	-	c.*2865A>G	protein_coding	Dcaf10	DDB1 and CUL4 associated factor 10	-	-	5.61292	10.3623	20	0.541667	PB1D9	ENSMUSG00000035572	0	3.57	0	0	6.46	10	8.01	13.89	3.845	9.82	0	11.76	-3.57	0	0	-6.46	-3.845	-9.82	-10	0	-11.76	-8.01	-13.89	3.57	3.57	-2.89	-0.275	-6.25	-6.43	3.57	-8.19	-4.44
Tbc1d24:chr17:24178311	0.00599129	0.0168963	TRUE	3_prime_UTR_variant	-	c.*2382A>G	protein_coding	Tbc1d24	TBC1 domain family, member 24	-	-	6.52632	13.7778	21.05	0.473684	B1_Mur4	ENSMUSG00000036473	NA	NA	0	0	7.145	0	7.69	0	5.265	13.07	19.9	8.93	NA	NA	NA	NA	NA	NA	NA	NA	NA	NA	NA	NA	NA	NA	NA	NA	NA	NA	NA	NA
Tra2a:chr6:49254660	0.00603631	0.0169918	TRUE	intron_variant	-	c.37-2145A>G	protein_coding	Tra2a	transformer 2 alpha	-	-	5.35708	8.57133	20	0.625	B3	ENSMUSG00000029817	1.725	13.125	2.175	2.085	2.38	2.94	0	14.585	2.38	2.78	8.995	11.115	-11.4	-0.45	-0.36	-0.655	-0.655	-1.055	-1.215	-7.27	-9.39	1.725	-12.86	10.95	11.04	10.745	10.745	10.345	10.185	4.13	2.01	13.125
Slc25a51:chr4:45405038	0.00603752	0.0169918	TRUE	intron_variant	-	c.-151-203A>G	protein_coding	Slc25a51	solute carrier family 25, member 51	-	-	21.8683	27.9428	70	0.782609	B2_Mm2	ENSMUSG00000045973	0	10	13.845	25.49	14.585	0	26.665	11.69	45.715	18.18	46.43	38.885	-10	-13.845	-25.49	-14.585	-45.715	-18.18	0	-46.43	-38.885	-26.665	-11.69	-3.845	-15.49	-4.585	-35.715	-8.18	10	-36.43	-28.885	-16.665
Ctps2:chrX:162940507	0.00606438	0.017034	TRUE	intron_variant	-	c.1190-1140A>G	protein_coding	Ctps2	cytidine 5'-triphosphate synthase 2	-	-	4.551	22.755	33.33	0.2	ID_B1	ENSMUSG00000031360	0	NA	0	0	0	0	0	3.845	0	0	16.665	25	NA	0	0	0	0	0	0	-16.665	-25	0	-3.845	NA	NA	NA	NA	NA	NA	NA	NA	NA
Zkscan3:chr13:21392445	0.00606496	0.017034	TRUE	intron_variant	-	c.754+1517A>G	protein_coding	Zkscan3	zinc finger with KRAB and SCAN domains 3	-	-	5.1181	10.748	20	0.47619	ORR1A2	ENSMUSG00000021327	3.125	0	4.35	3.845	0	20	0	0	4.545	14.545	8.33	5	3.125	-1.225	-0.72	3.125	-1.42	-11.42	-16.875	-5.205	-1.875	3.125	3.125	-4.35	-3.845	0	-4.545	-14.545	-20	-8.33	-5	0
Uvssa:chr5:33418354	0.00609268	0.0170944	TRUE	3_prime_UTR_variant	-	c.*3463A>G	protein_coding	Uvssa	UV stimulated scaffold protein A	-	-	2.30087	8.82	16.67	0.26087	B1_Mur4	ENSMUSG00000037355	0	16.67	0	0	0	0	3.57	0	2.94	2.78	5.265	3.57	-16.67	0	0	0	-2.94	-2.78	0	-5.265	-3.57	-3.57	0	16.67	16.67	16.67	13.73	13.89	16.67	11.405	13.1	13.1
Trpm7:chr2:126803682	0.00612475	0.0171668	TRUE	intron_variant	-	c.4552-1062A>G	protein_coding	Trpm7	transient receptor potential cation channel, subfamily M, member 7	-	-	10.3975	17.8243	27.27	0.583333	B1F2	ENSMUSG00000027365	0	NA	0	NA	19.885	0	12.5	6.25	0	NA	20	20	NA	0	NA	-19.885	0	NA	0	-20	-20	-12.5	-6.25	NA	NA	NA	NA	NA	NA	NA	NA	NA
Ppp1r7:chr1:93371585	0.00622174	0.0174209	TRUE	3_prime_UTR_variant	-	c.*6519A>G	protein_coding	Ppp1r7	protein phosphatase 1, regulatory subunit 7	-	-	7.56696	14.5033	28.57	0.521739	B1_Mus2	ENSMUSG00000026275	8.335	7.145	0	7.145	4.545	0	0	10.795	6.25	4.165	26.785	11.855	1.19	8.335	1.19	3.79	2.085	4.17	8.335	-18.45	-3.52	8.335	-2.46	7.145	0	2.6	0.895	2.98	7.145	-19.64	-4.71	7.145
Slc12a2:chr18:57946603	0.00629802	0.0176165	FALSE	3_prime_UTR_variant	-	c.*2552A>G	protein_coding	Slc12a2	solute carrier family 12, member 2	-	-	1.40458	4.21375	7.69	0.333333	-	ENSMUSG00000024597	0	0	3.45	1.725	0	5.77	2.275	0	1.785	0	1.85	0	0	-3.45	-1.725	0	-1.785	0	-5.77	-1.85	0	-2.275	0	-3.45	-1.725	0	-1.785	0	-5.77	-1.85	0	-2.275
Cpsf6:chr10:117361243	0.00631144	0.017636	FALSE	missense_variant	p.D271G	c.812A>G	protein_coding	Cpsf6	cleavage and polyadenylation specific factor 6	-	tolerated	0.415417	2.4925	3.12	0.166667	-	ENSMUSG00000055531	0	0	0	0	1.28	2.455	0	0	0	0	1.25	0	0	0	0	-1.28	0	0	-2.455	-1.25	0	0	0	0	0	-1.28	0	0	-2.455	-1.25	0	0
Bri3bp:chr5:125456651	0.00632764	0.0176633	FALSE	3_prime_UTR_variant	-	c.*1898A>G	protein_coding	Bri3bp	Bri3 binding protein	-	-	2.37208	14.2325	26.67	0.166667	B1_Mur2	ENSMUSG00000037905	0	0	0	0	0	0	0	0	0	2.63	8.335	17.5	0	0	0	0	0	-2.63	0	-8.335	-17.5	0	0	0	0	0	0	-2.63	0	-8.335	-17.5	0
Tbc1d24:chr17:24176489	0.0063375	0.0176729	TRUE	3_prime_UTR_variant	-	c.*4204A>G	protein_coding	Tbc1d24	TBC1 domain family, member 24	-	-	3.86542	7.13615	16.67	0.541667	B1_Mus2	ENSMUSG00000036473	0	0	0	0	5.77	1.85	6.305	5.705	1.43	11.365	5.26	8.7	0	0	0	-5.77	-1.43	-11.365	-1.85	-5.26	-8.7	-6.305	-5.705	0	0	-5.77	-1.43	-11.365	-1.85	-5.26	-8.7	-6.305
Mri1:chr8:84255526	0.00642092	0.0178873	TRUE	intron_variant	-	c.547+718A>G	protein_coding	Mri1	methylthioribose-1-phosphate isomerase 1	-	-	8.764	15.9345	37.5	0.55	B3	ENSMUSG00000004996	0	0	5.555	0	3.335	5	11.69	10.095	12.5	21.43	NA	28.75	0	-5.555	0	-3.335	-12.5	-21.43	-5	NA	-28.75	-11.69	-10.095	-5.555	0	-3.335	-12.5	-21.43	-5	NA	-28.75	-11.69
Kif1b:chr4:149180100	0.0064877	0.018055	FALSE	3_prime_UTR_variant	-	c.*668A>G	protein_coding	Kif1b	kinesin family member 1B	-	-	0.52	2.08	2.78	0.25	(CAGAGA)n	ENSMUSG00000063077	0	0	0	0	0	1.275	0	0	0	1.265	2.31	1.39	0	0	0	0	0	-1.265	-1.275	-2.31	-1.39	0	0	0	0	0	0	-1.265	-1.275	-2.31	-1.39	0
Elavl1:chr8:4292228	0.00653708	0.018174	TRUE	intron_variant	-	c.657-2304A>G	protein_coding	Elavl1	ELAV (embryonic lethal, abnormal vision)-like 1 (Hu antigen R)	-	-	48.6	48.6	87.5	1	ID_B1	ENSMUSG00000040028	50	63.095	22.22	32.22	33.565	25	62.5	87.5	54.55	50	64.585	NA	-13.095	27.78	17.78	16.435	-4.55	0	25	-14.585	NA	-12.5	-37.5	40.875	30.875	29.53	8.545	13.095	38.095	-1.49	NA	0.595
Map7:chr10:20253113	0.00659182	0.0182901	FALSE	intron_variant	-	c.637+2633A>G	protein_coding	Map7	microtubule-associated protein 7	-	-	1.89889	11.3933	15.38	0.166667	B1_Mur2	ENSMUSG00000019996	0	NA	0	0	0	0	0	0	0	5.555	0	11.535	NA	0	0	0	0	-5.555	0	0	-11.535	0	0	NA	NA	NA	NA	NA	NA	NA	NA	NA
Ap2s1:chr7:16743333	0.00659315	0.0182901	FALSE	missense_variant	p.T40A	c.118A>G	protein_coding	Ap2s1	adaptor-related protein complex 2, sigma 1 subunit	-	tolerated	0.452083	2.17	3.45	0.208333	-	ENSMUSG00000008036	0	0	0	0	0.835	0.56	1.43	0	2.6	0	0	0	0	0	0	-0.835	-2.6	0	-0.56	0	0	-1.43	0	0	0	-0.835	-2.6	0	-0.56	0	0	-1.43
Plekhd1:chr12:80723752	0.00659883	0.0182901	TRUE	3_prime_UTR_variant	-	c.*1267A>G	protein_coding	Plekhd1	pleckstrin homology domain containing, family D (with coiled-coil domains) member 1	-	-	10.922	14.5627	30.77	0.75	B3	ENSMUSG00000066438	NA	NA	0	10	8.335	11.11	5	5.715	21.765	11.665	9.72	25.91	NA	NA	NA	NA	NA	NA	NA	NA	NA	NA	NA	NA	NA	NA	NA	NA	NA	NA	NA	NA
Sod2:chr17:13017007	0.00662745	0.0183509	TRUE	3_prime_UTR_variant	-	c.*1836A>G	protein_coding	Sod2	superoxide dismutase 2, mitochondrial	-	-	1.02542	4.922	7.69	0.208333	B2_Mm2	ENSMUSG00000006818	0	0	0	0	0	0	0	0	2.275	2.175	5.77	2.085	0	0	0	0	-2.275	-2.175	0	-5.77	-2.085	0	0	0	0	0	-2.275	-2.175	0	-5.77	-2.085	0
Pdzph1:chr17:58901102	0.00668288	0.0184857	FALSE	intron_variant	-	c.3094-12937A>G	protein_coding	Pdzph1	PDZ and pleckstrin homology domains 1	-	-	15.205	15.205	20	1	-	ENSMUSG00000024227	NA	NA	NA	NA	NA	NA	NA	NA	NA	NA	18.335	12.075	NA	NA	NA	NA	NA	NA	NA	NA	NA	NA	NA	NA	NA	NA	NA	NA	NA	NA	NA	NA
Cox14:chr15:99728161	0.00673833	0.0186203	TRUE	3_prime_UTR_variant	-	c.*335A>G	protein_coding	Cox14	cytochrome c oxidase assembly protein 14	-	-	2.63696	10.1083	16.67	0.26087	B1_Mur2	ENSMUSG00000023020	0	16.67	0	0	0	7.145	0	0	0	5.555	2.94	6.35	-16.67	0	0	0	0	-5.555	-7.145	-2.94	-6.35	0	0	16.67	16.67	16.67	16.67	11.115	9.525	13.73	10.32	16.67
Slc25a51:chr4:45405041	0.00681822	0.0188221	TRUE	intron_variant	-	c.-151-206A>G	protein_coding	Slc25a51	solute carrier family 25, member 51	-	-	6.01773	18.9129	33.33	0.318182	B2_Mm2	ENSMUSG00000045973	0	0	0	0	0	0	10.715	13.335	7.145	26.665	8.335	0	0	0	0	0	-7.145	-26.665	0	-8.335	0	-10.715	-13.335	0	0	0	-7.145	-26.665	0	-8.335	0	-10.715
8030462N17Rik:chr18:77660213	0.00684675	0.0188819	TRUE	intron_variant	-	c.716-6917A>G	protein_coding	8030462N17Rik	RIKEN cDNA 8030462N17 gene	-	-	12.0214	16.83	33.33	0.714286	B1_Mur1	ENSMUSG00000047466	NA	NA	NA	0	12.5	11.11	0	9.09	8.115	4.545	21.43	29.165	NA	NA	NA	NA	NA	NA	NA	NA	NA	NA	NA	NA	NA	NA	NA	NA	NA	NA	NA	NA
Kdm1a:chr4:136564855	0.0068553	0.0188865	TRUE	intron_variant	-	c.1171-3695A>G	protein_coding	Kdm1a	lysine (K)-specific demethylase 1A	-	-	53.6468	53.6468	100	1	PB1D9	ENSMUSG00000036940	NA	NA	47.22	47.62	38.54	42.535	36.43	43.695	61.82	66.07	100	75.715	NA	NA	NA	NA	NA	NA	NA	NA	NA	NA	NA	NA	NA	NA	NA	NA	NA	NA	NA	NA
Sntb2:chr8:107018216	0.00687508	0.018922	TRUE	3_prime_UTR_variant	-	c.*6832A>G	protein_coding	Sntb2	syntrophin, basic 2	-	-	9.38957	16.6123	45.45	0.565217	B2_Mm2	ENSMUSG00000041308	0	0	3.57	4.165	13.89	0	28.57	26.89	5.88	4.165	12.74	22.395	0	-3.57	-4.165	-13.89	-5.88	-4.165	0	-12.74	-22.395	-28.57	-26.89	-3.57	-4.165	-13.89	-5.88	-4.165	0	-12.74	-22.395	-28.57
Zfp1:chr8:111663848	0.00691954	0.0190253	TRUE	intron_variant	-	c.16-2230A>G	protein_coding	Zfp1	zinc finger protein 1	-	-	7.19412	20.3833	33.33	0.352941	B1_Mus2	ENSMUSG00000055835	NA	NA	0	0	7.145	0	0	7.895	0	16.67	10	27.775	NA	NA	NA	NA	NA	NA	NA	NA	NA	NA	NA	NA	NA	NA	NA	NA	NA	NA	NA	NA
Slc35e1:chr8:72482670	0.00694828	0.0190852	TRUE	3_prime_UTR_variant	-	c.*1096A>G	protein_coding	Slc35e1	solute carrier family 35, member E1	-	-	2.8875	9.9	16.67	0.291667	ID_B1	ENSMUSG00000019731	0	5	0	0	0	2.63	0	5.265	0	0	11.67	10.085	-5	0	0	0	0	0	-2.63	-11.67	-10.085	0	-5.265	5	5	5	5	5	2.37	-6.67	-5.085	5
Gm1976:chr17:94760327	0.00703149	0.0192944	FALSE	non_coding_transcript_exon_variant	-	n.1526A>G	lincRNA	Gm1976	predicted gene 1976	-	-	1.82045	13.35	16.67	0.136364	B2_Mm1t	ENSMUSG00000066057	0	0	0	0	0	0	0	0	0	11.69	0	8.335	0	0	0	0	0	-11.69	0	0	-8.335	0	0	0	0	0	0	-11.69	0	0	-8.335	0
Map7:chr10:20255502	0.00706619	0.0193703	FALSE	intron_variant	-	c.638-1682A>G	protein_coding	Map7	microtubule-associated protein 7	-	-	4.15952	14.5583	30.77	0.285714	B1_Mus1	ENSMUSG00000019996	0	0	0	NA	3.845	0	15.555	0	0	18.72	5.555	0	0	0	NA	-3.845	0	-18.72	0	-5.555	0	-15.555	0	0	NA	-3.845	0	-18.72	0	-5.555	0	-15.555
Gm29650:chrY:1048989	0.00726626	0.0198988	TRUE	non_coding_transcript_exon_variant	-	n.597A>G	lincRNA	Gm29650	predicted gene 29650	-	-	12.6256	25.2512	50	0.5	Lx2B2	ENSMUSG00000099876	0	NA	0	0	0	30.77	7.14	26.67	0	29.545	34.17	10	NA	0	0	0	0	-29.545	-30.77	-34.17	-10	-7.14	-26.67	NA	NA	NA	NA	NA	NA	NA	NA	NA
Clstn1:chr4:149629412	0.00727959	0.0199154	FALSE	missense_variant	p.R184G	c.550A>G	protein_coding	Clstn1	calsyntenin 1	-	deleterious	0.225833	1.80667	2.38	0.125	-	ENSMUSG00000039953	0	0	0	0	0	0	1.19	0	0	0	1.52	0	0	0	0	0	0	0	0	-1.52	0	-1.19	0	0	0	0	0	0	0	-1.52	0	-1.19
Traf3ip2:chr10:39649873	0.007294	0.019935	FALSE	intron_variant	-	c.1447-1033A>G	protein_coding	Traf3ip2	TRAF3 interacting protein 2	-	-	0.957333	7.18	7.69	0.133333	B1F	ENSMUSG00000019842	NA	NA	0	0	0	7.69	0	0	0	3.335	NA	0	NA	NA	NA	NA	NA	NA	NA	NA	NA	NA	NA	NA	NA	NA	NA	NA	NA	NA	NA	NA
Adarb1:chr10:77322607	0.00731189	0.0199351	TRUE	intron_variant	-	c.29-24A>G	protein_coding	Adarb1	adenosine deaminase, RNA-specific, B1	-	-	69.9667	69.9667	85.71	1	-	ENSMUSG00000020262	NA	NA	NA	NA	59.82	70	70.635	47.275	80.555	72.135	77	82.33	NA	NA	NA	NA	NA	NA	NA	NA	NA	NA	NA	NA	NA	NA	NA	NA	NA	NA	NA	NA
Stk38:chr17:28985731	0.007313	0.0199351	TRUE	intron_variant	-	c.391-1531A>G	protein_coding	Stk38	serine/threonine kinase 38	-	-	12.69	19.035	33.33	0.666667	B2_Mm2	ENSMUSG00000024006	20	NA	0	NA	5.555	9.09	7.145	16.345	15.48	25	30.95	7.145	NA	20	NA	14.445	4.52	-5	10.91	-10.95	12.855	12.855	3.655	NA	NA	NA	NA	NA	NA	NA	NA	NA
Adarb1:chr10:77322621	0.00731584	0.0199351	TRUE	intron_variant	-	c.29-38A>G	protein_coding	Adarb1	adenosine deaminase, RNA-specific, B1	-	-	53.5369	53.5369	76.19	1	-	ENSMUSG00000020262	NA	NA	NA	NA	47.32	43.57	68.335	27.775	66.965	60.595	49.545	64.19	NA	NA	NA	NA	NA	NA	NA	NA	NA	NA	NA	NA	NA	NA	NA	NA	NA	NA	NA	NA
Iws1:chr18:32102877	0.00733767	0.0199736	TRUE	3_prime_UTR_variant	-	c.*5596A>G	protein_coding	Iws1	IWS1, SUPT6 interacting protein	rs864298924	-	15.4244	30.8489	57.14	0.5	B1_Mm	ENSMUSG00000024384	0	0	0	20	7.145	0	16.665	10	57.14	10	39.775	33.33	0	0	-20	-7.145	-57.14	-10	0	-39.775	-33.33	-16.665	-10	0	-20	-7.145	-57.14	-10	0	-39.775	-33.33	-16.665
Psma3:chr12:70995214	0.00734452	0.0199736	TRUE	3_prime_UTR_variant	-	c.*819A>G	protein_coding	Psma3	proteasome (prosome, macropain) subunit, alpha type 3	rs864307304	-	5.0825	10.165	21.05	0.5	B3	ENSMUSG00000060073	2.94	0	0	0	0	7.7	6.065	2.63	3.125	10.525	10.815	17.19	2.94	2.94	2.94	2.94	-0.185	-7.585	-4.76	-7.875	-14.25	-3.125	0.31	0	0	0	-3.125	-10.525	-7.7	-10.815	-17.19	-6.065
Lrrcc1:chr3:14558412	0.00741807	0.0201536	FALSE	synonymous_variant	p.E766=	c.2298A>G	protein_coding	Lrrcc1	leucine rich repeat and coiled-coil domain containing 1	-	-	0.936667	5.62	7.41	0.166667	-	ENSMUSG00000027550	3.705	0	0	0	0	5.26	0	2.275	0	0	0	0	3.705	3.705	3.705	3.705	3.705	3.705	-1.555	3.705	3.705	3.705	1.43	0	0	0	0	0	-5.26	0	0	0
Rcbtb1:chr14:59231091	0.00751212	0.020389	TRUE	intron_variant	-	c.1455+551A>G	protein_coding	Rcbtb1	regulator of chromosome condensation (RCC1) and BTB (POZ) domain containing protein 1	-	-	15.57	19.895	33.33	0.782609	RSINE1	ENSMUSG00000035469	5	5.555	3.845	14.165	14.37	13.635	21.59	11.54	16.67	15.38	33.33	31.665	-0.555	1.155	-9.165	-9.37	-11.67	-10.38	-8.635	-28.33	-26.665	-16.59	-6.54	1.71	-8.61	-8.815	-11.115	-9.825	-8.08	-27.775	-26.11	-16.035
C330018D20Rik:chr18:56956548	0.00752864	0.0204136	TRUE	3_prime_UTR_variant	-	c.*1194A>G	protein_coding	C330018D20Rik	RIKEN cDNA C330018D20 gene	-	-	19.8095	26	71.43	0.761905	-	ENSMUSG00000024592	0	0	0	13.22	18.685	12.5	13.89	12.145	33.33	50	40	40.48	0	0	-13.22	-18.685	-33.33	-50	-12.5	-40	-40.48	-13.89	-12.145	0	-13.22	-18.685	-33.33	-50	-12.5	-40	-40.48	-13.89
Map1b:chr13:99425407	0.00754756	0.0204292	FALSE	3_prime_UTR_variant	-	c.*399A>G	protein_coding	Map1b	microtubule-associated protein 1B	-	-	0.944167	3.77667	6.67	0.25	CT-rich	ENSMUSG00000052727	0	0	0.805	0	1.615	1.47	2.38	0	0	0	0	5.06	0	-0.805	0	-1.615	0	0	-1.47	0	-5.06	-2.38	0	-0.805	0	-1.615	0	0	-1.47	0	-5.06	-2.38
Wipi2:chr5:142669275	0.00755226	0.0204292	TRUE	3_prime_UTR_variant	-	c.*2303A>G	protein_coding	Wipi2	WD repeat domain, phosphoinositide interacting 2	-	-	3.35625	7.32273	15.38	0.458333	B1F1	ENSMUSG00000029578	0	0	0	0	5.295	2	4.165	1.925	0	9.645	7.175	10.07	0	0	0	-5.295	0	-9.645	-2	-7.175	-10.07	-4.165	-1.925	0	0	-5.295	0	-9.645	-2	-7.175	-10.07	-4.165
Thrap3:chr4:126169867	0.00755673	0.0204292	TRUE	intron_variant	-	c.2294+1827A>G	protein_coding	Thrap3	thyroid hormone receptor associated protein 3	-	-	14.8595	20.4319	40	0.727273	-	ENSMUSG00000043962	14.835	5	0	9.09	22.5	12.465	26.665	18.18	5.555	33.33	4.545	32.5	9.835	14.835	5.745	-7.665	9.28	-18.495	2.37	10.29	-17.665	-11.83	-3.345	5	-4.09	-17.5	-0.555	-28.33	-7.465	0.455	-27.5	-21.665
Ndnf:chr6:65707458	0.00756993	0.0204448	TRUE	3_prime_UTR_variant	-	c.*3013A>G	protein_coding	Ndnf	neuron-derived neurotrophic factor	-	-	25.704	28.56	48.15	0.9	B3	ENSMUSG00000049001	NA	NA	0	NA	NA	NA	NA	9.09	21.935	23.445	40.74	37.855	NA	NA	NA	NA	NA	NA	NA	NA	NA	NA	NA	NA	NA	NA	NA	NA	NA	NA	NA	NA
Tef:chr15:81818232	0.00759495	0.0204922	TRUE	intron_variant	-	c.470-2967A>G	protein_coding	Tef	thyrotroph embryonic factor	-	-	9.3075	26.5929	58.82	0.35	B1_Mur2	ENSMUSG00000022389	0	0	0	0	0	0	0	7.145	0	11.555	40.28	34.095	0	0	0	0	0	-11.555	0	-40.28	-34.095	0	-7.145	0	0	0	0	-11.555	0	-40.28	-34.095	0
Hdhd2:chr18:76973962	0.0076087	0.0205091	TRUE	3_prime_UTR_variant	-	c.*3248A>G	protein_coding	Hdhd2	haloacid dehalogenase-like hydrolase domain containing 2	-	-	20.79	28.5862	40	0.727273	-	ENSMUSG00000025421	0	NA	NA	NA	NA	NA	0	0	23.075	36.665	35	19.605	NA	NA	NA	NA	-23.075	-36.665	NA	-35	-19.605	0	0	NA	NA	NA	NA	NA	NA	NA	NA	NA
Mcts1:chrX:38609102	0.00763648	0.0205638	TRUE	intron_variant	-	c.397-2664A>G	protein_coding	Mcts1	malignant T cell amplified sequence 1	-	-	5.129	10.258	18.18	0.5	B1_Mur2	ENSMUSG00000000355	NA	0	0	0	15.34	0	0	7.94	2.085	11.115	8.335	6.475	NA	NA	NA	NA	NA	NA	NA	NA	NA	NA	NA	0	0	-15.34	-2.085	-11.115	0	-8.335	-6.475	0
Rnf168:chr16:32299847	0.00766334	0.0206103	TRUE	3_prime_UTR_variant	-	c.*521A>G	protein_coding	Rnf168	ring finger protein 168	-	-	3.42042	9.12111	25	0.375	B2_Mm2	ENSMUSG00000014074	0	0	0	1.85	3.57	0	0	3.335	3.335	5	16.665	7.29	0	0	-1.85	-3.57	-3.335	-5	0	-16.665	-7.29	0	-3.335	0	-1.85	-3.57	-3.335	-5	0	-16.665	-7.29	0
Gpat4:chr8:23176970	0.00766877	0.0206103	TRUE	intron_variant	-	c.1054-1334A>G	protein_coding	Gpat4	glycerol-3-phosphate acyltransferase 4	-	-	5.7	14.5667	27.27	0.391304	B3	ENSMUSG00000031545	0	0	9.72	0	3.335	0	0	7.145	9.09	7.145	16.67	20.78	0	-9.72	0	-3.335	-9.09	-7.145	0	-16.67	-20.78	0	-7.145	-9.72	0	-3.335	-9.09	-7.145	0	-16.67	-20.78	0
Tra2a:chr6:49259125	0.0076952	0.0206611	TRUE	intron_variant	-	c.36+4713A>G	protein_coding	Tra2a	transformer 2 alpha	-	-	7.11875	10.6781	31.43	0.666667	-	ENSMUSG00000029817	0	0	1.785	0	6.35	4.545	9.925	8.33	13.095	8.68	13.665	19.05	0	-1.785	0	-6.35	-13.095	-8.68	-4.545	-13.665	-19.05	-9.925	-8.33	-1.785	0	-6.35	-13.095	-8.68	-4.545	-13.665	-19.05	-9.925
Dlg4:chr11:70032664	0.00772318	0.0207159	TRUE	intron_variant	-	c.787+875A>G	protein_coding	Dlg4	discs large MAGUK scaffold protein 4	-	-	13.9324	21.5318	50	0.647059	PB1D10	ENSMUSG00000020886	13.395	20	50	16.665	NA	NA	0	13.395	4.165	11.54	0	24.265	-6.605	-36.605	-3.27	NA	9.23	1.855	NA	13.395	-10.87	13.395	0	-30	3.335	NA	15.835	8.46	NA	20	-4.265	20
Tcp11l1:chr2:104680772	0.0077491	0.0207652	TRUE	3_prime_UTR_variant	-	c.*984A>G	protein_coding	Tcp11l1	t-complex 11 like 1	-	-	8.25261	14.6008	30	0.565217	B1_Mus2	ENSMUSG00000027175	0	0	0	3.57	9.4	6.25	11.25	8.335	9.585	28.335	9.09	9.09	0	0	-3.57	-9.4	-9.585	-28.335	-6.25	-9.09	-9.09	-11.25	-8.335	0	-3.57	-9.4	-9.585	-28.335	-6.25	-9.09	-9.09	-11.25
Mrps17:chr5:129718739	0.00791818	0.0211975	TRUE	3_prime_UTR_variant	-	c.*584A>G	protein_coding	Mrps17	mitochondrial ribosomal protein S17	rs864296030	-	11.1215	28.916	57.14	0.384615	B1_Mus1	ENSMUSG00000034211	10	NA	NA	0	0	10	0	0	0	16.67	NA	43.955	NA	NA	10	10	10	-6.67	0	NA	-33.955	10	10	NA	NA	NA	NA	NA	NA	NA	NA	NA
Rbm25:chr12:83637743	0.00796824	0.0213108	TRUE	intron_variant	-	c.-15-4886A>G	protein_coding	Rbm25	RNA binding motif protein 25	-	-	8.73	21.825	42.86	0.4	B1_Mur2	ENSMUSG00000010608	0	0	NA	0	12.22	31.43	0	NA	NA	0	0	NA	0	NA	0	-12.22	NA	0	-31.43	0	NA	0	NA	NA	0	-12.22	NA	0	-31.43	0	NA	0
Susd4:chr1:182878613	0.00801943	0.0214268	TRUE	intron_variant	-	c.725-8727A>G	protein_coding	Susd4	sushi domain containing 4	-	-	4.35364	11.9725	20	0.363636	ORR1D2	ENSMUSG00000038576	NA	NA	NA	NA	0	NA	NA	0	3.845	15.555	4.545	0	NA	NA	NA	NA	NA	NA	NA	NA	NA	NA	NA	NA	NA	NA	NA	NA	NA	NA	NA	NA
Atp6v0a1:chr11:101052052	0.00805983	0.0215138	TRUE	intron_variant	-	c.2137-2974A>G	protein_coding	Atp6v0a1	ATPase, H+ transporting, lysosomal V0 subunit A1	-	-	1.29737	8.21667	10	0.157895	ID_B1	ENSMUSG00000019302	NA	NA	0	0	0	0	0	0	0	0	5	7.325	NA	NA	NA	NA	NA	NA	NA	NA	NA	NA	NA	NA	NA	NA	NA	NA	NA	NA	NA	NA
Ube2d2a:chr18:35802390	0.0080798	0.0215355	TRUE	intron_variant	-	c.398+1023A>G	protein_coding	Ube2d2a	ubiquitin-conjugating enzyme E2D 2A	-	-	4.81591	13.2438	20	0.363636	PB1D9	ENSMUSG00000091896	0	0	0	0	7.69	0	7.145	0	5.555	20	8.495	14.09	0	0	0	-7.69	-5.555	-20	0	-8.495	-14.09	-7.145	0	0	0	-7.69	-5.555	-20	0	-8.495	-14.09	-7.145
Gm40841:chr13:28403407	0.0080906	0.0215355	TRUE	intron_variant,non_coding_transcript_variant	-	n.904+5377A>G	lincRNA	Gm40841	predicted gene, 40841	-	-	5.01471	9.47222	14.29	0.529412	Lx5c	ENSMUSG00000113216	NA	NA	NA	0	0	3.125	0	3.125	11.69	8.39	10.415	5.88	NA	NA	NA	NA	NA	NA	NA	NA	NA	NA	NA	NA	NA	NA	NA	NA	NA	NA	NA	NA
Cep57:chr9:13820028	0.00809152	0.0215355	FALSE	intron_variant	-	c.203-990A>G	protein_coding	Cep57	centrosomal protein 57	-	-	6.53889	11.77	16.67	0.555556	ORR1A4	ENSMUSG00000031922	NA	NA	NA	0	10.99	0	4.545	13.89	NA	NA	NA	NA	NA	NA	NA	NA	NA	NA	NA	NA	NA	NA	NA	NA	NA	NA	NA	NA	NA	NA	NA	NA
Ppm1b:chr17:85006634	0.00810341	0.0215463	TRUE	intron_variant	-	c.1134+1068A>G	protein_coding	Ppm1b	protein phosphatase 1B, magnesium dependent, beta isoform	-	-	7.81304	13.8231	28.57	0.565217	PB1D9	ENSMUSG00000061130	0	0	0	5.555	9.09	10	21.43	10.795	7.145	10.795	0	15.04	0	0	-5.555	-9.09	-7.145	-10.795	-10	0	-15.04	-21.43	-10.795	0	-5.555	-9.09	-7.145	-10.795	-10	0	-15.04	-21.43
Rsrc2:chr5:123741287	0.008192	0.0217515	TRUE	intron_variant	-	c.205-425A>G	protein_coding	Rsrc2	arginine/serine-rich coiled-coil 2	-	-	4.62591	8.48083	12.5	0.545455	B1_Mur3	ENSMUSG00000029422	3.57	0	5	5	0	0	0	10.795	2.085	10.795	7.41	6.23	3.57	-1.43	-1.43	3.57	1.485	-7.225	3.57	-3.84	-2.66	3.57	-7.225	-5	-5	0	-2.085	-10.795	0	-7.41	-6.23	0
Upf3b:chrX:37095042	0.00820244	0.0217515	FALSE	intron_variant	-	c.1269+480A>G	protein_coding	Upf3b	UPF3 regulator of nonsense transcripts homolog B (yeast)	-	-	11.6488	22.0033	38.46	0.529412	B1_Mur4	ENSMUSG00000036572	NA	NA	0	20	0	15	0	12.5	0	7.145	33.12	21.25	NA	NA	NA	NA	NA	NA	NA	NA	NA	NA	NA	NA	NA	NA	NA	NA	NA	NA	NA	NA
Snf8:chr11:96043629	0.00820436	0.0217515	TRUE	intron_variant	-	c.422+153A>G	protein_coding	Snf8	SNF8, ESCRT-II complex subunit, homolog (S. cerevisiae)	-	-	4.84909	17.78	20	0.272727	B1_Mus1	ENSMUSG00000006058	NA	NA	NA	NA	0	0	8.335	0	0	0	18.335	NA	NA	NA	NA	NA	NA	NA	NA	NA	NA	NA	NA	NA	NA	NA	NA	NA	NA	NA	NA	NA
A730017L22Rik:chr2:130881509	0.00823985	0.0218245	FALSE	non_coding_transcript_exon_variant	-	n.1245A>G	processed_transcript	A730017L22Rik	RIKEN cDNA A730017L22 gene	-	-	35.3807	37.9079	50	0.933333	-	ENSMUSG00000085566	42.86	NA	50	33.33	41.665	33.33	41.665	27.5	42.86	28.335	50	0	NA	-7.14	9.53	1.195	0	14.525	9.53	-7.14	42.86	1.195	15.36	NA	NA	NA	NA	NA	NA	NA	NA	NA
Ndnf:chr6:65710740	0.00829479	0.0219488	TRUE	3_prime_UTR_variant	-	c.*6295A>G	protein_coding	Ndnf	neuron-derived neurotrophic factor	-	-	5.48818	10.0617	20	0.545455	B3	ENSMUSG00000049001	NA	NA	NA	NA	NA	NA	20	0	4	10.26	5.925	0	NA	NA	NA	NA	NA	NA	NA	NA	NA	NA	NA	NA	NA	NA	NA	NA	NA	NA	NA	NA
Ppp1r7:chr1:93371645	0.00835708	0.0220923	TRUE	3_prime_UTR_variant	-	c.*6579A>G	protein_coding	Ppp1r7	protein phosphatase 1, regulatory subunit 7	-	-	39.9875	39.9875	83.33	1	B1_Mus2	ENSMUSG00000026275	NA	NA	NA	NA	20	NA	NA	33.33	22.915	34.09	76.28	NA	NA	NA	NA	NA	NA	NA	NA	NA	NA	NA	NA	NA	NA	NA	NA	NA	NA	NA	NA	NA
Wdr37:chr13:8851765	0.00841985	0.0222368	TRUE	intron_variant	-	c.396+1905A>G	protein_coding	Wdr37	WD repeat domain 37	-	-	9.032	22.58	46.15	0.4	B1_Mur2	ENSMUSG00000021147	0	NA	NA	0	4.165	0	NA	0	5	0	28.63	29.945	NA	NA	0	-4.165	-5	0	0	-28.63	-29.945	NA	0	NA	NA	NA	NA	NA	NA	NA	NA	NA
Spag9:chr11:94122244	0.00846013	0.0223217	TRUE	intron_variant	-	c.3809-478A>G	protein_coding	Spag9	sperm associated antigen 9	-	-	9.15389	18.3078	37.5	0.5	ORR1B1	ENSMUSG00000020859	9.09	0	0	12.5	11.54	7.69	7.69	0	0	22.62	37.5	7.145	9.09	9.09	-3.41	-2.45	9.09	-13.53	1.4	-28.41	1.945	1.4	9.09	0	-12.5	-11.54	0	-22.62	-7.69	-37.5	-7.145	-7.69
Srpk1:chr17:28592868	0.0085345	0.0224963	TRUE	intron_variant	-	c.1600-581A>G	protein_coding	Srpk1	serine/arginine-rich protein specific kinase 1	-	-	5.62818	20.6367	33.33	0.272727	-	ENSMUSG00000004865	0	NA	0	0	0	0	0	NA	NA	0	14.29	23.81	NA	0	0	0	NA	0	0	-14.29	-23.81	0	NA	NA	NA	NA	NA	NA	NA	NA	NA	NA
Cngb1:chr8:95277865	0.00856147	0.0225457	FALSE	synonymous_variant	p.E497=	c.1491A>G	protein_coding	Cngb1	cyclic nucleotide gated channel beta 1	-	-	0.545833	2.18333	2.9	0.25	CT-rich	ENSMUSG00000031789	NA	NA	NA	NA	NA	NA	0	0	0	0	2.21	1.065	NA	NA	NA	NA	NA	NA	NA	NA	NA	NA	NA	NA	NA	NA	NA	NA	NA	NA	NA	NA
Pigv:chr4:133662211	0.00859508	0.0226055	TRUE	3_prime_UTR_variant	-	c.*299A>G	protein_coding	Pigv	phosphatidylinositol glycan anchor biosynthesis, class V	-	-	8.09609	16.9282	30.77	0.478261	B1_Mus1	ENSMUSG00000043257	0	0	6.25	5.755	9.09	18.255	0	7.69	0	9.09	27.885	9.09	0	-6.25	-5.755	-9.09	0	-9.09	-18.255	-27.885	-9.09	0	-7.69	-6.25	-5.755	-9.09	0	-9.09	-18.255	-27.885	-9.09	0
D130040H23Rik:chr8:69313848	0.00860062	0.0226055	TRUE	intron_variant,non_coding_transcript_variant	-	n.231-82A>G	processed_transcript	D130040H23Rik	RIKEN cDNA D130040H23 gene	-	-	7.06167	21.185	33.33	0.333333	Lx2B2	ENSMUSG00000079038	NA	0	0	5.555	0	5.555	0	0	23.81	NA	30	13.635	NA	NA	NA	NA	NA	NA	NA	NA	NA	NA	NA	0	-5.555	0	-23.81	NA	-5.555	-30	-13.635	0
Zfp638:chr6:83980330	0.00862825	0.0226564	FALSE	intron_variant	-	c.5497+421A>G	protein_coding	Zfp638	zinc finger protein 638	-	-	0.836667	6.69333	9.52	0.125	B1_Mur1	ENSMUSG00000030016	0	0	0	0	5.28	0	4.76	0	0	0	0	0	0	0	0	-5.28	0	0	0	0	0	-4.76	0	0	0	-5.28	0	0	0	0	0	-4.76
Ston2:chr12:91638613	0.00867454	0.0227562	FALSE	3_prime_UTR_variant	-	c.*1109A>G	protein_coding	Ston2	stonin 2	-	-	2.48667	8.52571	18.18	0.291667	B1_Mus1	ENSMUSG00000020961	0	0	0	1.43	0	2.275	4.545	0	0	2.78	13.255	5.555	0	0	-1.43	0	0	-2.78	-2.275	-13.255	-5.555	-4.545	0	0	-1.43	0	0	-2.78	-2.275	-13.255	-5.555	-4.545
Ovca2:chr11:75177363	0.00874046	0.0229072	TRUE	3_prime_UTR_variant	-	c.*531A>G	protein_coding	Ovca2	candidate tumor suppressor in ovarian cancer 2	-	-	3.56792	7.13583	15.38	0.5	-	ENSMUSG00000038268	6.78	2.275	0	0	0	7.69	7.18	0	0	6.785	5.44	6.665	4.505	6.78	6.78	6.78	6.78	-0.005	-0.91	1.34	0.115	-0.4	6.78	2.275	2.275	2.275	2.275	-4.51	-5.415	-3.165	-4.39	-4.905
Plekhd1:chr12:80722703	0.00876234	0.0229426	TRUE	3_prime_UTR_variant	-	c.*218A>G	protein_coding	Plekhd1	pleckstrin homology domain containing, family D (with coiled-coil domains) member 1	-	-	24.6418	29.9221	50	0.823529	B3	ENSMUSG00000066438	NA	NA	0	14.285	16.67	38.75	18.18	4.545	29.165	28.47	29.09	47.725	NA	NA	NA	NA	NA	NA	NA	NA	NA	NA	NA	NA	NA	NA	NA	NA	NA	NA	NA	NA
Supt16:chr14:52161202	0.00880705	0.0230351	TRUE	3_prime_UTR_variant	-	c.*475A>G	protein_coding	Supt16	suppressor of Ty 16	-	-	0.684167	1.642	3.33	0.416667	B1F2	ENSMUSG00000035726	0	0	0	0	0	1.195	2.255	0.475	0.47	1.975	0.56	1.28	0	0	0	0	-0.47	-1.975	-1.195	-0.56	-1.28	-2.255	-0.475	0	0	0	-0.47	-1.975	-1.195	-0.56	-1.28	-2.255
Mbd5:chr2:49309217	0.00881445	0.0230351	FALSE	intron_variant	-	c.5040-4433A>G	protein_coding	Mbd5	methyl-CpG binding domain protein 5	-	-	3.06208	6.12417	12	0.5	-	ENSMUSG00000036792	0	3.57	6.275	0	0	2.5	0	2.5	8.275	2.78	4.88	5.965	-3.57	-6.275	0	0	-8.275	-2.78	-2.5	-4.88	-5.965	0	-2.5	-2.705	3.57	3.57	-4.705	0.79	1.07	-1.31	-2.395	3.57
Fkbp3:chr12:65067208	0.00890493	0.0232494	TRUE	intron_variant	-	c.319-431A>G	protein_coding	Fkbp3	FK506 binding protein 3	-	-	5.20435	13.3	18.18	0.391304	B1_Mur1	ENSMUSG00000020949	0	0	0	12.5	11.67	12.7	9.09	11.805	0	0	8.335	0	0	0	-12.5	-11.67	0	0	-12.7	-8.335	0	-9.09	-11.805	0	-12.5	-11.67	0	0	-12.7	-8.335	0	-9.09
Lmbr1l:chr15:98910261	0.00891684	0.0232584	TRUE	intron_variant	-	c.563-805A>G	protein_coding	Lmbr1l	limb region 1 like	-	-	17.367	21.0232	33.33	0.826087	B3	ENSMUSG00000022999	0	14.29	5	21.43	10.555	18.335	29.165	17.145	14.705	22.915	25.825	27.5	-14.29	-5	-21.43	-10.555	-14.705	-22.915	-18.335	-25.825	-27.5	-29.165	-17.145	9.29	-7.14	3.735	-0.415	-8.625	-4.045	-11.535	-13.21	-14.875
Wdr31:chr4:62452749	0.00892937	0.0232689	TRUE	3_prime_UTR_variant	-	c.*1028A>G	protein_coding	Wdr31	WD repeat domain 31	-	-	9.32905	13.0607	26.09	0.714286	B1_Mus1	ENSMUSG00000028391	14.29	0	20	5.555	0	9.125	14.38	1.785	4.165	10.545	17.395	17.86	14.29	-5.71	8.735	14.29	10.125	3.745	5.165	-3.105	-3.57	-0.09	12.505	-20	-5.555	0	-4.165	-10.545	-9.125	-17.395	-17.86	-14.38
Cnbd2:chr2:156350524	0.00895783	0.023321	FALSE	intron_variant	-	c.1126-2671A>G	protein_coding	Cnbd2	cyclic nucleotide binding domain containing 2	-	-	61.452	61.452	100	1	B1_Mur2	ENSMUSG00000038085	NA	NA	NA	NA	NA	NA	NA	NA	62.5	NA	36.665	85.715	NA	NA	NA	NA	NA	NA	NA	NA	NA	NA	NA	NA	NA	NA	NA	NA	NA	NA	NA	NA
Raf1:chr6:115627873	0.00898425	0.0233676	FALSE	intron_variant	-	c.835-907A>G	protein_coding	Raf1	v-raf-leukemia viral oncogene 1	-	-	2.63583	10.5433	16.67	0.25	B3A	ENSMUSG00000000441	0	0	0	0	0	4.165	13.335	0	6.25	4.545	3.335	0	0	0	0	0	-6.25	-4.545	-4.165	-3.335	0	-13.335	0	0	0	0	-6.25	-4.545	-4.165	-3.335	0	-13.335
Zfp280d:chr9:72346591	0.00909176	0.0236248	TRUE	intron_variant	-	c.2250-4934A>G	protein_coding	Zfp280d	zinc finger protein 280D	-	-	5.79389	20.858	37.5	0.277778	-	ENSMUSG00000038535	NA	NA	0	0	0	6.25	0	7.145	10	0	10	37.5	NA	NA	NA	NA	NA	NA	NA	NA	NA	NA	NA	NA	NA	NA	NA	NA	NA	NA	NA	NA
Bin1:chr18:32428081	0.00912922	0.0236997	TRUE	intron_variant	-	c.1135-1115A>G	protein_coding	Bin1	bridging integrator 1	-	-	2.08913	5.33889	12.9	0.391304	-	ENSMUSG00000024381	0	0	0	0	0	1.43	1.315	0.91	1.725	2.65	9.545	6.45	0	0	0	0	-1.725	-2.65	-1.43	-9.545	-6.45	-1.315	-0.91	0	0	0	-1.725	-2.65	-1.43	-9.545	-6.45	-1.315
Eapp:chr12:54672285	0.00917494	0.0237959	TRUE	3_prime_UTR_variant	-	c.*1298A>G	protein_coding	Eapp	E2F-associated phosphoprotein	-	-	7.575	15.15	31.25	0.5	B2_Mm2	ENSMUSG00000054302	5	10	0	0	0	0	12.155	2.275	11.365	8.335	24.45	17.32	-5	5	5	5	-6.365	-3.335	5	-19.45	-12.32	-7.155	2.725	10	10	10	-1.365	1.665	10	-14.45	-7.32	-2.155
Slc35e2:chr4:155621026	0.00924937	0.0239663	TRUE	3_prime_UTR_variant	-	c.*2277A>G	protein_coding	Slc35e2	solute carrier family 35, member E2	-	-	3.19542	9.58625	12.5	0.333333	-	ENSMUSG00000042202	0	6.25	0	0	0	0	4.165	3.57	0	10.795	4.165	9.4	-6.25	0	0	0	0	-10.795	0	-4.165	-9.4	-4.165	-3.57	6.25	6.25	6.25	6.25	-4.545	6.25	2.085	-3.15	2.085
Mfn1:chr3:32555945	0.00931373	0.0241094	TRUE	intron_variant	-	c.975+404A>G	protein_coding	Mfn1	mitofusin 1	-	-	3.32294	9.415	12.5	0.352941	B1_Mur4	ENSMUSG00000027668	NA	NA	NA	12.5	0	0	0	0	4.165	4.165	3.845	9.82	NA	NA	NA	NA	NA	NA	NA	NA	NA	NA	NA	NA	NA	NA	NA	NA	NA	NA	NA	NA
Amph:chr13:19122084	0.00932218	0.0241094	TRUE	intron_variant	-	c.1272+753A>G	protein_coding	Amph	amphiphysin	-	-	3.205	12.82	23.08	0.25	-	ENSMUSG00000021314	NA	NA	NA	NA	NA	NA	0	0	0	15.385	3.845	0	NA	NA	NA	NA	NA	NA	NA	NA	NA	NA	NA	NA	NA	NA	NA	NA	NA	NA	NA	NA
Sf1:chr19:6373032	0.00938971	0.0242472	FALSE	intron_variant	-	c.887+407A>G	protein_coding	Sf1	splicing factor 1	-	-	4.074	15.2775	20	0.266667	B3	ENSMUSG00000024949	0	10	0	10.555	20	NA	NA	0	NA	0	0	0	-10	0	-10.555	-20	NA	0	NA	0	0	NA	0	10	-0.555	-10	NA	10	NA	10	10	NA
Rock2:chr12:16961757	0.00939315	0.0242472	FALSE	missense_variant	p.K729E	c.2185A>G	protein_coding	Rock2	Rho-associated coiled-coil containing protein kinase 2	-	deleterious	3.47	6.40615	11.11	0.541667	-	ENSMUSG00000020580	0	3.335	2.5	2.085	2.78	7.48	7.94	0	0	1.85	6.73	6.94	-3.335	-2.5	-2.085	-2.78	0	-1.85	-7.48	-6.73	-6.94	-7.94	0	0.835	1.25	0.555	3.335	1.485	-4.145	-3.395	-3.605	-4.605
Plcd3:chr11:103075380	0.00941321	0.0242762	FALSE	intron_variant	-	c.1402-377A>G	protein_coding	Plcd3	phospholipase C, delta 3	-	-	17.028	28.38	35.71	0.6	PB1D9	ENSMUSG00000020937	NA	NA	NA	NA	NA	NA	NA	NA	0	NA	9.09	33.48	NA	NA	NA	NA	NA	NA	NA	NA	NA	NA	NA	NA	NA	NA	NA	NA	NA	NA	NA	NA
Ptms:chr6:124914414	0.00957496	0.0246701	FALSE	synonymous_variant	p.E83=	c.249A>G	protein_coding	Ptms	parathymosin	-	-	0.5525	1.20545	1.95	0.458333	-	ENSMUSG00000030122	0.59	0.56	0	0	0.44	1.31	0	1.285	0.445	0.425	1.575	0	0.03	0.59	0.59	0.15	0.145	0.165	-0.72	-0.985	0.59	0.59	-0.695	0.56	0.56	0.12	0.115	0.135	-0.75	-1.015	0.56	0.56
Srgap3:chr6:112947040	0.00964972	0.0248394	FALSE	5_prime_UTR_variant	-	c.-544A>G	protein_coding	Srgap3	SLIT-ROBO Rho GTPase activating protein 3	-	-	0.610833	4.88667	7.27	0.125	-	ENSMUSG00000030257	0	0	0	0	0	4.7	0	2.63	0	0	0	0	0	0	0	0	0	0	-4.7	0	0	0	-2.63	0	0	0	0	0	-4.7	0	0	0
Eloc:chr1:16646836	0.00980117	0.0252056	TRUE	intron_variant	-	c.70+152A>G	protein_coding	Eloc	elongin C	-	-	7.43083	17.834	25	0.416667	B1_Mus1	ENSMUSG00000079658	NA	NA	0	0	0	0	NA	20	0	16.67	7.5	18.75	NA	NA	NA	NA	NA	NA	NA	NA	NA	NA	NA	NA	NA	NA	NA	NA	NA	NA	NA	NA
Nol10:chr12:17429808	0.00986189	0.025338	TRUE	3_prime_UTR_variant	-	c.*574A>G	protein_coding	Nol10	nucleolar protein 10	-	-	15.1548	28.9318	44.44	0.52381	B1_Mur3	ENSMUSG00000061458	0	0	0	0	6.25	22.145	25	16.665	20	21.43	40.97	33.33	0	0	0	-6.25	-20	-21.43	-22.145	-40.97	-33.33	-25	-16.665	0	0	-6.25	-20	-21.43	-22.145	-40.97	-33.33	-25
Rhno1:chr6:128361794	0.00989951	0.0254109	TRUE	intron_variant	-	c.-85+264A>G	protein_coding	Rhno1	RAD9-HUS1-RAD1 interacting nuclear orphan 1	-	-	4.05231	17.56	25	0.230769	B1_Mur1	ENSMUSG00000048668	0	0	0	3.125	10.715	0	25	NA	NA	NA	NA	NA	0	0	-3.125	-10.715	NA	NA	0	NA	NA	-25	NA	0	-3.125	-10.715	NA	NA	0	NA	NA	-25
Asrgl1:chr19:9131754	0.00994403	0.0255013	TRUE	intron_variant	-	c.241+3033A>G	protein_coding	Asrgl1	asparaginase like 1	-	-	6.325	12.65	16.67	0.5	-	ENSMUSG00000024654	NA	NA	NA	NA	NA	NA	NA	NA	0	NA	4.76	14.215	NA	NA	NA	NA	NA	NA	NA	NA	NA	NA	NA	NA	NA	NA	NA	NA	NA	NA	NA	NA
Ctnnal1:chr4:56819151	0.0100713	0.0258035	FALSE	intron_variant	-	c.1627-1854A>G	protein_coding	Ctnnal1	catenin (cadherin associated protein), alpha-like 1	-	-	2.44467	18.335	20	0.133333	B3	ENSMUSG00000038816	0	NA	8.335	NA	0	0	0	20	0	0	0	0	NA	-8.335	NA	0	0	0	0	0	0	0	-20	NA	NA	NA	NA	NA	NA	NA	NA	NA
Otx2os1:chr14:48805542	0.0101666	0.0260236	FALSE	intron_variant,non_coding_transcript_variant	-	n.418-55765A>G	lincRNA	Otx2os1	orthodenticle homeobox 2 opposite strand 1	-	-	2.14333	9.645	14.29	0.222222	B1_Mur1	ENSMUSG00000098682	NA	NA	NA	NA	NA	NA	NA	0	0	0	9.645	0	NA	NA	NA	NA	NA	NA	NA	NA	NA	NA	NA	NA	NA	NA	NA	NA	NA	NA	NA	NA
Hdhd2:chr18:76974951	0.0101865	0.0260389	TRUE	3_prime_UTR_variant	-	c.*4237A>G	protein_coding	Hdhd2	haloacid dehalogenase-like hydrolase domain containing 2	-	-	2.51786	8.8125	13.33	0.285714	-	ENSMUSG00000025421	NA	NA	0	0	0	0	NA	0	4.165	0	2.63	10.83	NA	NA	NA	NA	NA	NA	NA	NA	NA	NA	NA	NA	NA	NA	NA	NA	NA	NA	NA	NA
Meg3:chr12:109562933	0.0102004	0.0260389	FALSE	non_coding_transcript_exon_variant	-	n.5755A>G	lincRNA	Meg3	maternally expressed 3	-	-	0.444286	1.866	2.67	0.238095	-	ENSMUSG00000021268	0	NA	0	0	0	0.98	0	0.78	0	0.735	0	2.17	NA	0	0	0	0	-0.735	-0.98	0	-2.17	0	-0.78	NA	NA	NA	NA	NA	NA	NA	NA	NA
Tra2a:chr6:49258829	0.0102011	0.0260389	TRUE	intron_variant	-	c.36+5009A>G	protein_coding	Tra2a	transformer 2 alpha	-	-	3.92043	9.017	16.67	0.434783	B2_Mm2	ENSMUSG00000029817	0	3.125	0	6.35	0	0	0	5	4.165	11.275	3.845	11.325	-3.125	0	-6.35	0	-4.165	-11.275	0	-3.845	-11.325	0	-5	3.125	-3.225	3.125	-1.04	-8.15	3.125	-0.72	-8.2	3.125
Rpa1:chr11:75300630	0.0102285	0.0260657	TRUE	3_prime_UTR_variant	-	c.*675A>G	protein_coding	Rpa1	replication protein A1	-	-	3.615	5.784	12.5	0.625	-	ENSMUSG00000000751	0	0	1.315	1.56	1.35	4.63	5.555	2	3.395	8.445	10	5.13	0	-1.315	-1.56	-1.35	-3.395	-8.445	-4.63	-10	-5.13	-5.555	-2	-1.315	-1.56	-1.35	-3.395	-8.445	-4.63	-10	-5.13	-5.555
Ppp1r7:chr1:93372168	0.0102306	0.0260657	TRUE	3_prime_UTR_variant	-	c.*7102A>G	protein_coding	Ppp1r7	protein phosphatase 1, regulatory subunit 7	-	-	1.19435	6.8675	8.33	0.173913	B1_Mus2	ENSMUSG00000026275	0	0	0	0	0	0	0	0	4.165	0	6.63	2.94	0	0	0	0	-4.165	0	0	-6.63	-2.94	0	0	0	0	0	-4.165	0	0	-6.63	-2.94	0
Usp45:chr4:21834568	0.0102529	0.0260983	TRUE	3_prime_UTR_variant	-	c.*203A>G	protein_coding	Usp45	ubiquitin specific petidase 45	-	-	10.0379	26.7678	54.55	0.375	PB1D9	ENSMUSG00000040455	0	0	0	0	0	0	15	0	16.665	23.635	33.335	31.82	0	0	0	0	-16.665	-23.635	0	-33.335	-31.82	-15	0	0	0	0	-16.665	-23.635	0	-33.335	-31.82	-15
Zkscan3:chr13:21390018	0.0103176	0.0262386	TRUE	intron_variant	-	c.755-1312A>G	protein_coding	Zkscan3	zinc finger with KRAB and SCAN domains 3	-	-	6.14364	11.2633	30.43	0.545455	ORR1A2	ENSMUSG00000021327	0	3.335	4.26	6.73	5.555	0	NA	0	6.25	3.57	19.54	18.34	-3.335	-4.26	-6.73	-5.555	-6.25	-3.57	0	-19.54	-18.34	NA	0	-0.925	-3.395	-2.22	-2.915	-0.235	3.335	-16.205	-15.005	NA
Zfp280d:chr9:72346628	0.0103699	0.0263473	TRUE	intron_variant	-	c.2250-4897A>G	protein_coding	Zfp280d	zinc finger protein 280D	-	-	6.01667	15.4714	22.22	0.388889	-	ENSMUSG00000038535	NA	NA	0	0	0	0	6.25	12.145	0	16.665	10	18.18	NA	NA	NA	NA	NA	NA	NA	NA	NA	NA	NA	NA	NA	NA	NA	NA	NA	NA	NA	NA
Ndufa7:chr17:33828004	0.0103893	0.0263721	TRUE	intron_variant	-	c.102-1663A>G	protein_coding	Ndufa7	NADH:ubiquinone oxidoreductase subunit A7	-	-	5.54533	16.636	22.22	0.333333	B1_Mur4	ENSMUSG00000041881	0	0	0	0	10	7.145	8.335	0	22.22	NA	20	NA	0	0	0	-10	-22.22	NA	-7.145	-20	NA	-8.335	0	0	0	-10	-22.22	NA	-7.145	-20	NA	-8.335
Gm42372:chr7:16985880	0.0104206	0.0264272	FALSE	3_prime_UTR_variant	-	c.*1672A>G	protein_coding	Gm42372	predicted gene, 42372	-	-	5.24083	12.578	26.32	0.416667	ID_B1	ENSMUSG00000108348	0	0	0	0	0	0	11.21	12.5	3.845	11.665	5.965	17.705	0	0	0	0	-3.845	-11.665	0	-5.965	-17.705	-11.21	-12.5	0	0	0	-3.845	-11.665	0	-5.965	-17.705	-11.21
Ttbk2:chr2:120737001	0.0104964	0.0265948	TRUE	3_prime_UTR_variant	-	c.*2731A>G	protein_coding	Ttbk2	tau tubulin kinase 2	-	-	12.3396	15.5868	27.27	0.791667	B1_Mus2	ENSMUSG00000090100	0	8.335	5.835	9.07	9.09	6.25	21.54	22.46	11.115	18.015	23.27	13.095	-8.335	-5.835	-9.07	-9.09	-11.115	-18.015	-6.25	-23.27	-13.095	-21.54	-22.46	2.5	-0.735	-0.755	-2.78	-9.68	2.085	-14.935	-4.76	-13.205
Lman1:chr18:65985735	0.0105217	0.0266126	TRUE	intron_variant	-	c.1396-1461A>G	protein_coding	Lman1	lectin, mannose-binding, 1	-	-	8.01667	13.7429	44.44	0.583333	-	ENSMUSG00000041891	3.845	16.27	0	6.665	6.625	0	3.335	8.335	0	12.67	29.365	9.09	-12.425	3.845	-2.82	-2.78	3.845	-8.825	3.845	-25.52	-5.245	0.51	-4.49	16.27	9.605	9.645	16.27	3.6	16.27	-13.095	7.18	12.935
Lrit2:chr14:37070658	0.0105228	0.0266126	FALSE	intron_variant	-	c.893-1215A>G	protein_coding	Lrit2	leucine-rich repeat, immunoglobulin-like and transmembrane domains 2	-	-	4.198	6.99667	15.62	0.6	MTC	ENSMUSG00000043418	NA	NA	NA	NA	NA	NA	NA	0	1.785	2.63	4.92	11.655	NA	NA	NA	NA	NA	NA	NA	NA	NA	NA	NA	NA	NA	NA	NA	NA	NA	NA	NA	NA
Rpgr:chrX:10169525	0.0106882	0.027006	FALSE	intron_variant	-	c.2566-3249A>G	protein_coding	Rpgr	retinitis pigmentosa GTPase regulator	-	-	1.83412	10.3933	12.5	0.176471	-	ENSMUSG00000031174	NA	NA	NA	0	0	0	0	0	0	0	9.34	6.25	NA	NA	NA	NA	NA	NA	NA	NA	NA	NA	NA	NA	NA	NA	NA	NA	NA	NA	NA	NA
Ppm1b:chr17:85013119	0.0107758	0.0272022	TRUE	intron_variant	-	c.1135-447A>G	protein_coding	Ppm1b	protein phosphatase 1B, magnesium dependent, beta isoform	-	-	3.66714	11.0014	22.22	0.333333	B1_Mus1	ENSMUSG00000061130	0	NA	0	0	0	15.655	0	4.545	0	5.555	8.75	4	NA	0	0	0	0	-5.555	-15.655	-8.75	-4	0	-4.545	NA	NA	NA	NA	NA	NA	NA	NA	NA
Nup155:chr15:8158190	0.0108326	0.0273204	TRUE	3_prime_UTR_variant	-	c.*426A>G	protein_coding	Nup155	nucleoporin 155	-	-	7.76583	10.3544	21.43	0.75	PB1D9	ENSMUSG00000022142	1.47	7.145	2	7.555	9.25	4.545	6.25	5	5.055	17.69	7.14	20.09	-5.675	-0.53	-6.085	-7.78	-3.585	-16.22	-3.075	-5.67	-18.62	-4.78	-3.53	5.145	-0.41	-2.105	2.09	-10.545	2.6	0.005	-12.945	0.895
Hnrnpdl:chr5:100036926	0.0109645	0.0276276	FALSE	synonymous_variant	p.Q319=	c.957A>G	protein_coding	Hnrnpdl	heterogeneous nuclear ribonucleoprotein D-like	-	-	1.505	2.00667	4.55	0.75	-	ENSMUSG00000029328	1.355	2.875	1.79	2.98	1.22	1.275	1.55	0	1.705	0	0.875	2.435	-1.52	-0.435	-1.625	0.135	-0.35	1.355	0.08	0.48	-1.08	-0.195	1.355	1.085	-0.105	1.655	1.17	2.875	1.6	2	0.44	1.325
Ttc5:chr14:50776001	0.0110135	0.0277258	TRUE	intron_variant	-	c.548-619A>G	protein_coding	Ttc5	tetratricopeptide repeat domain 5	-	-	2.0275	12.165	21.05	0.166667	B3	ENSMUSG00000006288	0	0	0	0	0	0	0	0	2.78	0	7.69	13.86	0	0	0	0	-2.78	0	0	-7.69	-13.86	0	0	0	0	0	-2.78	0	0	-7.69	-13.86	0
Snx32:chr19:5505541	0.0110349	0.027754	TRUE	intron_variant	-	c.39+4792A>G	protein_coding	Snx32	sorting nexin 32	-	-	15.834	15.834	20	1	B1_Mus1	ENSMUSG00000056185	NA	NA	NA	NA	20	NA	NA	NA	20	NA	10	14.585	NA	NA	NA	NA	NA	NA	NA	NA	NA	NA	NA	NA	NA	NA	NA	NA	NA	NA	NA	NA
Tra2a:chr6:49259145	0.0110671	0.0277954	TRUE	intron_variant	-	c.36+4693A>G	protein_coding	Tra2a	transformer 2 alpha	-	-	1.60875	5.51571	8	0.291667	-	ENSMUSG00000029817	2	0	0	4	0	0	0	0	0	2.94	4.705	5.66	2	2	-2	2	2	-0.94	2	-2.705	-3.66	2	2	0	-4	0	0	-2.94	0	-4.705	-5.66	0
AW011738:chr4:156209631	0.0110715	0.0277954	FALSE	non_coding_transcript_exon_variant	-	n.1944A>G	lincRNA	AW011738	expressed sequence AW011738	-	-	5.09294	17.316	22.22	0.294118	B1_Mus1	ENSMUSG00000078349	NA	NA	0	0	0	0	8.335	3.845	0	10	NA	21.11	NA	NA	NA	NA	NA	NA	NA	NA	NA	NA	NA	NA	NA	NA	NA	NA	NA	NA	NA	NA
Tra2a:chr6:49259086	0.0110871	0.027809	TRUE	intron_variant	-	c.36+4752A>G	protein_coding	Tra2a	transformer 2 alpha	-	-	1.04458	6.2675	12.5	0.166667	B3A	ENSMUSG00000029817	0	0	0	0	0	2.94	0	0	0	0	1.785	7.81	0	0	0	0	0	0	-2.94	-1.785	-7.81	0	0	0	0	0	0	0	-2.94	-1.785	-7.81	0
Cnnm4:chr1:36502648	0.0111365	0.0278894	FALSE	intron_variant	-	c.1939+2667A>G	protein_coding	Cnnm4	cyclin M4	-	-	3.68	12.88	16.67	0.285714	B2_Mm2	ENSMUSG00000037408	NA	NA	NA	NA	NA	NA	NA	0	0	0	16.67	4.545	NA	NA	NA	NA	NA	NA	NA	NA	NA	NA	NA	NA	NA	NA	NA	NA	NA	NA	NA	NA
Jmjd4:chr11:59456266	0.0111446	0.0278894	TRUE	3_prime_UTR_variant	-	c.*660A>G	protein_coding	Jmjd4	jumonji domain containing 4	-	-	6.36522	14.64	30	0.434783	B2_Mm2	ENSMUSG00000036819	4.545	0	0	4.165	8.335	0	3.57	2.78	0	13.89	26.54	9.375	4.545	4.545	0.38	-3.79	4.545	-9.345	4.545	-21.995	-4.83	0.975	1.765	0	-4.165	-8.335	0	-13.89	0	-26.54	-9.375	-3.57
Smarca4:chr9:21683083	0.0111496	0.0278894	TRUE	intron_variant	-	c.4072-2930A>G	protein_coding	Smarca4	SWI/SNF related, matrix associated, actin dependent regulator of chromatin, subfamily a, member 4	rs864286208	-	7.44174	14.2633	28.57	0.521739	B3	ENSMUSG00000032187	0	15.48	0	19.84	10.715	0	6.25	10	4.545	12.5	12.5	0	-15.48	0	-19.84	-10.715	-4.545	-12.5	0	-12.5	0	-6.25	-10	15.48	-4.36	4.765	10.935	2.98	15.48	2.98	15.48	9.23
Frmpd2:chr14:33568103	0.0112214	0.0280434	FALSE	intron_variant	-	c.3857+1994A>G	protein_coding	Frmpd2	FERM and PDZ domain containing 2	-	-	7.66583	15.3317	38.46	0.5	RSINE1	ENSMUSG00000108841	NA	NA	NA	0	NA	NA	0	0	4.545	3.845	10.48	27.125	NA	NA	NA	NA	NA	NA	NA	NA	NA	NA	NA	NA	NA	NA	NA	NA	NA	NA	NA	NA
Arl3:chr19:46540821	0.0112392	0.0280445	TRUE	intron_variant	-	c.501+1531A>G	protein_coding	Arl3	ADP-ribosylation factor-like 3	-	-	16.5225	18.8829	40	0.875	B3	ENSMUSG00000025035	NA	NA	0	NA	NA	NA	NA	NA	15.48	40	22.22	8.39	NA	NA	NA	NA	NA	NA	NA	NA	NA	NA	NA	NA	NA	NA	NA	NA	NA	NA	NA	NA
Fkbp3:chr12:65071895	0.0112478	0.0280445	FALSE	intron_variant	-	c.109-1843A>G	protein_coding	Fkbp3	FK506 binding protein 3	-	-	2.69348	10.325	16.67	0.26087	B1F	ENSMUSG00000020949	0	9.09	0	0	0	0	2.94	4.165	0	0	7.145	12.18	-9.09	0	0	0	0	0	0	-7.145	-12.18	-2.94	-4.165	9.09	9.09	9.09	9.09	9.09	9.09	1.945	-3.09	6.15
2900026A02Rik:chr5:113088007	0.0112526	0.0280445	TRUE	3_prime_UTR_variant	-	c.*3022A>G	protein_coding	2900026A02Rik	RIKEN cDNA 2900026A02 gene	-	-	8.53739	21.8178	60	0.391304	MTA_Mm	ENSMUSG00000051339	0	5	0	0	2.38	2.63	0	5	0	14.285	36.665	32.22	-5	0	0	-2.38	0	-14.285	-2.63	-36.665	-32.22	0	-5	5	5	2.62	5	-9.285	2.37	-31.665	-27.22	5
2900026A02Rik:chr5:113087813	0.0113453	0.0282501	TRUE	3_prime_UTR_variant	-	c.*3216A>G	protein_coding	2900026A02Rik	RIKEN cDNA 2900026A02 gene	-	-	2.74727	8.63429	12.5	0.318182	MTB	ENSMUSG00000051339	0	NA	0	0	5.745	3.125	0	0	6.25	10.555	0	4.545	NA	0	0	-5.745	-6.25	-10.555	-3.125	0	-4.545	0	0	NA	NA	NA	NA	NA	NA	NA	NA	NA
Atxn3:chr12:101919872	0.011419	0.0284077	TRUE	3_prime_UTR_variant	-	c.*3235A>G	protein_coding	Atxn3	ataxin 3	-	-	3.24652	10.6671	23.08	0.304348	ID4	ENSMUSG00000021189	0	0	0	0	0	2.63	0	3.845	4.165	0	14.665	12.03	0	0	0	0	-4.165	0	-2.63	-14.665	-12.03	0	-3.845	0	0	0	-4.165	0	-2.63	-14.665	-12.03	0
Taok3:chr5:117234121	0.0114808	0.0285356	FALSE	intron_variant	-	c.1194+6042A>G	protein_coding	Taok3	TAO kinase 3	-	-	23.35	29.1875	46.15	0.8	B1_Mur1	ENSMUSG00000061288	NA	NA	NA	NA	NA	NA	NA	NA	0	33.33	18.635	46.15	NA	NA	NA	NA	NA	NA	NA	NA	NA	NA	NA	NA	NA	NA	NA	NA	NA	NA	NA	NA
Susd4:chr1:182880075	0.0115017	0.0285616	TRUE	intron_variant	-	c.725-7265A>G	protein_coding	Susd4	sushi domain containing 4	-	-	31.3483	47.0225	83.33	0.666667	ORR1C1	ENSMUSG00000038576	NA	NA	NA	NA	0	NA	NA	NA	42.86	28.57	83.33	16.665	NA	NA	NA	NA	NA	NA	NA	NA	NA	NA	NA	NA	NA	NA	NA	NA	NA	NA	NA	NA
C330018D20Rik:chr18:56956559	0.0117327	0.0291051	TRUE	3_prime_UTR_variant	-	c.*1183A>G	protein_coding	C330018D20Rik	RIKEN cDNA C330018D20 gene	-	-	11.5195	20.9445	40	0.55	-	ENSMUSG00000024592	6.97	40	0	3.335	17.69	0	14.285	5	0	16.665	0	31.25	-33.03	6.97	3.635	-10.72	6.97	-9.695	6.97	6.97	-24.28	-7.315	1.97	40	36.665	22.31	40	23.335	40	40	8.75	25.715
Snhg11:chr2:158384983	0.0117417	0.0291051	FALSE	3_prime_UTR_variant	-	c.*4068A>G	protein_coding	Snhg11	small nucleolar RNA host gene 11	-	-	0.250833	2.00667	2.94	0.125	B1_Mus1	ENSMUSG00000044349	0	0	0	0	0	0	0	0	0	0	1.47	1.54	0	0	0	0	0	0	0	-1.47	-1.54	0	0	0	0	0	0	0	0	-1.47	-1.54	0
Scd2:chr19:44298114	0.011823	0.02928	FALSE	missense_variant	p.K128E	c.382A>G	protein_coding	Scd2	stearoyl-Coenzyme A desaturase 2	-	deleterious	0.35375	1.698	1.92	0.208333	-	ENSMUSG00000025203	0	0.96	0	0	0.625	0	0	0	0	1.765	0.895	0	-0.96	0	0	-0.625	0	-1.765	0	-0.895	0	0	0	0.96	0.96	0.335	0.96	-0.805	0.96	0.065	0.96	0.96
Cog3:chr14:75719720	0.0118405	0.029297	TRUE	synonymous_variant	p.E634=	c.1902A>G	protein_coding	Cog3	component of oligomeric golgi complex 3	-	-	11.1621	13.3945	37.5	0.833333	-	ENSMUSG00000034893	10.64	18.125	8.335	11.45	28.75	19.94	5	12.425	8.38	5.405	3.57	1.925	-7.485	2.305	-0.81	-18.11	2.26	5.235	-9.3	7.07	8.715	5.64	-1.785	9.79	6.675	-10.625	9.745	12.72	-1.815	14.555	16.2	13.125
Usp34:chr11:23480364	0.0118704	0.0293445	TRUE	intron_variant	-	c.9620-3738A>G	protein_coding	Usp34	ubiquitin specific peptidase 34	-	-	14.73	23.568	40	0.625	B3	ENSMUSG00000056342	20	NA	0	16.67	10	23.81	0	28.335	0	12.5	NA	31.11	NA	20	3.33	10	20	7.5	-3.81	NA	-11.11	20	-8.335	NA	NA	NA	NA	NA	NA	NA	NA	NA
Zfp760:chr17:21724212	0.0118892	0.0293646	FALSE	3_prime_UTR_variant	-	c.*366A>G	protein_coding	Zfp760	zinc finger protein 760	-	-	1.825	10.95	12.5	0.166667	-	ENSMUSG00000067928	0	0	0	0	0	0	0	0	0	6.25	10.095	5.555	0	0	0	0	0	-6.25	0	-10.095	-5.555	0	0	0	0	0	0	-6.25	0	-10.095	-5.555	0
Asrgl1:chr19:9131926	0.0119973	0.0296048	TRUE	intron_variant	-	c.241+2861A>G	protein_coding	Asrgl1	asparaginase like 1	-	-	3.91286	5.478	8.33	0.714286	B3	ENSMUSG00000024654	NA	NA	NA	NA	NA	NA	NA	NA	5.88	0	4.805	5.95	NA	NA	NA	NA	NA	NA	NA	NA	NA	NA	NA	NA	NA	NA	NA	NA	NA	NA	NA	NA
Zc3h7a:chr16:11144711	0.012188	0.0300484	TRUE	intron_variant	-	c.2316+469A>G	protein_coding	Zc3h7a	zinc finger CCCH type containing 7 A	-	-	16.4704	21.0456	71.43	0.782609	B1_Mur4	ENSMUSG00000037965	16.67	46.825	13.245	16.025	13.89	0	0	11.11	7.18	20.535	29.765	22.5	-30.155	3.425	0.645	2.78	9.49	-3.865	16.67	-13.095	-5.83	16.67	5.56	33.58	30.8	32.935	39.645	26.29	46.825	17.06	24.325	46.825
Zbtb37:chr1:161011757	0.0122567	0.0301907	TRUE	3_prime_UTR_variant	-	c.*8164A>G	protein_coding	Zbtb37	zinc finger and BTB domain containing 37	-	-	2.8835	9.61167	14.29	0.3	B1_Mus1	ENSMUSG00000043467	0	NA	0	0	0	0	0	0	4.165	10.555	6.97	7.145	NA	0	0	0	-4.165	-10.555	0	-6.97	-7.145	0	0	NA	NA	NA	NA	NA	NA	NA	NA	NA
Snap91:chr9:86784982	0.0123374	0.0303623	TRUE	intron_variant	-	c.1904-1548A>G	protein_coding	Snap91	synaptosomal-associated protein 91	-	-	13.3325	26.665	33.33	0.5	B1_Mur1	ENSMUSG00000033419	NA	NA	NA	NA	NA	NA	NA	0	NA	0	NA	26.665	NA	NA	NA	NA	NA	NA	NA	NA	NA	NA	NA	NA	NA	NA	NA	NA	NA	NA	NA	NA
Miat:chr5:112216749	0.012366	0.0304053	FALSE	non_coding_transcript_exon_variant	-	n.5642A>G	lincRNA	Miat	myocardial infarction associated transcript (non-protein coding)	-	-	1.24875	7.4925	13.33	0.166667	-	ENSMUSG00000097767	0	0	0	0	0	0	0.835	0	0	7.485	6.665	0	0	0	0	0	0	-7.485	0	-6.665	0	-0.835	0	0	0	0	0	-7.485	0	-6.665	0	-0.835
Rnf168:chr16:32299853	0.0124754	0.0306469	TRUE	3_prime_UTR_variant	-	c.*527A>G	protein_coding	Rnf168	ring finger protein 168	rs864303086	-	2.9225	8.7675	33.33	0.333333	B2_Mm2	ENSMUSG00000014074	2.63	0	1.785	0	3.635	0	0	2.94	0	0	20.235	3.845	2.63	0.845	2.63	-1.005	2.63	2.63	2.63	-17.605	-1.215	2.63	-0.31	-1.785	0	-3.635	0	0	0	-20.235	-3.845	0
Btrc:chr19:45526023	0.0125388	0.0307711	FALSE	intron_variant	-	c.1657-1241A>G	protein_coding	Btrc	beta-transducin repeat containing protein	-	-	3.298	10.9933	18.18	0.3	B2_Mm2	ENSMUSG00000025217	0	NA	0	8.335	0	0	0	0	2.175	2.78	15.34	4.35	NA	0	-8.335	0	-2.175	-2.78	0	-15.34	-4.35	0	0	NA	NA	NA	NA	NA	NA	NA	NA	NA
Plekhd1:chr12:80722719	0.0125668	0.0307711	TRUE	3_prime_UTR_variant	-	c.*234A>G	protein_coding	Plekhd1	pleckstrin homology domain containing, family D (with coiled-coil domains) member 1	-	-	2.90263	11.03	16.67	0.263158	B3	ENSMUSG00000066438	NA	NA	0	8.335	0	0	0	0	0	0	9.005	10.235	NA	NA	NA	NA	NA	NA	NA	NA	NA	NA	NA	NA	NA	NA	NA	NA	NA	NA	NA	NA
Syt7:chr19:10436355	0.0125677	0.0307711	TRUE	intron_variant	-	c.843+670A>G	protein_coding	Syt7	synaptotagmin VII	-	-	29.35	36.6875	77.78	0.8	-	ENSMUSG00000024743	NA	NA	NA	NA	NA	0	NA	8.335	16.67	29.285	63.89	36.905	NA	NA	NA	NA	NA	NA	NA	NA	NA	NA	NA	NA	NA	NA	NA	NA	NA	NA	NA	NA
Snhg11:chr2:158384063	0.0125744	0.0307711	FALSE	3_prime_UTR_variant	-	c.*3148A>G	protein_coding	Snhg11	small nucleolar RNA host gene 11	-	-	0.58625	2.345	4	0.25	B2_Mm2	ENSMUSG00000044349	0	0	0	0	0	2	0	0	0	2.5	1.575	0.96	0	0	0	0	0	-2.5	-2	-1.575	-0.96	0	0	0	0	0	0	-2.5	-2	-1.575	-0.96	0
Ivd:chr2:118869942	0.0125821	0.0307711	TRUE	intron_variant	-	c.289+160A>G	protein_coding	Ivd	isovaleryl coenzyme A dehydrogenase	-	-	19.4768	25.2053	43.75	0.772727	B1F	ENSMUSG00000027332	0	0	11.11	20.835	16.665	10	14.285	26.665	24.04	41.875	23.41	25.36	0	-11.11	-20.835	-16.665	-24.04	-41.875	-10	-23.41	-25.36	-14.285	-26.665	-11.11	-20.835	-16.665	-24.04	-41.875	-10	-23.41	-25.36	-14.285
Gtf2a2:chr9:70015840	0.0126352	0.0308736	TRUE	intron_variant	-	c.72+430A>G	protein_coding	Gtf2a2	general transcription factor II A, 2	-	-	3.73905	13.0867	25	0.285714	B2_Mm2	ENSMUSG00000033543	0	0	0	0	6.25	0	NA	7.145	0	0	8.82	17.045	0	0	0	-6.25	0	0	0	-8.82	-17.045	NA	-7.145	0	0	-6.25	0	0	0	-8.82	-17.045	NA
Gm29650:chrY:1048988	0.0126627	0.0309132	FALSE	non_coding_transcript_exon_variant	-	n.596A>G	lincRNA	Gm29650	predicted gene 29650	-	-	3.19467	15.9733	25	0.2	Lx2B2	ENSMUSG00000099876	0	NA	0	0	0	16.67	0	0	0	0	15.625	0	NA	0	0	0	0	0	-16.67	-15.625	0	0	0	NA	NA	NA	NA	NA	NA	NA	NA	NA
Zfp799:chr17:32819186	0.012696	0.0309397	TRUE	3_prime_UTR_variant	-	c.*158A>G	protein_coding	Zfp799	zinc finger protein 799	-	-	8.96167	11.32	25	0.791667	B1_Mur1,MT2B	ENSMUSG00000095253	4.545	2.94	12.22	2.78	6.665	6.47	7.145	9.445	5.72	10.415	17.765	21.43	1.605	-7.675	1.765	-2.12	-1.175	-5.87	-1.925	-13.22	-16.885	-2.6	-4.9	-9.28	0.16	-3.725	-2.78	-7.475	-3.53	-14.825	-18.49	-4.205
Cenpa:chr5:30670887	0.0126961	0.0309397	FALSE	intron_variant	-	c.86-1577A>G	protein_coding	Cenpa	centromere protein A	-	-	3.44077	8.946	13.64	0.384615	B3	ENSMUSG00000029177	1.785	0	0	2.94	12.085	5.555	0	NA	NA	NA	NA	NA	1.785	1.785	-1.155	-10.3	NA	NA	-3.77	NA	NA	1.785	NA	0	-2.94	-12.085	NA	NA	-5.555	NA	NA	0
Mad2l1:chr6:66540722	0.0127474	0.031037	TRUE	3_prime_UTR_variant	-	c.*304A>G	protein_coding	Mad2l1	MAD2 mitotic arrest deficient-like 1	-	-	1.43696	5.50833	10	0.26087	-	ENSMUSG00000029910	0	2.63	1.28	0	1.04	3.45	0	0	0	0	10	3.125	-2.63	-1.28	0	-1.04	0	0	-3.45	-10	-3.125	0	0	1.35	2.63	1.59	2.63	2.63	-0.82	-7.37	-0.495	2.63
Rgs9:chr11:109234371	0.0128614	0.0312605	TRUE	intron_variant	-	c.1398+1529A>G	protein_coding	Rgs9	regulator of G-protein signaling 9	-	-	0.784091	2.15625	3.12	0.363636	ID_B1	ENSMUSG00000020599	0	0	0	0	0	0	2.705	1.98	0.96	1.56	0.625	0.795	0	0	0	0	-0.96	-1.56	0	-0.625	-0.795	-2.705	-1.98	0	0	0	-0.96	-1.56	0	-0.625	-0.795	-2.705
Btrc:chr19:45524782	0.0128619	0.0312605	TRUE	intron_variant	-	c.1657-2482A>G	protein_coding	Btrc	beta-transducin repeat containing protein	-	-	4.56	9.53455	17.39	0.478261	B3	ENSMUSG00000025217	0	0	0	6.665	4.545	0	12.54	3.515	5.355	10.1	0	9.72	0	0	-6.665	-4.545	-5.355	-10.1	0	0	-9.72	-12.54	-3.515	0	-6.665	-4.545	-5.355	-10.1	0	0	-9.72	-12.54
Rpgr:chrX:10169974	0.0129342	0.0314084	TRUE	intron_variant	-	c.2566-3698A>G	protein_coding	Rpgr	retinitis pigmentosa GTPase regulator	-	-	3.76368	8.93875	15.38	0.421053	-	ENSMUSG00000031174	NA	NA	0	0	5	0	0	0	4.325	9.52	5.77	11.14	NA	NA	NA	NA	NA	NA	NA	NA	NA	NA	NA	NA	NA	NA	NA	NA	NA	NA	NA	NA
Kdm1a:chr4:136564774	0.0130222	0.0315941	TRUE	intron_variant	-	c.1171-3614A>G	protein_coding	Kdm1a	lysine (K)-specific demethylase 1A	-	-	4.82333	14.47	25	0.333333	-	ENSMUSG00000036940	NA	NA	0	0	0	6.25	0	9.09	0	25	8.335	0	NA	NA	NA	NA	NA	NA	NA	NA	NA	NA	NA	NA	NA	NA	NA	NA	NA	NA	NA	NA
Ebna1bp2:chr4:118626143	0.0133379	0.0323314	TRUE	3_prime_UTR_variant	-	c.*273A>G	protein_coding	Ebna1bp2	EBNA1 binding protein 2	rs864269749	-	18.8125	18.8125	52.38	1	B1_Mur4	ENSMUSG00000028729	7.78	13.335	14.88	14.56	17.045	16.135	17.56	8	22.73	30.525	25.345	37.855	-5.555	-7.1	-6.78	-9.265	-14.95	-22.745	-8.355	-17.565	-30.075	-9.78	-0.22	-1.545	-1.225	-3.71	-9.395	-17.19	-2.8	-12.01	-24.52	-4.225
Gm534:chr14:48873666	0.0134149	0.0324895	FALSE	intron_variant,non_coding_transcript_variant	-	n.280-2842A>G	lincRNA	Gm534	predicted gene 534	-	-	9.158	15.2633	28.57	0.6	ORR1B1	ENSMUSG00000115398	NA	NA	NA	NA	NA	NA	NA	0	3.845	12.18	7.145	22.62	NA	NA	NA	NA	NA	NA	NA	NA	NA	NA	NA	NA	NA	NA	NA	NA	NA	NA	NA	NA
Ovca2:chr11:75177471	0.013501	0.032669	TRUE	3_prime_UTR_variant	-	c.*423A>G	protein_coding	Ovca2	candidate tumor suppressor in ovarian cancer 2	-	-	4.12542	9.00091	23.08	0.458333	RSINE1	ENSMUSG00000038268	0	0	0	0	6.07	3.57	12.44	3.125	1.925	14.32	3.705	4.35	0	0	0	-6.07	-1.925	-14.32	-3.57	-3.705	-4.35	-12.44	-3.125	0	0	-6.07	-1.925	-14.32	-3.57	-3.705	-4.35	-12.44
Ttbk2:chr2:120736976	0.0135135	0.0326705	TRUE	3_prime_UTR_variant	-	c.*2756A>G	protein_coding	Ttbk2	tau tubulin kinase 2	-	-	5.46333	11.92	25	0.458333	B1_Mus2	ENSMUSG00000090100	0	4.545	0	0	3.125	0	12.18	0	9.005	14.56	6.52	15.625	-4.545	0	0	-3.125	-9.005	-14.56	0	-6.52	-15.625	-12.18	0	4.545	4.545	1.42	-4.46	-10.015	4.545	-1.975	-11.08	-7.635
Btrc:chr19:45526774	0.0136949	0.0330579	TRUE	intron_variant	-	c.1657-490A>G	protein_coding	Btrc	beta-transducin repeat containing protein	-	-	13.9533	17.6253	39.39	0.791667	B3	ENSMUSG00000025217	23.81	5.555	0	4.165	9.19	10.095	15.98	10.715	15.58	19.13	23.525	29.695	18.255	23.81	19.645	14.62	8.23	4.68	13.715	0.285	-5.885	7.83	13.095	5.555	1.39	-3.635	-10.025	-13.575	-4.54	-17.97	-24.14	-10.425
3300002I08Rik:chr2:150332487	0.0137038	0.0330579	TRUE	intron_variant	-	c.245+11822A>G	protein_coding	3300002I08Rik	RIKEN cDNA 3300002I08 gene	-	-	8.57	14.2833	35.71	0.6	L1_Mus3	ENSMUSG00000063364	12.5	14.29	0	14.29	5.555	0	4.165	0	4.545	13.395	14.09	23.41	-1.79	12.5	-1.79	6.945	7.955	-0.895	12.5	-1.59	-10.91	8.335	12.5	14.29	0	8.735	9.745	0.895	14.29	0.2	-9.12	10.125
Amph:chr13:19122164	0.0137099	0.0330579	FALSE	intron_variant	-	c.1272+833A>G	protein_coding	Amph	amphiphysin	-	-	5.79231	12.55	22.22	0.461538	-	ENSMUSG00000021314	NA	NA	NA	NA	0	NA	16.665	11.26	0	5.88	3.845	0	NA	NA	NA	NA	NA	NA	NA	NA	NA	NA	NA	NA	NA	NA	NA	NA	NA	NA	NA	NA
Rbm41:chrX:139945405	0.013807	0.0332628	TRUE	3_prime_UTR_variant	-	c.*332A>G	protein_coding	Rbm41	RNA binding motif protein 41	-	-	8.72	17.44	45.45	0.5	B2_Mm2	ENSMUSG00000031433	0	0	10	0	5	0	0	13.89	7.145	9.72	NA	32.725	0	-10	0	-5	-7.145	-9.72	0	NA	-32.725	0	-13.89	-10	0	-5	-7.145	-9.72	0	NA	-32.725	0
C330018D20Rik:chr18:56956496	0.0138549	0.0333489	TRUE	3_prime_UTR_variant	-	c.*1246A>G	protein_coding	C330018D20Rik	RIKEN cDNA C330018D20 gene	-	-	6.69556	17.2171	28.57	0.388889	-	ENSMUSG00000024592	0	0	0	0	9.09	0	0	6.25	18.13	14.29	25	NA	0	0	0	-9.09	-18.13	-14.29	0	-25	NA	0	-6.25	0	0	-9.09	-18.13	-14.29	0	-25	NA	0
Marchf5:chr19:37219781	0.0138686	0.0333528	TRUE	intron_variant	-	c.370-522A>G	protein_coding	Marchf5	membrane-associated ring finger (C3HC4) 5	-	-	7.15913	14.9691	27.27	0.478261	B1_Mur1	ENSMUSG00000023307	0	15.34	0	3.335	12.06	0	10.715	10.1	0	10	27.27	7.145	-15.34	0	-3.335	-12.06	0	-10	0	-27.27	-7.145	-10.715	-10.1	15.34	12.005	3.28	15.34	5.34	15.34	-11.93	8.195	4.625
Tmub2:chr11:102287648	0.013918	0.0334422	TRUE	missense_variant	p.R126G	c.376A>G	protein_coding	Tmub2	transmembrane and ubiquitin-like domain containing 2	-	tolerated	2.5875	8.87143	20	0.291667	-	ENSMUSG00000034757	0	0	0	0	0	0	2.085	0	3.705	4.35	9.06	11.85	0	0	0	0	-3.705	-4.35	0	-9.06	-11.85	-2.085	0	0	0	0	-3.705	-4.35	0	-9.06	-11.85	-2.085
Casc3:chr11:98829703	0.0139406	0.0334671	TRUE	intron_variant	-	c.1950+275A>G	protein_coding	Casc3	cancer susceptibility candidate 3	-	-	31.4105	36.37	66.67	0.863636	B1_Mur3,MT2B	ENSMUSG00000078676	16.67	29.365	6.25	10	20.555	36.43	16.665	33.71	47.78	50	52.085	59.34	-12.695	10.42	6.67	-3.885	-31.11	-33.33	-19.76	-35.415	-42.67	0.005	-17.04	23.115	19.365	8.81	-18.415	-20.635	-7.065	-22.72	-29.975	12.7
Padi2:chr4:140951161	0.0139658	0.0334984	TRUE	3_prime_UTR_variant	-	c.*1237A>G	protein_coding	Padi2	peptidyl arginine deiminase, type II	-	-	2.80846	12.17	14.29	0.230769	B3	ENSMUSG00000028927	NA	NA	NA	NA	NA	0	0	0	0	0	7.145	11.11	NA	NA	NA	NA	NA	NA	NA	NA	NA	NA	NA	NA	NA	NA	NA	NA	NA	NA	NA	NA
Kif3c:chr12:3404616	0.0140133	0.033583	TRUE	3_prime_UTR_variant	-	c.*1731A>G	protein_coding	Kif3c	kinesin family member 3C	-	-	1.41833	4.86286	9.09	0.291667	B3A	ENSMUSG00000020668	0	0	0	0	5.845	0	0	1.665	3.3	1.665	0	4.545	0	0	0	-5.845	-3.3	-1.665	0	0	-4.545	0	-1.665	0	0	-5.845	-3.3	-1.665	0	0	-4.545	0
Cbx5:chr15:103196313	0.0140484	0.0336113	FALSE	3_prime_UTR_variant	-	c.*3328A>G	protein_coding	Cbx5	chromobox 5	-	-	0.5525	2.21	3.03	0.25	B1_Mur1	ENSMUSG00000009575	1.02	2.6	1	1.065	0	0.945	0	0	0	0	0	0	-1.58	0.02	-0.045	1.02	1.02	1.02	0.075	1.02	1.02	1.02	1.02	1.6	1.535	2.6	2.6	2.6	1.655	2.6	2.6	2.6
Ndnf:chr6:65707502	0.0140584	0.0336113	TRUE	3_prime_UTR_variant	-	c.*3057A>G	protein_coding	Ndnf	neuron-derived neurotrophic factor	-	-	3.41545	6.26167	14.29	0.545455	B3	ENSMUSG00000049001	NA	NA	0	NA	NA	NA	NA	0	1.39	1.28	6.695	9.42	NA	NA	NA	NA	NA	NA	NA	NA	NA	NA	NA	NA	NA	NA	NA	NA	NA	NA	NA	NA
Kif1b:chr4:149195819	0.0140619	0.0336113	TRUE	intron_variant	-	c.4055+2613A>G	protein_coding	Kif1b	kinesin family member 1B	-	-	3.818	12.7267	20	0.3	B1_Mur3	ENSMUSG00000063077	NA	NA	NA	NA	0	NA	NA	0	0	0	4.545	14.545	NA	NA	NA	NA	NA	NA	NA	NA	NA	NA	NA	NA	NA	NA	NA	NA	NA	NA	NA	NA
Amph:chr13:19122117	0.0141124	0.0336774	TRUE	intron_variant	-	c.1272+786A>G	protein_coding	Amph	amphiphysin	-	-	15.33	16.6075	28.57	0.923077	-	ENSMUSG00000021314	NA	NA	NA	NA	NA	20	13.395	11.02	23.375	15.34	4.545	21.97	NA	NA	NA	NA	NA	NA	NA	NA	NA	NA	NA	NA	NA	NA	NA	NA	NA	NA	NA	NA
Map1b:chr13:99433468	0.0141141	0.0336774	FALSE	missense_variant	p.Q915R	c.2744A>G	protein_coding	Map1b	microtubule-associated protein 1B	-	tolerated	0.386667	1.856	2.7	0.208333	-	ENSMUSG00000052727	0	1.22	0	0.735	0	2.045	0	0	0	0	0.64	0	-1.22	0	-0.735	0	0	0	-2.045	-0.64	0	0	0	1.22	0.485	1.22	1.22	1.22	-0.825	0.58	1.22	1.22
Kdm1a:chr4:136565189	0.0144796	0.0345196	TRUE	intron_variant	-	c.1170+3384A>G	protein_coding	Kdm1a	lysine (K)-specific demethylase 1A	-	-	39.1094	39.1094	100	1	-	ENSMUSG00000036940	NA	NA	22.5	40.18	31.12	23.335	28.335	39.61	36.905	42.5	NA	87.5	NA	NA	NA	NA	NA	NA	NA	NA	NA	NA	NA	NA	NA	NA	NA	NA	NA	NA	NA	NA
Nrip3:chr7:109758663	0.014588	0.0347479	TRUE	3_prime_UTR_variant	-	c.*2511A>G	protein_coding	Nrip3	nuclear receptor interacting protein 3	-	-	11.693	16.7043	30	0.7	B1_Mur1	ENSMUSG00000034825	NA	NA	NA	NA	NA	NA	NA	6.25	5.555	24.09	18.405	4.165	NA	NA	NA	NA	NA	NA	NA	NA	NA	NA	NA	NA	NA	NA	NA	NA	NA	NA	NA	NA
Map7:chr10:20255564	0.0146442	0.0348514	TRUE	intron_variant	-	c.638-1620A>G	protein_coding	Map7	microtubule-associated protein 7	-	-	5.5615	15.89	30	0.35	B1_Mus1	ENSMUSG00000019996	0	0	0	NA	0	5	8.335	4.545	0	21.665	16.07	0	0	0	NA	0	0	-21.665	-5	-16.07	0	-8.335	-4.545	0	NA	0	0	-21.665	-5	-16.07	0	-8.335
Tex10:chr4:48467273	0.014672	0.0348873	TRUE	intron_variant	-	c.1134+391A>G	protein_coding	Tex10	testis expressed gene 10	-	-	41.3236	44.5023	83.33	0.928571	B1F2	ENSMUSG00000028345	NA	NA	NA	NA	17.425	16.665	60.415	16.67	20	42.855	65	68.57	NA	NA	NA	NA	NA	NA	NA	NA	NA	NA	NA	NA	NA	NA	NA	NA	NA	NA	NA	NA
Cdc37:chr9:21133466	0.0147943	0.0351477	TRUE	3_prime_UTR_variant	-	c.*6342A>G	protein_coding	Cdc37	cell division cycle 37	-	-	37.58	37.58	66.67	1	ORR1D1	ENSMUSG00000019471	NA	NA	NA	NA	28.335	25	20	NA	NA	NA	57.14	66.67	NA	NA	NA	NA	NA	NA	NA	NA	NA	NA	NA	NA	NA	NA	NA	NA	NA	NA	NA	NA
Gabarapl2:chr8:111953508	0.0149785	0.0355545	TRUE	3_prime_UTR_variant	-	c.*1103A>G	protein_coding	Gabarapl2	gamma-aminobutyric acid (GABA) A receptor-associated protein-like 2	-	-	1.2513	5.756	10.53	0.217391	B2_Mm2	ENSMUSG00000031950	0	0	0	0	0	0	0	3.47	0	0	5.265	5.655	0	0	0	0	0	0	0	-5.265	-5.655	0	-3.47	0	0	0	0	0	0	-5.265	-5.655	0
Lrit2:chr14:37073550	0.015009	0.0355804	FALSE	3_prime_UTR_variant	-	c.*920A>G	protein_coding	Lrit2	leucine-rich repeat, immunoglobulin-like and transmembrane domains 2	-	-	0.939375	5.01	7.69	0.1875	MTC	ENSMUSG00000043418	NA	NA	NA	NA	0	0	0	0	0	0	2.42	5.095	NA	NA	NA	NA	NA	NA	NA	NA	NA	NA	NA	NA	NA	NA	NA	NA	NA	NA	NA	NA
Slc35e2:chr4:155621904	0.0150153	0.0355804	TRUE	3_prime_UTR_variant	-	c.*3155A>G	protein_coding	Slc35e2	solute carrier family 35, member E2	-	-	7.37125	9.82833	28.57	0.75	B1_Mur3	ENSMUSG00000042202	3.125	4.545	0	6.44	7.945	6.795	11.02	7.5	8.465	3.335	7.5	21.785	-1.42	3.125	-3.315	-4.82	-5.34	-0.21	-3.67	-4.375	-18.66	-7.895	-4.375	4.545	-1.895	-3.4	-3.92	1.21	-2.25	-2.955	-17.24	-6.475
Zfp397:chr18:23960539	0.0150969	0.0357427	TRUE	synonymous_variant	p.K360=	c.1080A>G	protein_coding	Zfp397	zinc finger protein 397	-	-	1.20708	5.794	7.69	0.208333	MMSAT4	ENSMUSG00000024276	0	0	0	0	0	0	0	2.175	0	3.845	6.085	2.38	0	0	0	0	0	-3.845	0	-6.085	-2.38	0	-2.175	0	0	0	0	-3.845	0	-6.085	-2.38	0
Ndst1:chr18:60688662	0.015455	0.0365591	FALSE	3_prime_UTR_variant	-	c.*583A>G	protein_coding	Ndst1	N-deacetylase/N-sulfotransferase (heparan glucosaminyl) 1	-	-	1.79875	5.39625	8.33	0.333333	-	ENSMUSG00000054008	3.335	0	0	0	6.945	3.71	2.38	2.275	2.94	0	0	0	3.335	3.335	3.335	-3.61	0.395	3.335	-0.375	3.335	3.335	0.955	1.06	0	0	-6.945	-2.94	0	-3.71	0	0	-2.38
Rpgrip1:chr14:52152884	0.0154858	0.0366003	FALSE	intron_variant	-	c.3474+566A>G	protein_coding	Rpgrip1	retinitis pigmentosa GTPase regulator interacting protein 1	-	-	40.9025	40.9025	80	1	ORR1C2	ENSMUSG00000057132	NA	NA	NA	NA	NA	40	62.725	37.5	20.19	40	40	45	NA	NA	NA	NA	NA	NA	NA	NA	NA	NA	NA	NA	NA	NA	NA	NA	NA	NA	NA	NA
Polr3f:chr2:144540438	0.0155273	0.036667	TRUE	3_prime_UTR_variant	-	c.*1749A>G	protein_coding	Polr3f	polymerase (RNA) III (DNA directed) polypeptide F	-	-	3.10333	7.448	11.76	0.416667	PB1D9	ENSMUSG00000027427	0	0	0	0	5.555	3.335	9.005	7.885	0	2.175	3.845	5.44	0	0	0	-5.555	0	-2.175	-3.335	-3.845	-5.44	-9.005	-7.885	0	0	-5.555	0	-2.175	-3.335	-3.845	-5.44	-9.005
Stam:chr2:14147991	0.0157153	0.0370774	TRUE	3_prime_UTR_variant	-	c.*1511A>G	protein_coding	Stam	signal transducing adaptor molecule (SH3 domain and ITAM motif) 1	-	-	4.40048	10.2678	14.29	0.428571	B1_Mus1	ENSMUSG00000026718	0	NA	0	8.71	0	0	6.665	2.275	10.1	11.31	7.145	0	NA	0	-8.71	0	-10.1	-11.31	0	-7.145	0	-6.665	-2.275	NA	NA	NA	NA	NA	NA	NA	NA	NA
Wipi2:chr5:142669292	0.0157415	0.0370774	TRUE	3_prime_UTR_variant	-	c.*2320A>G	protein_coding	Wipi2	WD repeat domain, phosphoinositide interacting 2	-	-	7.48917	10.5729	23.08	0.708333	B1F1	ENSMUSG00000029578	5.45	2.275	0	2	9.675	0	9.26	10.51	3.75	13.705	18	15.245	3.175	5.45	3.45	-4.225	1.7	-8.255	5.45	-12.55	-9.795	-3.81	-5.06	2.275	0.275	-7.4	-1.475	-11.43	2.275	-15.725	-12.97	-6.985
2900026A02Rik:chr5:113087821	0.0157417	0.0370774	TRUE	3_prime_UTR_variant	-	c.*3208A>G	protein_coding	2900026A02Rik	RIKEN cDNA 2900026A02 gene	-	-	6.46773	15.81	30.77	0.409091	MTB	ENSMUSG00000051339	0	0	0	3.335	3.845	1.85	0	4.76	0	13.635	20.385	23.335	0	0	-3.335	-3.845	0	-13.635	-1.85	-20.385	-23.335	0	-4.76	0	-3.335	-3.845	0	-13.635	-1.85	-20.385	-23.335	0
Ubn2:chr6:38507449	0.0159747	0.0375898	FALSE	3_prime_UTR_variant	-	c.*5162A>G	protein_coding	Ubn2	ubinuclein 2	-	-	2.62792	7.88375	18.75	0.333333	-	ENSMUSG00000038538	0	0	2.94	0	3.335	3.335	0	4.545	12.5	0	4.88	0	0	-2.94	0	-3.335	-12.5	0	-3.335	-4.88	0	0	-4.545	-2.94	0	-3.335	-12.5	0	-3.335	-4.88	0	0
Pmpca:chr2:26396549	0.0159866	0.0375898	FALSE	3_prime_UTR_variant	-	c.*961A>G	protein_coding	Pmpca	peptidase (mitochondrial processing) alpha	-	-	0.53875	4.31	6.45	0.125	B1_Mus2	ENSMUSG00000026926	0	0	0	0	0	0	0	0	3.24	0	3.225	0	0	0	0	0	-3.24	0	0	-3.225	0	0	0	0	0	0	-3.24	0	0	-3.225	0	0
Gria2:chr3:80706912	0.0163135	0.0383255	TRUE	missense_variant	p.Q607R	c.1820A>G	protein_coding	Gria2	glutamate receptor, ionotropic, AMPA2 (alpha 2)	-	tolerated	98.5068	98.5068	100	1	-	ENSMUSG00000033981	NA	NA	88.89	93.75	97.62	100	100	100	100	100	100	100	NA	NA	NA	NA	NA	NA	NA	NA	NA	NA	NA	NA	NA	NA	NA	NA	NA	NA	NA	NA
Pias2:chr18:77148860	0.0163973	0.0384895	TRUE	intron_variant	-	c.1649-1201A>G	protein_coding	Pias2	protein inhibitor of activated STAT 2	-	-	8.80826	13.506	33.33	0.652174	B1_Mus1	ENSMUSG00000025423	0	0	8.335	5.555	10.415	4.545	25.755	12.88	10.555	7.145	5	11.11	0	-8.335	-5.555	-10.415	-10.555	-7.145	-4.545	-5	-11.11	-25.755	-12.88	-8.335	-5.555	-10.415	-10.555	-7.145	-4.545	-5	-11.11	-25.755
Golga5:chr12:102486603	0.0165309	0.0387698	TRUE	intron_variant	-	c.1486-517A>G	protein_coding	Golga5	golgi autoantigen, golgin subfamily a, 5	-	-	8.55667	15.402	25	0.555556	B1_Mur3	ENSMUSG00000021192	0	NA	0	NA	9.09	14.545	6.25	6.25	3.57	0	23.215	14.09	NA	0	NA	-9.09	-3.57	0	-14.545	-23.215	-14.09	-6.25	-6.25	NA	NA	NA	NA	NA	NA	NA	NA	NA
Hjurp:chr1:88264071	0.0167178	0.0391747	TRUE	3_prime_UTR_variant	-	c.*1110A>G	protein_coding	Hjurp	Holliday junction recognition protein	-	-	1.14375	6.8625	10	0.166667	PB1D11	ENSMUSG00000044783	0	0	0	0	0	0	0	0	0	5	6.225	2.5	0	0	0	0	0	-5	0	-6.225	-2.5	0	0	0	0	0	0	-5	0	-6.225	-2.5	0
Prxl2c:chr13:64290310	0.016784	0.0392963	TRUE	3_prime_UTR_variant	-	c.*1791A>G	protein_coding	Prxl2c	AhpC/TSA antioxidant enzyme domain containing 1	-	-	2.98833	7.96889	11.76	0.375	B1F	ENSMUSG00000021482	5	0	0	0	2.5	0	3.845	3.125	0	7.5	10.045	3.845	5	5	5	2.5	5	-2.5	5	-5.045	1.155	1.155	1.875	0	0	-2.5	0	-7.5	0	-10.045	-3.845	-3.845
Hinfp:chr9:44292779	0.0168161	0.0393378	TRUE	3_prime_UTR_variant	-	c.*3417A>G	protein_coding	Hinfp	histone H4 transcription factor	rs864307547	-	1.62958	6.51833	11.11	0.25	B3	ENSMUSG00000032119	0	0	0	0	0	0	2.94	2.5	0	3.845	2.085	8.185	0	0	0	0	0	-3.845	0	-2.085	-8.185	-2.94	-2.5	0	0	0	0	-3.845	0	-2.085	-8.185	-2.94
Coro2b:chr9:62422890	0.0168568	0.0393996	FALSE	intron_variant	-	c.1312-1477A>G	protein_coding	Coro2b	coronin, actin binding protein, 2B	-	-	2.7819	9.73667	16.67	0.285714	ID_B1	ENSMUSG00000041729	0	NA	0	0	0	0	12.88	0	4.545	3.125	5.88	2.78	NA	0	0	0	-4.545	-3.125	0	-5.88	-2.78	-12.88	0	NA	NA	NA	NA	NA	NA	NA	NA	NA
Sod2:chr17:13019973	0.0169042	0.0394767	TRUE	3_prime_UTR_variant	-	c.*4802A>G	protein_coding	Sod2	superoxide dismutase 2, mitochondrial	-	-	1.17	7.02	9.52	0.166667	B2_Mm1a	ENSMUSG00000006818	0	NA	NA	0	3.845	0	0	0	0	0	0	6.685	NA	NA	0	-3.845	0	0	0	0	-6.685	0	0	NA	NA	NA	NA	NA	NA	NA	NA	NA
Map3k7:chr4:32022582	0.0170491	0.0397813	TRUE	3_prime_UTR_variant	-	c.*2901A>G	protein_coding	Map3k7	mitogen-activated protein kinase kinase kinase 7	-	-	2.51458	7.54375	9.09	0.333333	B3	ENSMUSG00000028284	0	0	0	0	0	0	3.57	7.57	2.275	7.67	4.545	4.545	0	0	0	0	-2.275	-7.67	0	-4.545	-4.545	-3.57	-7.57	0	0	0	-2.275	-7.67	0	-4.545	-4.545	-3.57
Gm29609:chr5:31173481	0.0172126	0.0401287	FALSE	intron_variant	-	c.563+287A>G	protein_coding	Gm29609	predicted gene 29609	-	-	1.44958	6.958	12.5	0.208333	PB1D10	ENSMUSG00000101678	0	0	0	0	0	5.295	6.25	0	0	0	5.85	0	0	0	0	0	0	0	-5.295	-5.85	0	-6.25	0	0	0	0	0	0	-5.295	-5.85	0	-6.25
Casc3:chr11:98830888	0.0172945	0.0402853	TRUE	intron_variant	-	c.1951-400A>G	protein_coding	Casc3	cancer susceptibility candidate 3	-	-	10.3682	17.5462	44.44	0.590909	B1_Mm	ENSMUSG00000078676	0	6.25	6.25	11.11	5	8.335	44.44	4.545	10.415	8.335	9.09	22.5	-6.25	-6.25	-11.11	-5	-10.415	-8.335	-8.335	-9.09	-22.5	-44.44	-4.545	0	-4.86	1.25	-4.165	-2.085	-2.085	-2.84	-16.25	-38.19
Blcap:chr2:157558140	0.0175392	0.0408206	TRUE	missense_variant	p.Q5R	c.14A>G	protein_coding	Blcap	bladder cancer associated protein	rs864262182	tolerated	15.9205	19.9006	37.5	0.8	-	ENSMUSG00000067787	0	NA	9.525	7.325	13.37	23.435	0	9.09	17.855	32.855	27.38	22.915	NA	-9.525	-7.325	-13.37	-17.855	-32.855	-23.435	-27.38	-22.915	0	-9.09	NA	NA	NA	NA	NA	NA	NA	NA	NA
Plekhb1:chr7:100644603	0.0175599	0.0408341	FALSE	3_prime_UTR_variant	-	c.*330A>G	protein_coding	Plekhb1	pleckstrin homology domain containing, family B (evectins) member 1	-	-	0.326667	1.47	2	0.222222	-	ENSMUSG00000030701	NA	NA	NA	0	0	0.875	0	0	0.56	0	1.505	0	NA	NA	NA	NA	NA	NA	NA	NA	NA	NA	NA	NA	NA	NA	NA	NA	NA	NA	NA	NA
Ubr5:chr15:37981523	0.017608	0.0408992	FALSE	missense_variant	p.E2343G	c.7028A>G	protein_coding	Ubr5	ubiquitin protein ligase E3 component n-recognin 5	-	tolerated	0.2725	1.635	1.92	0.166667	-	ENSMUSG00000037487	0	0	0	0.96	0	1.4	0	0	0	0.91	0	0	0	0	-0.96	0	0	-0.91	-1.4	0	0	0	0	0	-0.96	0	0	-0.91	-1.4	0	0	0
Csnk2a1:chr2:152273022	0.0176176	0.0408992	TRUE	intron_variant	-	c.723+293A>G	protein_coding	Csnk2a1	casein kinase 2, alpha 1 polypeptide	-	-	26.227	28.7248	85.71	0.913043	B1_Mur2	ENSMUSG00000074698	12.5	22.915	11.275	17.895	27.895	18.18	42.9	21.975	13.245	63.69	28.57	34.855	-10.415	1.225	-5.395	-15.395	-0.745	-51.19	-5.68	-16.07	-22.355	-30.4	-9.475	11.64	5.02	-4.98	9.67	-40.775	4.735	-5.655	-11.94	-19.985
Atp6v0a1:chr11:101052067	0.0176379	0.0409116	TRUE	intron_variant	-	c.2137-2959A>G	protein_coding	Atp6v0a1	ATPase, H+ transporting, lysosomal V0 subunit A1	-	-	18.8533	23.2894	57.14	0.809524	ID_B1	ENSMUSG00000019302	NA	0	17.145	17.145	4.165	30.95	19.445	2.94	11.11	36.43	34.82	23.81	NA	NA	NA	NA	NA	NA	NA	NA	NA	NA	NA	-17.145	-17.145	-4.165	-11.11	-36.43	-30.95	-34.82	-23.81	-19.445
Kif1b:chr4:149198235	0.0176862	0.0409889	TRUE	intron_variant	-	c.4055+197A>G	protein_coding	Kif1b	kinesin family member 1B	-	-	3.19182	8.7775	12.5	0.363636	B1_Mur2	ENSMUSG00000063077	NA	NA	NA	NA	NA	0	NA	0	0	10.415	2.38	4.76	NA	NA	NA	NA	NA	NA	NA	NA	NA	NA	NA	NA	NA	NA	NA	NA	NA	NA	NA	NA
Kin:chr2:10091971	0.0177538	0.0411108	FALSE	synonymous_variant	p.G210=	c.630A>G	protein_coding	Kin	Kin17 DNA and RNA binding protein	-	-	0.979167	5.875	7.14	0.166667	-	ENSMUSG00000037262	0	0	0	0	3.57	0	0	0	5.055	3.125	0	0	0	0	0	-3.57	-5.055	-3.125	0	0	0	0	0	0	0	-3.57	-5.055	-3.125	0	0	0	0
Mef2d:chr3:88154765	0.0180511	0.0417504	TRUE	intron_variant	-	c.-131-913A>G	protein_coding	Mef2d	myocyte enhancer factor 2D	-	-	3.772	11.316	20	0.333333	B1_Mus2	ENSMUSG00000001419	NA	NA	NA	NA	0	20	0	4.165	0	5	5.555	3.57	NA	NA	NA	NA	NA	NA	NA	NA	NA	NA	NA	NA	NA	NA	NA	NA	NA	NA	NA	NA
Plcd3:chr11:103075379	0.0180704	0.0417504	FALSE	intron_variant	-	c.1402-376A>G	protein_coding	Plcd3	phospholipase C, delta 3	-	-	17.574	29.29	38.46	0.6	PB1D9	ENSMUSG00000020937	NA	NA	NA	NA	NA	NA	NA	NA	0	NA	10	33.935	NA	NA	NA	NA	NA	NA	NA	NA	NA	NA	NA	NA	NA	NA	NA	NA	NA	NA	NA	NA
Ubxn11:chr4:134111536	0.0180756	0.0417504	TRUE	intron_variant	-	c.200-979A>G	protein_coding	Ubxn11	UBX domain protein 11	-	-	5.35286	10.7057	20	0.5	B1_Mur2	ENSMUSG00000012126	NA	NA	NA	NA	0	20	0	8.38	0	7.78	7.145	4.165	NA	NA	NA	NA	NA	NA	NA	NA	NA	NA	NA	NA	NA	NA	NA	NA	NA	NA	NA	NA
Hif1a:chr12:73928912	0.0182417	0.0420987	TRUE	intron_variant	-	c.457+614A>G	protein_coding	Hif1a	hypoxia inducible factor 1, alpha subunit	-	-	7.21941	12.273	37.5	0.588235	B1_Mur1	ENSMUSG00000021109	NA	0	NA	NA	2.94	6.25	0	3.125	2.5	8.01	13.125	25.415	NA	NA	NA	NA	NA	NA	NA	NA	NA	NA	NA	NA	NA	-2.94	-2.5	-8.01	-6.25	-13.125	-25.415	0
4930447C04Rik:chr12:72907671	0.0183498	0.0423125	FALSE	intron_variant	-	c.675+150A>G	protein_coding	4930447C04Rik	RIKEN cDNA 4930447C04 gene	-	-	3.49667	8.392	20	0.416667	B2_Mm2	ENSMUSG00000021098	8.335	0	0	0	0	0	2.5	2.38	2.94	5.61	13.845	6.35	8.335	8.335	8.335	8.335	5.395	2.725	8.335	-5.51	1.985	5.835	5.955	0	0	0	-2.94	-5.61	0	-13.845	-6.35	-2.5
Plekhd1:chr12:80722726	0.0184345	0.0424722	TRUE	3_prime_UTR_variant	-	c.*241A>G	protein_coding	Plekhd1	pleckstrin homology domain containing, family D (with coiled-coil domains) member 1	-	-	17.8153	21.6329	47.06	0.823529	B3	ENSMUSG00000066438	NA	NA	NA	5.555	11.11	23.75	0	10.715	13.395	20.51	25.345	46.605	NA	NA	NA	NA	NA	NA	NA	NA	NA	NA	NA	NA	NA	NA	NA	NA	NA	NA	NA	NA
Epb41l2:chr10:25490940	0.0184963	0.0425787	FALSE	intron_variant	-	c.1782+1847A>G	protein_coding	Epb41l2	erythrocyte membrane protein band 4.1 like 2	-	-	1.76684	6.714	14.29	0.263158	-	ENSMUSG00000019978	NA	0	0	0	0	0	0	2.38	9.645	2.38	2.38	0	NA	NA	NA	NA	NA	NA	NA	NA	NA	NA	NA	0	0	0	-9.645	-2.38	0	-2.38	0	0
4930447C04Rik:chr12:72906436	0.0185252	0.0426096	FALSE	intron_variant	-	c.676-157A>G	protein_coding	4930447C04Rik	RIKEN cDNA 4930447C04 gene	-	-	3.69667	6.82462	12.5	0.541667	B1_Mus2	ENSMUSG00000021098	0	0	2.38	2.275	0	4.545	3.85	1.925	7.555	4.545	10.66	6.625	0	-2.38	-2.275	0	-7.555	-4.545	-4.545	-10.66	-6.625	-3.85	-1.925	-2.38	-2.275	0	-7.555	-4.545	-4.545	-10.66	-6.625	-3.85
Plekhd1:chr12:80723809	0.0185576	0.0426484	TRUE	3_prime_UTR_variant	-	c.*1324A>G	protein_coding	Plekhd1	pleckstrin homology domain containing, family D (with coiled-coil domains) member 1	-	-	3.4285	7.61889	12	0.45	B3	ENSMUSG00000066438	NA	NA	0	0	5.555	0	3.335	1.85	0	6.225	8.82	8.5	NA	NA	NA	NA	NA	NA	NA	NA	NA	NA	NA	NA	NA	NA	NA	NA	NA	NA	NA	NA
Cers5:chr15:99749812	0.0186278	0.0427738	TRUE	intron_variant	-	c.303+1424A>G	protein_coding	Cers5	ceramide synthase 5	-	-	2.95444	17.7267	22.22	0.166667	ORR1B1-int	ENSMUSG00000023021	0	0	0	NA	0	0	0	0	15.48	0	11.11	0	0	0	NA	0	-15.48	0	0	-11.11	0	0	0	0	NA	0	-15.48	0	0	-11.11	0	0
Rpa1:chr11:75301024	0.0186479	0.0427842	TRUE	3_prime_UTR_variant	-	c.*281A>G	protein_coding	Rpa1	replication protein A1	-	-	2.4525	3.924	12.12	0.625	-	ENSMUSG00000000751	2.13	1.165	0.925	0	3.945	1.665	1.665	0	1.11	5.91	3.605	7.31	0.965	1.205	2.13	-1.815	1.02	-3.78	0.465	-1.475	-5.18	0.465	2.13	0.24	1.165	-2.78	0.055	-4.745	-0.5	-2.44	-6.145	-0.5
Zfp397:chr18:23960804	0.0187095	0.0428897	TRUE	missense_variant	p.N449D	c.1345A>G	protein_coding	Zfp397	zinc finger protein 397	-	tolerated	0.90625	3.625	5.56	0.25	MMSAT4	ENSMUSG00000024276	0	0	1.43	0	0	0	0	1.315	2.275	0	4.34	1.515	0	-1.43	0	0	-2.275	0	0	-4.34	-1.515	0	-1.315	-1.43	0	0	-2.275	0	0	-4.34	-1.515	0
Dbf4:chr5:8400777	0.0187883	0.0430343	FALSE	intron_variant	-	c.922-965A>G	protein_coding	Dbf4	DBF4 zinc finger	-	-	5.25231	13.656	20	0.384615	B1_Mus1	ENSMUSG00000002297	0	8.335	0	11.26	4.545	0	20	NA	NA	NA	NA	NA	-8.335	0	-11.26	-4.545	NA	NA	0	NA	NA	-20	NA	8.335	-2.925	3.79	NA	NA	8.335	NA	NA	-11.665
Scamp2:chr9:57586027	0.0188204	0.0430718	TRUE	intron_variant	-	c.735-1053A>G	protein_coding	Scamp2	secretory carrier membrane protein 2	-	-	3.70059	8.98714	14.29	0.411765	B3	ENSMUSG00000040188	0	14.29	0	0	0	0	NA	3.57	6.665	0	8.01	6.065	-14.29	0	0	0	-6.665	0	0	-8.01	-6.065	NA	-3.57	14.29	14.29	14.29	7.625	14.29	14.29	6.28	8.225	NA
Otud4:chr8:79660032	0.0189242	0.0432335	TRUE	intron_variant	-	c.867+570A>G	protein_coding	Otud4	OTU domain containing 4	-	-	8.44	15.0044	22.22	0.5625	B1_Mur1	ENSMUSG00000036990	NA	NA	0	20	4.165	16.67	6.25	0	0	7.145	15.97	15.655	NA	NA	NA	NA	NA	NA	NA	NA	NA	NA	NA	NA	NA	NA	NA	NA	NA	NA	NA	NA
Crocc:chr4:141024934	0.0189452	0.0432335	TRUE	intron_variant	-	c.4384+262A>G	protein_coding	Crocc	ciliary rootlet coiled-coil, rootletin	-	-	7.62444	15.2489	41.38	0.5	B3	ENSMUSG00000040860	0	0	0	0	NA	0	5.555	8.335	2.78	13.245	9.68	29.025	0	0	0	NA	-2.78	-13.245	0	-9.68	-29.025	-5.555	-8.335	0	0	NA	-2.78	-13.245	0	-9.68	-29.025	-5.555
Map7:chr10:20253112	0.0189499	0.0432335	FALSE	intron_variant	-	c.637+2632A>G	protein_coding	Map7	microtubule-associated protein 7	-	-	2.09235	11.8567	15.38	0.176471	B1_Mur2	ENSMUSG00000019996	0	NA	0	0	0	6.25	0	0	0	0	0	11.535	NA	0	0	0	0	0	-6.25	0	-11.535	0	0	NA	NA	NA	NA	NA	NA	NA	NA	NA
Ptprs:chr17:56442494	0.018954	0.0432335	FALSE	intron_variant	-	c.680-4439A>G	protein_coding	Ptprs	protein tyrosine phosphatase, receptor type, S	-	-	16.1982	29.6967	66.67	0.545455	-	ENSMUSG00000013236	NA	NA	NA	0	14.29	0	NA	0	0	16.67	27.775	45.835	NA	NA	NA	NA	NA	NA	NA	NA	NA	NA	NA	NA	NA	NA	NA	NA	NA	NA	NA	NA
Psmc6:chr14:45338836	0.019126	0.0435894	TRUE	intron_variant	-	c.529+1271A>G	protein_coding	Psmc6	proteasome (prosome, macropain) 26S subunit, ATPase, 6	-	-	6.87304	19.76	40	0.347826	B3A	ENSMUSG00000021832	0	0	0	0	0	14.88	0	9.09	14.88	27.69	12.5	0	0	0	0	0	-14.88	-27.69	-14.88	-12.5	0	0	-9.09	0	0	0	-14.88	-27.69	-14.88	-12.5	0	0
Casc3:chr11:98829759	0.0191575	0.043625	TRUE	intron_variant	-	c.1950+331A>G	protein_coding	Casc3	cancer susceptibility candidate 3	-	-	2.13333	12.8	14.29	0.166667	B1_Mur3,MT2B	ENSMUSG00000078676	0	0	0	0	0	0	0	7.145	0	11.31	7.145	0	0	0	0	0	0	-11.31	0	-7.145	0	0	-7.145	0	0	0	0	-11.31	0	-7.145	0	0
Coro2b:chr9:62422823	0.0191803	0.0436408	TRUE	intron_variant	-	c.1312-1410A>G	protein_coding	Coro2b	coronin, actin binding protein, 2B	-	-	3.66	9.6075	16.67	0.380952	ID_B1	ENSMUSG00000041729	NA	16.67	0	9.165	3.125	2.94	7.69	0	0	0	2.175	5	NA	NA	NA	NA	NA	NA	NA	NA	NA	NA	NA	16.67	7.505	13.545	16.67	16.67	13.73	14.495	11.67	8.98
Gm20521:chr14:54896323	0.0192263	0.0437093	FALSE	intron_variant	-	c.722+400A>G	protein_coding	Gm20521	predicted gene 20521	-	-	1.978	14.835	15.38	0.133333	B1_Mus2	ENSMUSG00000092232	NA	0	NA	7.145	0	0	0	0	0	0	15.38	0	NA	NA	NA	NA	NA	NA	NA	NA	NA	NA	NA	NA	-7.145	0	0	0	0	-15.38	0	0
Akap8:chr17:32304589	0.0192428	0.0437105	TRUE	3_prime_UTR_variant	-	c.*668A>G	protein_coding	Akap8	A kinase (PRKA) anchor protein 8	-	-	1.69125	4.51	9.52	0.375	B1_Mus2	ENSMUSG00000024045	0	0	0	3.03	1.35	6.935	1.56	0	0	2.63	3.175	1.615	0	0	-3.03	-1.35	0	-2.63	-6.935	-3.175	-1.615	-1.56	0	0	-3.03	-1.35	0	-2.63	-6.935	-3.175	-1.615	-1.56
Cox14:chr15:99729380	0.0194789	0.0442101	TRUE	3_prime_UTR_variant	-	c.*1554A>G	protein_coding	Cox14	cytochrome c oxidase assembly protein 14	-	-	31.5912	33.5656	81.82	0.941176	B1_Mus1	ENSMUSG00000023020	25	NA	30	20	50	NA	15	12.5	17.775	20	47.62	63.13	NA	-5	5	-25	7.225	5	NA	-22.62	-38.13	10	12.5	NA	NA	NA	NA	NA	NA	NA	NA	NA
Ppil2:chr16:17098756	0.0197453	0.0447467	TRUE	intron_variant	-	c.296-1309A>G	protein_coding	Ppil2	peptidylprolyl isomerase (cyclophilin)-like 2	-	-	4.5	16.875	30	0.266667	B1_Mur3	ENSMUSG00000022771	NA	NA	8.335	0	4.165	0	0	0	0	NA	21.25	0	NA	NA	NA	NA	NA	NA	NA	NA	NA	NA	NA	NA	NA	NA	NA	NA	NA	NA	NA	NA
Hdhd2:chr18:76973991	0.0197479	0.0447467	TRUE	3_prime_UTR_variant	-	c.*3277A>G	protein_coding	Hdhd2	haloacid dehalogenase-like hydrolase domain containing 2	-	-	7.53111	16.945	30	0.444444	-	ENSMUSG00000025421	NA	NA	0	0	NA	NA	NA	0	5	NA	23.335	5.555	NA	NA	NA	NA	NA	NA	NA	NA	NA	NA	NA	NA	NA	NA	NA	NA	NA	NA	NA	NA
[truncated: 225 more rows]
[truncated: 71 more columns]

## Sheet: PRJNA741503
site_id	p.GLM	p.GLM.adj	known_site	Consequence	AAchange	NTchange	BIOTYPE	SYMBOL	description	Existing_variation	SIFT	Mean_rate	Mean_PRErate	Max_rate	Prevalence	Repeat	ensembl_gene_id	C3H	rd1	rd2	rd10	C3H_VS_rd1	C3H_VS_rd10	C3H_VS_rd2	rd1_VS_rd10	rd1_VS_rd2	rd10_VS_rd2	SRR14916155	SRR14916156	SRR14916157	SRR14916158	SRR14916159	SRR14916160	SRR14916161	SRR14916162	SRR14916163	SRR14916164	SRR14916165	SRR14916166	QC_Filter
[truncated: 3,787 more rows]

[truncated: 2 more sheets: PRJNA243383, PRJNA892591]
