# Supplementary material for: Retinal editome profiling in mice reveals RNA editing in key developmental genes associated with retinitis pigmentosa
Source: PeerJ. 2026 May 15;14:e21019. doi: 10.7717/peerj.21019 (PMC13182725; doi:10.7717/peerj.21019)
Supplement: Supplemental Information 4 [file peerj-14-21019-s004.xlsx]

## Sheet: Sheet1
PRJNA741503		PRJNA243383
Rgs9bp:chr7:35581718		Rgs9bp:chr7:35581718
Rgs9bp:chr7:35581747		Rgs9bp:chr7:35583175
Rgs9bp:chr7:35581765		Rgs9bp:chr7:35583176
Rgs9bp:chr7:35581766
Rgs9bp:chr7:35581768
Rgs9bp:chr7:35583162		PRJNA399092
Rgs9bp:chr7:35583175		Rgs9bp:chr7:35581718
Rgs9bp:chr7:35583176		Rgs9bp:chr7:35581747
		Rgs9bp:chr7:35581765
PRJNA892591		Rgs9bp:chr7:35581766
Rgs9bp:chr7:35581718		Rgs9bp:chr7:35581768
Rgs9bp:chr7:35581765		Rgs9bp:chr7:35583162
Rgs9bp:chr7:35583175		Rgs9bp:chr7:35583175
Rgs9bp:chr7:35583176		Rgs9bp:chr7:35583176
