# Supplementary material for: Retinal editome profiling in mice reveals RNA editing in key developmental genes associated with retinitis pigmentosa
Source: PeerJ. 2026 May 15;14:e21019. doi: 10.7717/peerj.21019 (PMC13182725; doi:10.7717/peerj.21019)
Supplement: Supplemental Information 6 [file peerj-14-21019-s006.zip]

Archive with 2 entries (2 files):
- calculate_tpm.R
- rna_seq_analysis_pipeline.sh
