# Supplementary material for: Retinal editome profiling in mice reveals RNA editing in key developmental genes associated with retinitis pigmentosa
Source: PeerJ. 2026 May 15;14:e21019. doi: 10.7717/peerj.21019 (PMC13182725; doi:10.7717/peerj.21019)
Supplement: Supplemental Information 6 [file peerj-14-21019-s006.zip › calculate_tpm.R]

# edgeR (v4.1.1) for TPM calculation

library(edgeR)
library(dplyr)

# Set working directory (modify as needed)
# setwd("./results")

# Read featureCounts results
counts_file <- "featurecounts/gene_counts.txt"
counts_data <- read.delim(counts_file, comment.char = "#", check.names = FALSE)

# Extract counts matrix (remove annotation columns)
counts_matrix <- as.matrix(counts_data[, 7:ncol(counts_data)])
rownames(counts_matrix) <- counts_data$Geneid

# Calculate TPM (Transcripts Per Million)
# Formula: TPM = (reads per kilobase) / (total reads per million)
gene_lengths <- counts_data$Length

# Step 1: Calculate reads per kilobase (RPK)
rpk <- counts_matrix / (gene_lengths / 1000)

# Step 2: Calculate scaling factor (total RPK per million)
total_rpk <- colSums(rpk)
scaling_factor <- total_rpk / 1000000

# Step 3: Calculate TPM
tpm_matrix <- sweep(rpk, 2, scaling_factor, "/")

# Save TPM matrix
write.table(tpm_matrix, "featurecounts/gene_tpm.txt", sep = "\t", quote = FALSE, row.names = TRUE)
write.table(counts_matrix, "featurecounts/gene_counts_matrix.txt", sep = "\t", quote = FALSE, row.names = TRUE)

cat("TPM calculation completed!\n")
cat(paste("Total genes:", nrow(tpm_matrix), "\n"))
