# Supplementary material for: Retinal editome profiling in mice reveals RNA editing in key developmental genes associated with retinitis pigmentosa
Source: PeerJ. 2026 May 15;14:e21019. doi: 10.7717/peerj.21019 (PMC13182725; doi:10.7717/peerj.21019)
Supplement: Supplemental Information 6 [file peerj-14-21019-s006.zip › rna_seq_analysis_pipeline.sh]

#!/bin/bash

set -euo pipefail

# RNA-seq Data Processing Pipeline
# ================== Configuration Parameters ==================
INPUT_DIR="./raw_data"           # FASTQ raw data directory
OUTPUT_DIR="./results"           # Results output directory
GENOME_DIR="./genome"            # Genome index directory
GENOME_FASTA="${GENOME_DIR}/hg38.fa"  # Reference genome FASTA
GENCODE_GTF="${GENOME_DIR}/gencode.v44.annotation.gtf"  # GENCODE annotation file
THREADS=8                        # Number of threads
FASTQC_VERSION="0.11.9"
STAR_VERSION="2.7.0e"
FEATURECOUNTS_VERSION="2.0.3"

# ================== Create Output Directories ==================
mkdir -p ${OUTPUT_DIR}/{fastqc,star_alignment,featurecounts,logs}

# ================== 1. FastQC Quality Assessment ==================
echo "===== Step 1: FastQC Quality Assessment ====="
fastqc --version | head -1
fastqc -t ${THREADS} \
       -o ${OUTPUT_DIR}/fastqc \
       ${INPUT_DIR}/*.fastq.gz \
       2>&1 | tee ${OUTPUT_DIR}/logs/fastqc.log

# ================== 2. STAR Genome Alignment ==================
echo "===== Step 2: STAR Genome Alignment ====="
STAR --version

# Check if genome index exists, build if not
if [ ! -d "${GENOME_DIR}/star_index" ]; then
    echo "Building STAR genome index..."
    mkdir -p ${GENOME_DIR}/star_index
    STAR --runMode genomeGenerate \
         --genomeDir ${GENOME_DIR}/star_index \
         --genomeFastaFiles ${GENOME_FASTA} \
         --sjdbGTFfile ${GENCODE_GTF} \
         --sjdbOverhang 149 \
         --runThreadN ${THREADS} \
         2>&1 | tee ${OUTPUT_DIR}/logs/star_index.log
fi

# Align each sample
for fastq_file in ${INPUT_DIR}/*_R1.fastq.gz; do
    sample_name=$(basename ${fastq_file} _R1.fastq.gz)
    r1_file=${fastq_file}
    r2_file=${INPUT_DIR}/${sample_name}_R2.fastq.gz
    
    echo "Processing sample: ${sample_name}"
    
    # Paired-end sequencing only
    if [ ! -f ${r2_file} ]; then
        echo "Error: R2 file not found for sample ${sample_name}"
        echo "Skipping sample ${sample_name}"
        continue
    fi
    
    STAR --genomeDir ${GENOME_DIR}/star_index \
         --readFilesIn ${r1_file} ${r2_file} \
         --readFilesCommand zcat \
         --outFileNamePrefix ${OUTPUT_DIR}/star_alignment/${sample_name}_ \
         --outSAMtype BAM SortedByCoordinate \
         --quantMode GeneCounts \
         --runThreadN ${THREADS} \
         2>&1 | tee ${OUTPUT_DIR}/logs/star_${sample_name}.log
done

# ================== 3. featureCounts Gene Quantification ==================
echo "===== Step 3: featureCounts Gene Quantification ====="
featureCounts -v

# Collect all BAM files
bam_files=(${OUTPUT_DIR}/star_alignment/*_Aligned.sortedByCoord.out.bam)

# Run featureCounts (paired-end only)
featureCounts -T ${THREADS} \
              -a ${GENCODE_GTF} \
              -o ${OUTPUT_DIR}/featurecounts/gene_counts.txt \
              -p \
              -t exon \
              -g gene_id \
              "${bam_files[@]}" \
              2>&1 | tee ${OUTPUT_DIR}/logs/featurecounts.log

# ================== 4. TPM Calculation (R Script) ==================
echo "===== Step 4: TPM Calculation ====="

# Run R script
cd ${OUTPUT_DIR}
Rscript calculate_tpm.R

echo "===== RNA-seq Analysis Pipeline Completed! ====="
